# Supplementary material for: Complete genome sequence and annotation of the laboratory reference strain Shigella flexneri serotype 5a M90T and genome-wide transcriptional start site determination
Source: BMC Genomics. 2020 Apr 6;21:285. doi: 10.1186/s12864-020-6565-5 (PMC7132871; doi:10.1186/s12864-020-6565-5)
Supplement: Supplementary file 3 — Additional file 3: Table S2. Transcriptional start sites determined in S. flexneri 5a M90T chromosome with ReadExplorer [64, 113]. [file 12864_2020_6565_MOESM3_ESM.xlsx]

## Sheet: Chromosome
Position	Strand	TSS Type	Novel Transcript	Next Upstream Locus	Next Downstream Locus	100 bp Upstream of Start
1111	+	secondary	yes	-	-	CCCTGCAAACCGGACAAACGCTTTTTTCTATATAAACGACGAAGCCGCCTGATAAGGCGGCTTCGTCGTTATAACTTACGTTAAACGTTAATGTTGCGGT
1148	+	primary	yes	-	-	GACGAAGCCGCCTGATAAGGCGGCTTCGTCGTTATAACTTACGTTAAACGTTAATGTTGCGGTGCGGGATCGTTATGTGTTTCCTGCGCCACCTCAATCG
1414	+	secondary	yes	-	-	CGTCGCCACTTCGTTACGACCGAACACGTCAGAAGAGAGCGTAATCAGCGCGCCAGACAGTGCCTGGTGGGCAAAACCACCGATACACAGCAGCATAATT
1450	-	primary		EKN05_RS00015	-	GGTGGTTACCTGCCGCCGCTGTTCCAGCGTTGGTTTGGTGTGAACCTGATCGTTTCCCGTAAGATGGTCGTAACGCTGGGTGCTGTGCTGATGATTGGCC
1646	-	secondary		EKN05_RS00015	-	AAATGTCCGTTGGTCAGATCCTGCGTAACCGTCAGTTCTGGGTATCGCACTGCCGCGTTTCCTTGCAGAACCGGCCTGGGGTACTTTTAACGCGTGGATC
4545	-	primary	yes	-	-	AGCGCGACGATAGATCTGCACTTCAGGATCTGCCGCTTGCGCAGGCAGATCCTGAAAATCAGGTTGATAGCGATACTGATCCAGATCGCTCAGATTCGTG
6443	+	secondary	yes	-	-	TTCGTTTCTGGCGGATGCAGAAAAGGGGAATTGATCCGTTTAAAGTAGAGAAAACCCCTCCCGCCATAGACGAAAGGGGTTAAACAATTAATTACGCAGG
6713	+	primary	yes	-	-	CAGTGGGATCAGCAGCAAAGAACCCCCCGCCACGCCGGATGCGCCACAGGCACACAGAGAAGCCACTACGCTCAACAGCAGCGCTGTGGGCAGATCGACC
6955	-	primary	yes	-	-	CCGGTTTCTCCACACTGTGGGGCTACGCGCAACTGCTGGTCGTGCTGGTTGGCTGTATGTTACTGGTGGCGCTGGTGGTTAACCCATTGCTGGTGTGGTG
7242	-	secondary	yes	-	-	CTTGTCCAGTAGCGCGGGTGATATTTCGCCGCCGTCAGGCATTGTCGAAGTGATGCGCGGACTGGTAATGAGCATGGTTTCCAACCCCATCGACGCCCTG
7430	+	primary	yes	-	-	GCTACTGGACAAGTGCAGGGTAGAAGGGAAGGCAAAGCTGAAGACTACTGCGGCCAGAGCTGCAGAGAAGGTGCCCAGCAGATAGAGGAACAAAATAGGA
7446	-	secondary		EKN05_RS00040	-	TGGTCTGTTAGGTACTTTGTTCGTCGGCGCACTGAAAGCTGTTGCCCCCATCCTGGTGTTGATGCTGGTAATGGCATCTATTGCTAACCACCAGCACGGG
7500	+	secondary	yes	-	-	GTGCCCAGCAGATAGAGGAACAAAATAGGACGGATATTGGTTTTCTGCCCGTGCTGGTGGTTAGCAATAGATGCCATTACCAGCATCAACACCAGGATGG
7736	-	primary		-	EKN05_RS00040	TTAAGTTGCAAAACATGACCGCTCTTTAAAATCCAGCATTTTTCGCTTCCCGAAGCTGTAACTTTCCTTATACTCGACCTTGCAAACACTTTGTTACATC
8019	+	secondary	yes	-	-	ATATGAGAACGGTTGCGCTCCTTTAACGTGTTATGCCATATAAAGTCACTGGCGCAGGGAGCGCGCAGGGGGCGGCCAATCGCCGCCGCCCCCTGCACCC
8028	+	primary	yes	-	-	CGGTTGCGCTCCTTTAACGTGTTATGCCATATAAAGTCACTGGCGCAGGGAGCGCGCAGGGGGCGGCCAATCGCCGCCGCCCCCTGCACCCCCAGGCTCT
8275	-	primary	yes	-	-	TATTCCAATCGCCGTCTCGCTGGGCGTGGTGTTTGGCATTCTGGTGATGACGTTTATTATCAACGCCTGGGTGAATTATCGGCATGATAAGCAGCGGGGA
8279	-	secondary	yes	-	-	ACCATATTCCAATCGCCGTCTCGCTGGGCGTGGTGTTTGGCATTCTGGTGATGACGTTTATTATCAACGCCTGGGTGAATTATCGGCATGATAAGCAGCG
8298	-	secondary	yes	-	-	ATGCTGATTGTCGACTTCTACCATATTCCAATCGCCGTCTCGCTGGGCGTGGTGTTTGGCATTCTGGTGATGACGTTTATTATCAACGCCTGGGTGAATT
8592	+	primary	yes	-	-	CAGGCCGAGGATTGCAAACAGGTTTGAGGTCAGCACAATGAACGGGTCAGTGGTCACGGCGAAGATAGCCGGAATGCTATCCACGGCAAAAATCACGTCG
9137	+	secondary	yes	-	-	CGGTTTGCACCAGATACCACCAGAAAGCGGCGTTAAACAGTAACGACAGCGTCACCCAGACCAGCGACCAGGCCGCAGCCTGTTTCATGGTCATGGCATG
9142	+	secondary	yes	-	-	TGCACCAGATACCACCAGAAAGCGGCGTTAAACAGTAACGACAGCGTCACCCAGACCAGCGACCAGGCCGCAGCCTGTTTCATGGTCATGGCATGTGCCC
9223	+	secondary	yes	-	-	ATGGTCATGGCATGTGCCCCACGACGCCCCTGCAACAACAGGTCGATAGCCAGCATAATGGCGACAACAACAGCGAATCCGCCCCATAGCAACGGCGTGC
9230	+	secondary	yes	-	-	TGGCATGTGCCCCACGACGCCCCTGCAACAACAGGTCGATAGCCAGCATAATGGCGACAACAACAGCGAATCCGCCCCATAGCAACGGCGTGCCGACAGT
9253	+	primary	yes	-	-	TGCAACAACAGGTCGATAGCCAGCATAATGGCGACAACAACAGCGAATCCGCCCCATAGCAACGGCGTGCCGACAGTATTCATAGAAGTTCCTTACACAT
9427	-	primary		-	EKN05_RS00045	AAAACTATACTTGCCAAAGTAAAACAGTGTAAAAGGTATGTAACAGACCATTGACTGACTGAATGGTCTGTCATACTTTGTTACCTGCAAAGGGGAGTAA
9456	-	secondary		-	EKN05_RS00045	ACTGGGGTGATTTTTCCGGCAGATAGCGTAAAACTATACTTGCCAAAGTAAAACAGTGTAAAAGGTATGTAACAGACCATTGACTGACTGAATGGTCTGT
9460	-	secondary		-	EKN05_RS00045	CCAGACTGGGGTGATTTTTCCGGCAGATAGCGTAAAACTATACTTGCCAAAGTAAAACAGTGTAAAAGGTATGTAACAGACCATTGACTGACTGAATGGT
9503	+	secondary	yes	-	-	TAATGACGATCGACCGGCAATGAAGTTACTCCCCTTTGCAGGTAACAAAGTATGACAGACCATTCAGTCAGTCAATGGTCTGTTACATACCTTTTACACT
9693	+	primary	yes	-	-	GCGACTGACCGCCAGCCCTGGATGATCCACCAGATGCTCATCCACCAGGGTAGCGAACAGCTCTGCTTCGTAGAGCATGGTATTAATATGCTGCGGCTGG
10520	-	primary		-	EKN05_RS00050	GGCCGTTTAGTGAGCATGGCTGTCCGGCGAAAGAATAATGCGTATCTGCGCACGTCGAAGATGAAAAAGGCGTGCTACATTGACGACAGAATCCCTTTAT
11532	+	secondary	yes	-	-	TATGGCAGCACAATTGATAGAACGCTTTGTTATGCTCTTTCTCCTTCAGGTGCGCCAGCTCGTGCACCACGATCATGCGCAAAAACGGTTCCGGCGCGTT
11549	+	primary	yes	-	-	TAGAACGCTTTGTTATGCTCTTTCTCCTTCAGGTGCGCCAGCTCGTGCACCACGATCATGCGCAAAAACGGTTCCGGCGCGTTGCGAAACACGGTAGCGA
11900	+	secondary		-	EKN05_RS00065	CGCACCTGCGAAAGCAGCTGCTCGGGATAACCCTGAAGATAAGTAAGATTGCTCATAACCGCCCACGAAAAAGAGAAAAAGGGTATACTCATGCACCCTT
11902	-	secondary		-	EKN05_RS00060	GTCATCCGTCGCCGGAAAACGTTGTAGTGTCAGTGAACGGAAACCGTTGTCTAAGTGGCTCATCGGCCCTCCTGAATGATAAAATTTCGACGTTGCCCCT
11907	+	secondary		-	EKN05_RS00065	GCGAAAGCAGCTGCTCGGGATAACCCTGAAGATAAGTAAGATTGCTCATAACCGCCCACGAAAAAGAGAAAAAGGGTATACTCATGCACCCTTTTCAGGG
11914	+	primary		-	EKN05_RS00065	CAGCTGCTCGGGATAACCCTGAAGATAAGTAAGATTGCTCATAACCGCCCACGAAAAAGAGAAAAAGGGTATACTCATGCACCCTTTTCAGGGGCAACGT
12185	-	primary	yes	-	-	TCGGCACTTTGATCAGCACCACACCCGGCTGTTGCGGGTAGTCGGCGGTGCTGTCGAGAAACTTCACGCTCGACTCATCAATCCCGTTTAGGCGTAAATT
12200	-	secondary	yes	-	-	GCAATGCCAGTGTTTTCGGCACTTTGATCAGCACCACACCCGGCTGTTGCGGGTAGTCGGCGGTGCTGTCGAGAAACTTCACGCTCGACTCATCAATCCC
13083	-	primary	yes	-	-	ACATTGCCGGATGCGACGCTTGCCGCGTCTTATCCGGCCTGGGGGTAACGTGCTGAACGTAGGCCGGATAAGGCGTTTACGCCGCATCCGGCAGGTAACT
13132	-	secondary	yes	-	-	GTGACAGGGATTTTTTGTTTTATGGAAGCGCGATTCCAGAACTGAGCAGACATTGCCGGATGCGACGCTTGCCGCGTCTTATCCGGCCTGGGGGTAACGT
13141	-	secondary	yes	-	-	TAGAGGATGGTGACAGGGATTTTTTGTTTTATGGAAGCGCGATTCCAGAACTGAGCAGACATTGCCGGATGCGACGCTTGCCGCGTCTTATCCGGCCTGG
13272	-	secondary	yes	-	-	TATCAGGTGCATTCTTCATCACGTCCGTTGACAAATTGGCAATATGATAACATCCGTTGACAGATTGGCAACGGATGAATTTATCTGTGTGACGGAAGAA
14485	-	primary	yes	-	-	CAGAATATCGCCAGGTTCTGTAATGAGTGGGGGATCGACAGCAGCCTACAACAGGCTGGTGGCTTAAGCCCGCAGGGAATGCAGATCCCGCGTAGCCCAC
14916	-	primary	yes	-	-	TGGTCGGCGCTGGACCTGCTGGGCTGGCGTTTGCCATTAACGCGGCGGCGCGTGGGCATCAGGTAACATTGTTTGATGCGCACAGCGAGATCGGCGGGCA
17475	+	secondary	yes	-	-	TACGTAACCACCAGTCGTGATAGGCCACCAGTTTCGGGTACATCTCTGCCAACCAGGCTTTATCCTGGGTGACGTTGTATACTTCCATCACCGACCAGGC
17482	+	secondary	yes	-	-	CCACCAGTCGTGATAGGCCACCAGTTTCGGGTACATCTCTGCCAACCAGGCTTTATCCTGGGTGACGTTGTATACTTCCATCACCGACCAGGCGGCAAGG
17486	+	primary	yes	-	-	CAGTCGTGATAGGCCACCAGTTTCGGGTACATCTCTGCCAACCAGGCTTTATCCTGGGTGACGTTGTATACTTCCATCACCGACCAGGCGGCAAGGCTGG
17722	-	primary	yes	-	-	ACGCGCGTCGCGGTGAAAGCGATCGAAACGCTCAACGGTAACTGGCGCTCACCGGGCGGTGCGGTGAATTATAACACCGTCACGCCGTCGGTGACCGGAC
17775	+	secondary	yes	-	-	CCTGCTTCCAGGTATCCCACGGCCAGGTCTGATTGCCGGAGAACCAGCGTCCGGTCACCGACGGCGTGACGGTGTTATAATTCACCGCACCGCCCGGTGA
18446	+	primary	yes	-	-	ACATCTTTTGCTGTCAGTTTTTGCACCAGCGCGCCGGGAATACTGTATGCCTCCAGCGTGAAGTTGACTTTCTTGCCGTCTTGCCAGACAGTCAGGCGGT
18727	-	primary		EKN05_RS00085	-	CTTTTGATAGCCGCTTCTACATGAAAAATGCCTCTAACGATCCCAGCGACCAAATCTTCCTGATGCAATATTTCTACTGGTAATAAGGACTGTAATCTCA
25369	+	primary	yes	-	-	CCATCATCTCGGAATGGATGCGCACGGTGGAGAGCGGCGGAAAGGTAAATCGCGCGGTGGGGATATCGTTAACGCTGATAAGCGAAATATCTTGTGGGAT
25555	+	secondary	yes	-	-	GCGCCAGCATTTGTTTTGCCAGTTCATAACCCGACGAACTGGAAAAACCGCCGCGCCAGATATCCTCTTCGCGTACCACTTGTTTCAGTCGGCCATATTC
25601	-	primary	yes	-	-	AGCGGTTACGATGCGGTGGATATCGATCTGGCACGCATCAGTAAAGAAATCATCGACTTCTATATCAACCAGGGCGTTAATCGTATTGGTTTTATTGGCG
26228	-	primary		-	EKN05_RS00110	TAGAAAAAGTTTTTCTCAATCCTGTAGGCTAAAAATGGAGAATGCAGGCGTGATCACATTCCTAAGCCGCTGTGTTACCGTTACAGCGTCAAAGAAACGC
26741	+	secondary	yes	-	-	AAAGCGTGTTGTTAACGCCGGAGCGGATGATGCCTGCGGGCGTACGCGTCGTATAAAAAGATCGGATGGCGACGTCGTATCGCCATCCGATTTGATATTA
26747	+	primary	yes	-	-	TGTTGTTAACGCCGGAGCGGATGATGCCTGCGGGCGTACGCGTCGTATAAAAAGATCGGATGGCGACGTCGTATCGCCATCCGATTTGATATTACGCTTC
26995	-	primary	yes	-	-	GGCGGCGCTGGCGACCATCAATGTGTTGCTGGAGCAGAACTTACCGGCTCAGGCTGAGCAAAAAGGCGATATGTTGCTGGACGGTTTCCGTCAACTGGCG
27409	-	secondary	yes	-	-	GCTGCCAGGGTTCCGTCATGTGCCGTTTGGCAATATCGAAGCCATGCGCACGGCTCTTAATGAGTGCAAAAAAACCGGTGATGATGTGGCTGCGGTGATC
27697	-	primary	yes	-	-	ACAGAATCAACTTGCGAAACAACCACTGCACAGCCAGGAGCTACTCGATCCGTTACGGGCTATGCTGGCGAAAACCCTTGCTGCGCTAACGCCCGGTAAA
28120	-	primary		EKN05_RS00120	-	CGCATTTGTGTTTATCCCGATTTTCGCGATCGCAGCCGGAGTGGCGCAATCCCTGCAATACTTAAATCGGTATCATGTGATACGCGAGCCTCCGGAGCAT
29851	+	secondary	yes	-	-	ATATTCGCAAGCTGATTGATGCCAGTGCTGATAAGGTGCAATCCGGTTCGCAGCAGGTACACGCCGCCGGACGGACGATGGAAGATATTGTGGCACAGGT
29997	+	secondary	yes	-	-	GAACAGGCCGATGGGCTTTCCAGCCTGACCCGTGCAGTGGATGAGCTTAACCTGATCACCCAGAAAAATGCCGAGCTGGTGGAAGAGAGTGCGCAGGTGT
30050	+	primary	yes	-	-	GATCACCCAGAAAAATGCCGAGCTGGTGGAAGAGAGTGCGCAGGTGTCGGCGATGGTGAAACACCGCGCCAGCCGACTGGAAGACGCGGTGACGGTGCTG
30847	-	secondary		-	EKN05_RS00130	TCTTATCCGGCCTAGATGTGAGGTGCTTCCACGTTTAAAAATCATTTTTGTACTTGCAGTAATGCTCACATCAGATATAAATTAGATATATCTAATCAAG
30854	-	secondary		-	EKN05_RS00130	GTGAACGTCTTATCCGGCCTAGATGTGAGGTGCTTCCACGTTTAAAAATCATTTTTGTACTTGCAGTAATGCTCACATCAGATATAAATTAGATATATCT
30858	-	secondary		-	EKN05_RS00130	CGGCGTGAACGTCTTATCCGGCCTAGATGTGAGGTGCTTCCACGTTTAAAAATCATTTTTGTACTTGCAGTAATGCTCACATCAGATATAAATTAGATAT
30862	-	primary		-	EKN05_RS00130	GATGCGGCGTGAACGTCTTATCCGGCCTAGATGTGAGGTGCTTCCACGTTTAAAAATCATTTTTGTACTTGCAGTAATGCTCACATCAGATATAAATTAG
31101	+	primary		-	EKN05_RS00135	TCAGACATATCAGTTCTACAAATCGCTTGCATTTATCATGATTAACAATCATTATCATTTGCGAATTTTATTTAGATATATCTGATTACCATCACGAAGG
31849	-	primary	yes	-	-	ATAATCGCTTGGTCGCTGGTTCAAGTCCAGCAGGGGCCACCAGATATAGCAAAGGCTGACGAGAAATCGTCAGCCTTTTTCTTTTTATATATCAGTTACT
31855	-	secondary	yes	-	-	CGACTCATAATCGCTTGGTCGCTGGTTCAAGTCCAGCAGGGGCCACCAGATATAGCAAAGGCTGACGAGAAATCGTCAGCCTTTTTCTTTTTATATATCA
31969	+	secondary		-	EKN05_RS00145	GAAAAAGGCTGACGATTTCTCGTCAGCCTTTGCTATATCTGGTGGCCCCTGCTGGACTTGAACCAGCGACCAAGCGATTATGAGTCGCCTGCTCTAACCA
32095	+	secondary		-	EKN05_RS00145	TTATAAAGTAACTCCGTGTCGCAATCCAGCCATTACCGCGCGCCTGCTGTTTTTATAAACAATGTATTTTCAATCCGTTATACTTTTCTTGGTGATGTTA
32102	+	secondary		-	EKN05_RS00145	GTAACTCCGTGTCGCAATCCAGCCATTACCGCGCGCCTGCTGTTTTTATAAACAATGTATTTTCAATCCGTTATACTTTTCTTGGTGATGTTAGAAAGGA
32122	+	primary		EKN05_RS00145	-	AGCCATTACCGCGCGCCTGCTGTTTTTATAAACAATGTATTTTCAATCCGTTATACTTTTCTTGGTGATGTTAGAAAGGAGTAAATATGGTTGAGGATAT
32672	+	primary	yes	-	-	GTATCGCGAGCTGGACCAGGCGCTGGTAGTGCGTGGGCGATAAAAAACGCCACCGAAAAGGTGTAATGCCAGTCAGTTAAGCAACTGACTGGCTCTTTTT
32674	-	primary	yes	-	-	CGATCTTGCAAGTATGGGACAACTTGTGAAATTACCGACGAGAAGGGGAAGGGCCTTCCCGAGAGTGGTAAAGGAGAGGCCCTGGAAATACCCCACAGCC
32946	+	secondary	yes	-	-	TGATTCTGAGAAACTCAGTTGATTCGGCCAGTAACCTTTCAGATGTTCCGCCATTTTAATCATCTGATATCTCACCAGATTATAAGCCAGTAAGACACCC
33307	+	secondary	yes	-	-	GTTTTCAGCTTCACCAGATGATCGCCTTTACCCAGTTTTCTGAGCTCTTCATATTGCGCTCCCTTTCTGAGAGGTATCATCCAGTGGCGGTGTTCTCCCG
33315	+	secondary	yes	-	-	CTTCACCAGATGATCGCCTTTACCCAGTTTTCTGAGCTCTTCATATTGCGCTCCCTTTCTGAGAGGTATCATCCAGTGGCGGTGTTCTCCCGCCAGGCTC
33320	+	primary	yes	-	-	CCAGATGATCGCCTTTACCCAGTTTTCTGAGCTCTTCATATTGCGCTCCCTTTCTGAGAGGTATCATCCAGTGGCGGTGTTCTCCCGCCAGGCTCCAGGC
34001	+	secondary	yes	-	-	AATCCCCCAGAGAAGTCAGTGGGTTACGCAGAGAATCGTAACGGGATACCAGATCAAGAGCCTGTCCAATGTGCATAAAAAAATCCGGAAACAAGTGAGC
34005	+	secondary	yes	-	-	CCCCAGAGAAGTCAGTGGGTTACGCAGAGAATCGTAACGGGATACCAGATCAAGAGCCTGTCCAATGTGCATAAAAAAATCCGGAAACAAGTGAGCGTTT
34076	+	secondary	yes	-	-	TAAAAAAATCCGGAAACAAGTGAGCGTTTCCGGATTCTTACACAGCCACTGGATCGGTCAACTGATCCTTAACTGATCGGCATTACACCGAAAAGGTGGC
34085	+	secondary	yes	-	-	CCGGAAACAAGTGAGCGTTTCCGGATTCTTACACAGCCACTGGATCGGTCAACTGATCCTTAACTGATCGGCATTACACCGAAAAGGTGGCGTTTGTGCA
34096	+	primary	yes	-	-	TGAGCGTTTCCGGATTCTTACACAGCCACTGGATCGGTCAACTGATCCTTAACTGATCGGCATTACACCGAAAAGGTGGCGTTTGTGCAGAGAGACTAGT
34896	+	secondary	yes	-	-	TTCTTGGCGATAGAAATAACCAGACGTAAGTTCGCTTCAACCATCTCTTTCTTCGCACGGCGGGCTTTCGCTTCACCGATGGACATACGACGGTTGATAT
34919	+	primary	yes	-	-	ACGTAAGTTCGCTTCAACCATCTCTTTCTTCGCACGGCGGGCTTTCGCTTCACCGATGGACATACGACGGTTGATATCTTTAACCTGCTCGATGGTCAGG
35450	+	primary	yes	-	-	ATCATCGGCGCTGTCGTCATCGCCATCTTCTTCGTCTTCATCTTCGTCATCGTCCAGATCTTCCTGGGAAAGCTCAGAACCGACGTGAGTGGCGGTAGGT
36739	+	secondary	yes	-	-	GCTGTCATCAAGTATGCCTAATTTGTTGCCTAATTCCTGACGAAGATATATTCGCAGCGTTTCGCCCGGCACTTGCGATATCAATGGCAGTGCCAGCGTA
36751	+	secondary	yes	-	-	TATGCCTAATTTGTTGCCTAATTCCTGACGAAGATATATTCGCAGCGTTTCGCCCGGCACTTGCGATATCAATGGCAGTGCCAGCGTACTCAAACGTGCG
36766	+	primary	yes	-	-	GCCTAATTCCTGACGAAGATATATTCGCAGCGTTTCGCCCGGCACTTGCGATATCAATGGCAGTGCCAGCGTACTCAAACGTGCGCGCCCGTCAGGGGTA
37431	+	secondary	yes	-	-	GTCCCTGATCGTTAGTGACCAACATCCCCGCATCAATCAATGACTGGCGATTTTCTGGATTGCCGCCAAACCGCTTCAGGACGTTGTCCCAGCCGGGGGG
37467	+	primary	yes	-	-	TCAATGACTGGCGATTTTCTGGATTGCCGCCAAACCGCTTCAGGACGTTGTCCCAGCCGGGGGGCGCAAAACCAATCGCAAAGCGAGCGATAACCTCGTG
37973	+	secondary	yes	-	-	AGCAGATCATTAATGAATACGCGTGGGATTCGTCCAGCCATAGGCCCCGATTTTTAGCAATTCATAAACGAAAATAAGCCGCGCATTCCTTTCGGAAGCA
37977	+	secondary	yes	-	-	GATCATTAATGAATACGCGTGGGATTCGTCCAGCCATAGGCCCCGATTTTTAGCAATTCATAAACGAAAATAAGCCGCGCATTCCTTTCGGAAGCACGGC
37990	+	secondary	yes	-	-	TACGCGTGGGATTCGTCCAGCCATAGGCCCCGATTTTTAGCAATTCATAAACGAAAATAAGCCGCGCATTCCTTTCGGAAGCACGGCCTTACAACTACAA
37994	+	secondary	yes	-	-	CGTGGGATTCGTCCAGCCATAGGCCCCGATTTTTAGCAATTCATAAACGAAAATAAGCCGCGCATTCCTTTCGGAAGCACGGCCTTACAACTACAACTCG
38001	+	primary	yes	-	-	TTCGTCCAGCCATAGGCCCCGATTTTTAGCAATTCATAAACGAAAATAAGCCGCGCATTCCTTTCGGAAGCACGGCCTTACAACTACAACTCGGTCTGAT
38300	-	primary		-	EKN05_RS00165	AGAAAGCCTCGTGTATACTCCTCACCCTTATAAAAGTCCCTTTCAAAAAAGGCCGCGGTGCTTTACAAAGCAGCAGCAATTGCAGTAAAATTCCGCACCA
38304	-	secondary		-	EKN05_RS00165	CTGGAGAAAGCCTCGTGTATACTCCTCACCCTTATAAAAGTCCCTTTCAAAAAAGGCCGCGGTGCTTTACAAAGCAGCAGCAATTGCAGTAAAATTCCGC
38355	-	secondary		-	EKN05_RS00165	TTACCGCGCAGTGTAGGACCAATGCGGGTTGATGTAAAACTTTGTTCGCCCCTGGAGAAAGCCTCGTGTATACTCCTCACCCTTATAAAAGTCCCTTTCA
38365	-	secondary		-	EKN05_RS00165	CCTCGCTTTATTACCGCGCAGTGTAGGACCAATGCGGGTTGATGTAAAACTTTGTTCGCCCCTGGAGAAAGCCTCGTGTATACTCCTCACCCTTATAAAA
38370	-	secondary		-	EKN05_RS00165	TTTTACCTCGCTTTATTACCGCGCAGTGTAGGACCAATGCGGGTTGATGTAAAACTTTGTTCGCCCCTGGAGAAAGCCTCGTGTATACTCCTCACCCTTA
38378	-	secondary		-	EKN05_RS00165	ATGACTTGTTTTACCTCGCTTTATTACCGCGCAGTGTAGGACCAATGCGGGTTGATGTAAAACTTTGTTCGCCCCTGGAGAAAGCCTCGTGTATACTCCT
38450	+	primary		-	EKN05_RS00170	CTTTTTTGAAAGGGACTTTTATAAGGGTGAGGAGTATACACGAGGCTTTCTCCAGGGGCGAACAAAGTTTTACATCAACCCGCATTGGTCCTACACTGCG
38458	+	secondary		-	EKN05_RS00170	AAAGGGACTTTTATAAGGGTGAGGAGTATACACGAGGCTTTCTCCAGGGGCGAACAAAGTTTTACATCAACCCGCATTGGTCCTACACTGCGCGGTAATA
38464	+	secondary		-	EKN05_RS00170	ACTTTTATAAGGGTGAGGAGTATACACGAGGCTTTCTCCAGGGGCGAACAAAGTTTTACATCAACCCGCATTGGTCCTACACTGCGCGGTAATAAAGCGA
39473	-	secondary	yes	-	-	TGATTACCGGCTTACTGTGGATGCCCGTGGTGTTGCTTTAAGTGAGGACGGTGCCGGAAATTGCTCTCCGGCACCCAATAGTTTTACGCAGCCGGTAACT
39480	-	primary	yes	-	-	TTGCTGGTGATTACCGGCTTACTGTGGATGCCCGTGGTGTTGCTTTAAGTGAGGACGGTGCCGGAAATTGCTCTCCGGCACCCAATAGTTTTACGCAGCC
39750	-	secondary	yes	-	-	TTGATTGTGGTGTTTTATCTACTGCGCTACTTTTTCGCCAGCGCCACGGCGTATACCTGCGCCCTCGCACCGATGATGATCGCCGCCGCGCTGGCGATGC
39787	-	primary	yes	-	-	CTTAAGTGGTTATTCGCCGACGATGGTGATGGTGACGTTGATTGTGGTGTTTTATCTACTGCGCTACTTTTTCGCCAGCGCCACGGCGTATACCTGCGCC
43623	+	primary	yes	-	-	GGAGCTGCTCTATCGCAGCATGAAATTCGTGTCTGCGCGGAATTTCTGGCGGCATGGTGCCAGCAACGGCTGGGCAAGCCCGATGAAGGCTATCAGGTCA
44281	-	primary		-	EKN05_RS00195	TCTATAAATACAATATCCATCACGTCCTGCCTGCTTTTTGGCTAACCGGATACCACTTCCGGCGAAATGTGCGTATTATCCACAGATTCATCGTTGAACA
44289	-	secondary		-	EKN05_RS00195	AAAGTTGCTCTATAAATACAATATCCATCACGTCCTGCCTGCTTTTTGGCTAACCGGATACCACTTCCGGCGAAATGTGCGTATTATCCACAGATTCATC
44311	+	primary		-	EKN05_RS00200	CCGCAGAGGTACGCGATGAGGATCATTCCAGGCGCGATTGCACTCATAAGCTGTTCCGTTTTGAAAATTCGTGTTCAACGATGAATCTGTGGATAATACG
45168	+	primary	yes	-	-	AAGGTGAAAGCAAAGGTCGTTTAACGCTGATCCACATTTTGCTGGGGATGATTCCGGCGGTGGTACTGGGGCTATTATTCCACGACACGATTAAGTCATT
45475	-	secondary	yes	-	-	ATGCGCTTAATCAATTGCAGGAAGGTTTTAATCGCTATCAGCGCCACCACAAAAGCGGTGATAAACCCAACGGCAAACATCGGGATATCGCCGGTTGTCA
45742	-	primary	yes	-	-	CCAGCTGGAAGGAACAACGTTGCCCAAAGCCTGACTGAGTATAAAACTAAACGTTAGCACGAACCGTCCCCTCGCCCCTTCGGGGAGAGGGTTAGGGTGA
46963	-	primary		EKN05_RS00210	-	TTTGACGAAGGGATGATGGCGTGAAGATTTATCTGGTCGGTGGTGCTGTTCGGGATGCATTGTTAGGGCTATCGGTCAAAGACAGAGATTGGGTGGTGGT
46999	+	primary	yes	-	-	ACACAGGAAAATCGCGGCCTACCTGCTGGTAGCCCGCGTCGAGCATCTCCTGTGGCGTACTGCCGACCACCACCCAATCTCTGTCTTTGACCGATAGCCC
47277	+	secondary	yes	-	-	CCAAGCCCCAGCACGCCACCGCCATACATAAACCATTGCATGATGATGGTGCGCTGTTTGTCATCCAGCTGTACGCTGGCGGCATCGACCTTTTTCTGCG
47864	-	primary		-	EKN05_RS00215	TTTACTTATCGGTTATGTCACATAAGTGACGATGAACGGCGAACTTAATGCGATCTTTTTTGTCAGTAGATAGTATTTTGCGCCAAATTGCCATGCAACG
47889	-	secondary		-	EKN05_RS00215	TAATTCGATTTCCTGAGCCATGGCCTTTACTTATCGGTTATGTCACATAAGTGACGATGAACGGCGAACTTAATGCGATCTTTTTTGTCAGTAGATAGTA
48375	+	primary	yes	-	-	TGGCCGAACGGCGAATTGCCTGCCGATCTCGCTTCCCGCGTGCAGTCGCTGTTTAGCACCGATTTTTATCGCGAAAAATGGCTAGTAGAGATCGATGGCA
48593	-	primary	yes	-	-	AGTTCTTCATGATACTGCCATTGCGCTAACACCAGCTCGAGCGCCGCTTCCAGCCCCTGTTCCACATCGGCTTTTGCCGCAACATGCAAAATGGTGGTCG
49218	-	primary	yes	-	-	TGTAACGGTGAAGAGAGCGGCTTCATAAGCGATTTTATCCTTGCCTGATTAACGTTTTCCGCTGTGCAACCAGAACGGTTCCTGATTGTTTGCCTCATTA
52153	+	primary		-	EKN05_RS00230	GGCCATGTGTCGGAGGATTGCTTCACCGCAGAGCGTGATCTGGTGCGGGCAAGCTGGCAGAAGTGGCTGGTGGAAGAATGAAGTATGGTATTATCGCGCG
53504	-	secondary	yes	-	-	TTATCCTGTTGGATCTTCTTGATGATGTTAGTGGTCGAGCAACCGTCTTCGAAGTTGAGCACCAGCACTTCGCCGCCGTTGGCCCAGACTTCTTTACTCC
53755	-	primary		EKN05_RS00235	-	CAGCAAGGGGCTGAAACGGGAAAGCCCCTCCCGAGGAAGGGGCCTTATAGAAGGAAAGGGTTATGATGAAGTTCGTCATCATACTGGTTGTGTTGTTACT
53761	-	secondary		EKN05_RS00235	-	GGGAGTCAGCAAGGGGCTGAAACGGGAAAGCCCCTCCCGAGGAAGGGGCCTTATAGAAGGAAAGGGTTATGATGAAGTTCGTCATCATACTGGTTGTGTT
54036	+	secondary	yes	-	-	AAACGCTGCAACGTCCTGAGCATTTGCACCTTTTAGCGGAACGCAGATATAAAAAATCCCCGGCTTTTTGGGCCAGGGATATGTGTTAATGAAACCTTCT
54044	+	secondary	yes	-	-	CAACGTCCTGAGCATTTGCACCTTTTAGCGGAACGCAGATATAAAAAATCCCCGGCTTTTTGGGCCAGGGATATGTGTTAATGAAACCTTCTTGACGCTG
54056	+	secondary	yes	-	-	CATTTGCACCTTTTAGCGGAACGCAGATATAAAAAATCCCCGGCTTTTTGGGCCAGGGATATGTGTTAATGAAACCTTCTTGACGCTGATTTTTTTTCAA
54084	+	primary	yes	-	-	ATAAAAAATCCCCGGCTTTTTGGGCCAGGGATATGTGTTAATGAAACCTTCTTGACGCTGATTTTTTTTCAACCTAAAGTAAAGGAACAAGGGTGAGGGA
54221	-	primary		-	EKN05_RS00240	TGCAACGTTTTGCGTGACCGCTCGGGGAAGGCAAAACTGCCTCTGGGAAAGCGTTGCGCGAGGTCCGGCGCTCATCAACAATCGGGGAGTCAGCAAAGGG
54301	-	secondary		-	EKN05_RS00240	AGCTATGAACGTCCCTGGCACAAAAAGCCGGGGATTTTTTATATCTGCGTTCCGCTAAAAACTGCAAATGATCAGGTCGTTGCAACGTTTTGCGTGACCG
57435	-	primary	yes	-	-	CCACGTATGGTTATCGTCGGGTATGGGCGCTGCTTCGCAGACAGGCAGAACTTGATGGTATGCCTGCGATCAATGCCAAACGTGTTTACCGGCTCATGCG
57446	+	primary	yes	-	-	TGATTGCTTTCTTTCACGGCCACTCTGCCTGTATGTGCCCGTTTCGATGGCGGTACAGCAGGTTTTCGCTCAAGCAACAGCGCATTCTGGCGCATGAGCC
58117	+	secondary	yes	-	-	CTGCGTTTCTCCGGCCCTAAGACATCAATCATCTGTTCTCCAATGACTAGTCTAAAAACTAGTATTAAGACTATCACTTAAATAAGTGATACTGGTTGTC
58207	-	primary		-	EKN05_RS00260	GTAAACATTTGTCTTTAATGCACTGTAAATTATGAATTAATCCTCTAATTTACAGTGTTTTCTATTACATTATCGCTTAATCCCATTCAGAGTATCATCA
58223	+	secondary	yes	-	-	TTCAGGGGGCCAGTCTAAATATCGATTAAGTAAAACTTAAAGAATACATAACAATTATATTTTCAATTGCAATCATTCATTTTTGTGATGATACTCTGAA
58233	+	secondary	yes	-	-	CAGTCTAAATATCGATTAAGTAAAACTTAAAGAATACATAACAATTATATTTTCAATTGCAATCATTCATTTTTGTGATGATACTCTGAATGGGATTAAG
58247	+	secondary	yes	-	-	ATTAAGTAAAACTTAAAGAATACATAACAATTATATTTTCAATTGCAATCATTCATTTTTGTGATGATACTCTGAATGGGATTAAGCGATAATGTAATAG
58327	+	primary	yes	-	-	ATTAAGCGATAATGTAATAGAAAACACTGTAAATTAGAGGATTAATTCATAATTTACAGTGCATTAAAGACAAATGTTTACAGCGTTGGGGGGAGAGTCT
58604	-	secondary		-	EKN05_RS00265	AACGCTAATGATTAGCGGCAGCAACGCATAGCTTCACATAATTCTGGTTTATGACTTACCCTTATCGCACTACAATGGTACTCAACACCTATCAGTACAG
58623	-	secondary		-	EKN05_RS00265	GAATAAGCGGATTCACTATAACGCTAATGATTAGCGGCAGCAACGCATAGCTTCACATAATTCTGGTTTATGACTTACCCTTATCGCACTACAATGGTAC
58635	-	secondary		-	EKN05_RS00265	GCCCCGCCCTGAGAATAAGCGGATTCACTATAACGCTAATGATTAGCGGCAGCAACGCATAGCTTCACATAATTCTGGTTTATGACTTACCCTTATCGCA
58639	-	secondary		-	EKN05_RS00265	TTTCGCCCCGCCCTGAGAATAAGCGGATTCACTATAACGCTAATGATTAGCGGCAGCAACGCATAGCTTCACATAATTCTGGTTTATGACTTACCCTTAT
58702	+	secondary		-	unknown locus tag	TCCCTGTACTGATAGGTGTTGAGTACCATTGTAGTGCGATAAGGGTAAGTCATAAACCAGAATTATGTGAAGCTATGCGTTGCTGCCGCTAATCATTAGC
58712	+	secondary		-	unknown locus tag	GATAGGTGTTGAGTACCATTGTAGTGCGATAAGGGTAAGTCATAAACCAGAATTATGTGAAGCTATGCGTTGCTGCCGCTAATCATTAGCGTTATAGTGA
58716	+	secondary		-	-	GGTGTTGAGTACCATTGTAGTGCGATAAGGGTAAGTCATAAACCAGAATTATGTGAAGCTATGCGTTGCTGCCGCTAATCATTAGCGTTATAGTGAATCC
58734	+	primary		unknown locus tag	EKN05_RS00270	AGTGCGATAAGGGTAAGTCATAAACCAGAATTATGTGAAGCTATGCGTTGCTGCCGCTAATCATTAGCGTTATAGTGAATCCGCTTATTCTCAGGGCGGG
58874	-	primary		-	EKN05_RS00265	GATTCATGGTAAAAAAACCTCACTAAAATTATGGTTACCAGAATCAGGGCAGTCTTAGGAGTGGCGGCATATAGCCAAAATAACGTGAGCGGGTCCATGC
58957	-	secondary	yes	-	-	CATTACACCGCGTCCTTCACGCAGCGCAGCCAGTGCATTTTCAACACGTTCGAAAGGCGTACCAAAAGAGGAAAGTAGCGTCTGATTCATGGTAAAAAAA
59103	-	secondary	yes	-	-	TCAAGTTGTTTACGGCGATCTTCAGTGATGCACAGGCAAACAATACCGCTACCGTGGCGAATGGTCAGCGCCATCTGCTCAACGGTCATGGTTTCTGCCG
59191	-	primary	yes	-	-	ACCGGTAGTCACACCTTCAGCCGCTTCAATGGTCACGGTAAAACCGGTGCCATAGGCGCTGGTGTTATTTTCTACCATCATTGGCAGATCAAGTTGTTTA
59628	-	primary	yes	-	-	CATAGAAAGAGAAGCGGAATTAACATCTTGCATAGCAGGGCAAAATAAAAACCGAAGCCAGCTACAACTTCGGTTTCTTGATTAAGGCAGTAATTAAGCA
59634	-	secondary	yes	-	-	TTTTCTCATAGAAAGAGAAGCGGAATTAACATCTTGCATAGCAGGGCAAAATAAAAACCGAAGCCAGCTACAACTTCGGTTTCTTGATTAAGGCAGTAAT
59641	-	secondary	yes	-	-	AATGAAATTTTCTCATAGAAAGAGAAGCGGAATTAACATCTTGCATAGCAGGGCAAAATAAAAACCGAAGCCAGCTACAACTTCGGTTTCTTGATTAAGG
59659	-	secondary	yes	-	-	AAAAGAATGCCTGATATTAATGAAATTTTCTCATAGAAAGAGAAGCGGAATTAACATCTTGCATAGCAGGGCAAAATAAAAACCGAAGCCAGCTACAACT
59672	-	secondary	yes	-	-	TTGATCATAATGAAAAAGAATGCCTGATATTAATGAAATTTTCTCATAGAAAGAGAAGCGGAATTAACATCTTGCATAGCAGGGCAAAATAAAAACCGAA
59998	+	secondary	yes	-	-	ACTGGATTGTATTGATTGCTCTGGTTGTGGTGGGTTATTTCCTGCATTTGAAACGTTATTGTCGGGCGTTTCGCCAGGACAGAGACGCACTGCTTGAAGC
60037	+	primary	yes	-	-	TCCTGCATTTGAAACGTTATTGTCGGGCGTTTCGCCAGGACAGAGACGCACTGCTTGAAGCGCGGAACAAATACTTAAACAGTACGAGAGAAGAGACAGC
60565	+	primary	yes	-	-	CCAAATCCCAGCTCCAGGTTGCTGCTCGCCGTGACAAAGGTGGCAATCCCTTCCGGGAAGTTATGCAGACTGATGCCGAGAGTGAGCAGAATGGCTGTGC
60997	-	primary		-	EKN05_RS00275	CAAATTATCTTCCAGCACGTTCATCGGACTACCGTGACCTAAAAACAATGCTGGCATACGTGTTGAAGACATGATGATATCCTTAACTAAAGGTGTCATT
61010	-	secondary		-	EKN05_RS00275	AGCTGCGGGTATACAAATTATCTTCCAGCACGTTCATCGGACTACCGTGACCTAAAAACAATGCTGGCATACGTGTTGAAGACATGATGATATCCTTAAC
61799	-	primary	yes	-	-	ATCACCCAGGATATGTCTCGGTTTTACCCACATATTTTTGTTGAATAAGCCACGATACCGGATGGCACTCGCCATCCGGTAATTGTTAGCCTATCTGCAC
61849	+	primary	yes	-	-	ATTACCATTCCGGTCGATGGTATAGAAATGGGCAGTTTAAGTATGCTGTCGGTGCAGATAGGCTAACAATTACCGGATGGCGAGTGCCATCCGGTATCGT
61854	+	secondary	yes	-	-	CATTCCGGTCGATGGTATAGAAATGGGCAGTTTAAGTATGCTGTCGGTGCAGATAGGCTAACAATTACCGGATGGCGAGTGCCATCCGGTATCGTGGCTT
62132	-	primary	yes	-	-	AAGAGCATTATCTCCAACAAGGCACTTCTACCGCTACTGTGGGAGATGTTCCCGAATCACCCGAACCTGCTGCCCGCTTATTTTGCGGAAGATGATCATC
62407	+	primary	yes	-	-	ACGGATAAAGCTTGAACAGGTTAGAAATCACCTGATCCTGTAAATCCGTGAACTGGCCTTTTTCGCCTAAACCTATCTCGTCGATGTAGAGGAACTCGGT
62688	-	primary	yes	-	-	ATTCCGCATACCAAAACACACCTGGAGTTTTGTGCGTCAATCATGGCTGACTCACCAGCCATCGCTTTATTCGCGTCTTGATCTGGCGTGGGATGGCACT
63679	+	secondary	yes	-	-	ACAGCCAGCCAGCATAAAAACAGTGGCAACCGCGAGAGCGACTGGTGTCAGATGGCGTGCGCTCCAGTTTTTGCGGAACGATGCGTGGCGTATGGATTTT
63694	-	primary		-	EKN05_RS00290	GTAAAGATACGGGTTATCTGCCGCATTCTTCCCCCTTCTCGCTTCAATTTCGACCAGCCATCCTCTATTCTGATGGGTATTTACCACTGGTCCCGGAAGA
63700	-	secondary		-	EKN05_RS00290	GGCAACGTAAAGATACGGGTTATCTGCCGCATTCTTCCCCCTTCTCGCTTCAATTTCGACCAGCCATCCTCTATTCTGATGGGTATTTACCACTGGTCCC
63718	-	secondary		-	EKN05_RS00290	GGCCCCGTCTGAACGTAAGGCAACGTAAAGATACGGGTTATCTGCCGCATTCTTCCCCCTTCTCGCTTCAATTTCGACCAGCCATCCTCTATTCTGATGG
63736	+	secondary	yes	-	-	TGCGCTCCAGTTTTTGCGGAACGATGCGTGGCGTATGGATTTTGTCCGTTTCATTTTTGTCTTCCGGGACCAGTGGTAAATACCCATCAGAATAGAGGAT
63833	+	secondary	yes	-	-	GATGGCTGGTCGAAATTGAAGCGAGAAGGGGGAAGAATGCGGCAGATAACCCGTATCTTTACGTTGCCTTACGTTCAGACGGGGCCGAAGCCCCGTCGTC
63845	+	secondary	yes	-	-	AAATTGAAGCGAGAAGGGGGAAGAATGCGGCAGATAACCCGTATCTTTACGTTGCCTTACGTTCAGACGGGGCCGAAGCCCCGTCGTCGTCATCAGTTAC
63880	+	primary	yes	-	-	AACCCGTATCTTTACGTTGCCTTACGTTCAGACGGGGCCGAAGCCCCGTCGTCGTCATCAGTTACGGAAAGGGTTATGACCGTTACTGGTGGTAGTGCGT
64126	+	secondary	yes	-	-	CTCGTTCAACGTACCCAGGGCTGACTTAATATTCAGCTGATTAATCAGGTAGTTATAACGCGCATTCGCCAGCTCTTGCTTGGCGTTGTACAGCGTGGTG
64297	+	primary	yes	-	-	TTGCGCGGAAACTACGGCTTGTTTGTAGGCGTTAATACTACTGATAGAAGCATTAATGTTGTTGAAGGAGGAACGTACGGTTTGCACGACGCTACGATGT
64641	+	primary	yes	-	-	GAATTTGCTCGCGCTCCAGGTCCTGGCTCAAGCGTGCCTGTAACAGCGACAGGTTGCGTTTTTCGGCTTCTTTCAGCAGCGCGTTAACCGGCTGTGGTTT
65349	-	primary		-	EKN05_RS00295	ATGTTAAATTGAGGCACATTAACGCCCTATGGCACGTAACGCCAACCTTTTGCGGTAGCGGCTTCTGCTAGAATCCGCAATAATTTTACAGTTTGATCGC
65359	-	secondary		-	EKN05_RS00295	GAGCAGTCATATGTTAAATTGAGGCACATTAACGCCCTATGGCACGTAACGCCAACCTTTTGCGGTAGCGGCTTCTGCTAGAATCCGCAATAATTTTACA
65720	+	primary		EKN05_RS00300	-	TTTATAGATTTCGTCATCGTCTATTCAACGGGCAAATGAGTCATGAGGTACGGCGGGAAATTTTTGAGCGCGGTCACGCCGCAGTCTTGCTACCCTTTGA
66412	+	secondary		EKN05_RS00305	EKN05_RS00310	CGATACACTACCCTGGTGACAATAGAACAGACTGCGCCCGCGATCAGTTACTGGAGCCTTCCGTCAATGACGGTGCGTCTGTATCATGACGCGATGGTGG
66421	+	primary		EKN05_RS00305	EKN05_RS00310	ACCCTGGTGACAATAGAACAGACTGCGCCCGCGATCAGTTACTGGAGCCTTCCGTCAATGACGGTGCGTCTGTATCATGACGCGATGGTGGCTGAAGTGT
68035	-	primary	yes	-	-	GTTAGGGCGAGTGGTATCGGTATACATCCCCGGACGGCGGCGAACCGGCTCAAGCCCGGTGAGTACCTCAATGGCATCAGCGTTATAAGTTTGCGTCATG
69913	+	secondary	yes	-	-	GATGAAGACGATCAGCGTACTGACGCGATGATGGATATGCTGCTGGCGAAGAAACGCTCGGAAGATCGCCGCAACTGGTTGCAAGAGAAAGGCGACATGG
69936	-	primary	yes	-	-	GAAGCCGTAAAAGGCGACGTGCTGGAGATGAATATCCGTATTCTGCAGCCAGGGATTTAATCCTGCCTTGTTTGCCCGGCCATCCTGACCGGGCAATGTT
69971	+	secondary	yes	-	-	CGGAAGATCGCCGCAACTGGTTGCAAGAGAAAGGCGACATGGCGGAGATTGAGGTTTAAAGGAAAGAACATTGCCCGGTCAGGATGGCCGGGCAAACAAG
69976	+	secondary	yes	-	-	GATCGCCGCAACTGGTTGCAAGAGAAAGGCGACATGGCGGAGATTGAGGTTTAAAGGAAAGAACATTGCCCGGTCAGGATGGCCGGGCAAACAAGGCAGG
69999	+	primary	yes	-	-	GAAAGGCGACATGGCGGAGATTGAGGTTTAAAGGAAAGAACATTGCCCGGTCAGGATGGCCGGGCAAACAAGGCAGGATTAAATCCCTGGCTGCAGAATA
70266	+	secondary	yes	-	-	TGGCGCATAGCCGTGGCAACCTTCTTCTTTCAGTACGGTTGGAACGATTTTAGCAAACTGATCCAATACCGCCTGACGGTGATGTTGACCAGGACGAGTA
70275	-	primary		EKN05_RS00325	-	GTTCCCCGCTATACTGAAGAATATCGCAAGCATCTTGTGGAAATTTTTGGTTAACTAGAGCTCAGGCTTTAGAAGGAGTTAACCATGCTTACCGTAATCG
70289	-	secondary		EKN05_RS00325	-	TAAAAATGCCTGATGTTCCCCGCTATACTGAAGAATATCGCAAGCATCTTGTGGAAATTTTTGGTTAACTAGAGCTCAGGCTTTAGAAGGAGTTAACCAT
70298	-	secondary		-	EKN05_RS00325	ATGACGTGATAAAAATGCCTGATGTTCCCCGCTATACTGAAGAATATCGCAAGCATCTTGTGGAAATTTTTGGTTAACTAGAGCTCAGGCTTTAGAAGGA
70336	-	secondary		-	EKN05_RS00325	ATTCCTCGGTATGGAACCGCTGCCGACATTTATCGCTAATGACGTGATAAAAATGCCTGATGTTCCCCGCTATACTGAAGAATATCGCAAGCATCTTGTG
70349	+	secondary	yes	-	-	GTTGACCAGGACGAGTACGGATTTCTGCGATTACGGTAAGCATGGTTAACTCCTTCTAAAGCCTGAGCTCTAGTTAACCAAAAATTTCCACAAGATGCTT
70371	+	primary	yes	-	-	TTCTGCGATTACGGTAAGCATGGTTAACTCCTTCTAAAGCCTGAGCTCTAGTTAACCAAAAATTTCCACAAGATGCTTGCGATATTCTTCAGTATAGCGG
70749	-	primary		EKN05_RS00330	-	CAACTGAACGACACCCTGACCGAAGTCGCGGATGGCACACTGCGCGACCTCGGGCATGATGTCCGCATCGTTCGCGCCGACAGCGACTACAATGTCAAAG
71601	+	primary	yes	-	-	TGTCTGGTTTGTGGTTGGTGGCTTTTTTGGGGACGGTTTATATTTTGCTATTAGTAAAATCTATGAGAGTCGTTTTAACGGCTCTCATAGACAGAGAAGT
71925	+	primary	yes	-	-	GTCTATCACGCTGCCCTGTGGACTGTAGCGCACGGCGTTATCCAGCAAATTTCGCACCAACAAACTTAGCAATAGCGGTTGTCCGGTGCGTTTGATGCCG
72341	-	primary	yes	-	-	CACTGCCGATTATGTTAATCATCATGATGGTACTACTGGGTCGTGAACTCGCGCCGCTGAACAAACTGGCGCTGGCACTACGTATGCGTGACCCTGACTC
73402	-	secondary		EKN05_RS00345	-	AGGGAAAAGAGGCGCTTTATAGCGCACCTTATGATGCGGTGATCCTGGATTTAACCTTACCAGGCATGGATGGTCGCGATATTTTGCGCGAATGGCGAGA
73633	-	primary		-	EKN05_RS00345	GTTTCCGAGCATTTAACAAGATAGTCCTTAACAACTTCTTAAGGGAAAAAAATAAAATTTAATGCTGTACAGAGCGCGTTACAACACGGTTTACTGGCAG
73707	+	secondary		-	EKN05_RS00350	TTTTCATCCCTGCGATAACCGTATTTGCTGCCAGTAAACCGTGTTGTAACGCGCTCTGTACAGCATTAAATTTTATTTTTTTCCCTTAAGAAGTTGTTAA
73720	+	secondary		-	EKN05_RS00350	GATAACCGTATTTGCTGCCAGTAAACCGTGTTGTAACGCGCTCTGTACAGCATTAAATTTTATTTTTTTCCCTTAAGAAGTTGTTAAGGACTATCTTGTT
73727	+	primary		-	EKN05_RS00350	GTATTTGCTGCCAGTAAACCGTGTTGTAACGCGCTCTGTACAGCATTAAATTTTATTTTTTTCCCTTAAGAAGTTGTTAAGGACTATCTTGTTAAATGCT
73733	+	secondary		-	EKN05_RS00350	GCTGCCAGTAAACCGTGTTGTAACGCGCTCTGTACAGCATTAAATTTTATTTTTTTCCCTTAAGAAGTTGTTAAGGACTATCTTGTTAAATGCTCGGAAA
75180	+	secondary		-	EKN05_RS00360	CAAGGCACATTGATGCCTTTATCGCCGTCGGAGCACGTCCGGCGGCGCTATTCACGCTGATCTCCTGTGACTCGACGCGGCAGATAATGTAGTATCTCCG
75189	+	secondary		-	EKN05_RS00360	TTGATGCCTTTATCGCCGTCGGAGCACGTCCGGCGGCGCTATTCACGCTGATCTCCTGTGACTCGACGCGGCAGATAATGTAGTATCTCCGGCAATATTG
75341	+	primary		EKN05_RS00360	-	GGCAGAGCGCCTTGCGCTACATGAATTTACGGAAAACGCCTACTTAAACTACTCCATGTACGTGATCATGGACCGTGCGTTGCCGTTTATTGGTGATGGT
76830	-	primary	yes	-	-	GCCCTGACCACGCGCCGACGGCAGCGTAATCGGGTCGATGGCATAGCTACGACCGGTGGAATCAACAAACACTACCGGTTGGTTACTCTTACCTTTCACC
77634	+	primary		-	EKN05_RS00365	GATGAAACGTTAAGTCGTCATCCGGCAGCGTATTCAACCCCCGGAAACGATAAAAATTCCCTTGAAACCGTTGTTTATTCATGCGTTGCGATTAACAATA
78283	+	primary		-	EKN05_RS00370	CGGCCTGCTACCGTTCAAGACTGGAGCATTTCACGCGGCAATTGCGGCGGGCGTCCCGATTATTCCCGTGTGCGTCTCTACAACTTCGAATAAGATTAAT
78479	-	primary	yes	-	-	GTGCAATCCCCGATGCCTGAATGAACTGACGCCGACTGAGTGACATATTTGCTCCATGTAAAACTGGCTAAAGTAATACCGTGCAGGAAAGTGTTCCCCG
78489	+	secondary		-	EKN05_RS00370	CGATAATGGAACAAAAAATCGCCGAGCTCGATAAAGAAGTCGCAGAACGCGAAGCCGCCGGAAAAGTTTAAGTCGGCAATCTGTATTTTTGCGGGGAACA
79081	-	primary	yes	-	-	ACCGTTAACCAGCAGCGTATCACCAACAAAGCCGCCGCTTCCCGGTTCGTTGTATTCTGGCGTACCAAAGTTATCCAGCCGTTTATCCTGGATAATGACC
79390	-	primary	yes	-	-	CAAGGTAGAAACCAGAATACTGGATGGCTCAAAGAAGCCGCGAATACGATCAACAATGCTCGCCGCTTCGCCACAGGTGATCGACACTTCATCGCCGTTG
79476	+	primary	yes	-	-	TCTGGTGGATATGAGCAACGGCGATGAAGTGTCGATCACCTGTGGCGAAGCGGCGAGCATTGTTGATCGTATTCGCGGCTTCTTTGAGCCATCCAGTATT
79939	-	primary	yes	-	-	TAAAAAAATAATCAAAGGCCGGGGATTATAAGCCGGAACGAAAGAGAAATCGAAAGGTATTCCATACTCGCCCTCCTCGGGCGAGTATGAAGATTACGGT
80008	-	secondary	yes	-	-	GCGGCCAGGAGAACAGGTCGCGATCCGGTTGGATCAGGGAGATAGAGCTCATTTTGCTTCCAGAAATGATAAAAAAATAATCAAAGGCCGGGGATTATAA
80019	-	secondary	yes	-	-	GGCCCAGTACTGCGGCCAGGAGAACAGGTCGCGATCCGGTTGGATCAGGGAGATAGAGCTCATTTTGCTTCCAGAAATGATAAAAAAATAATCAAAGGCC
80031	+	secondary		-	EKN05_RS00375	CAATCCGGTACCGTAATCTTCATACTCGCCCGAGGAGGGCGAGTATGGAATACCTTTCGATTTCTCTTTCGTTCCGGCTTATAATCCCCGGCCTTTGATT
80052	+	secondary		-	EKN05_RS00375	ATACTCGCCCGAGGAGGGCGAGTATGGAATACCTTTCGATTTCTCTTTCGTTCCGGCTTATAATCCCCGGCCTTTGATTATTTTTTTATCATTTCTGGAA
80082	+	primary		EKN05_RS00375	-	ACCTTTCGATTTCTCTTTCGTTCCGGCTTATAATCCCCGGCCTTTGATTATTTTTTTATCATTTCTGGAAGCAAAATGAGCTCTATCTCCCTGATCCAAC
80825	+	primary	yes	-	-	CCGCAATTATCGTAAAAGAGGCGCTGCCTGGCTGGAGCGGTGTGGATTCCACCCGTCTTGATACCCCAGGGAAAATCGACCCAATCCCGCATCCGTATGG
82223	-	primary	yes	-	-	GGACTATTTTGATTGCCTGCGCTGCTTGCGTATGTACGCAGAATGATAAAAAAATCCCCGGCAGCATGTCAGTTGCCGGGGATTTTTTTTAACGTCCAAC
83717	+	secondary	yes	-	-	CAAGGAAGAGTAACAACGGGCGGGACGCGAGGGGAATAAATGATTTCTGAAAAGTCCGGTAGCGGAACATTACCGCCACCGGGAGAATTTGCACGTTAGC
83752	+	primary	yes	-	-	ATAAATGATTTCTGAAAAGTCCGGTAGCGGAACATTACCGCCACCGGGAGAATTTGCACGTTAGCCGCCGAACTGGTCAGGATCGGGACCGAGACGCTTG
84589	+	primary	yes	-	-	CTGGGGCATGACATTGCCATCCTGTAGCTTAATAACGGTTGGATTAGCCATACGTTCCTCCTTTATATGACCTCACCGGAGCAGGCTCCGGTGAGGTGTT
84594	+	secondary	yes	-	-	GCATGACATTGCCATCCTGTAGCTTAATAACGGTTGGATTAGCCATACGTTCCTCCTTTATATGACCTCACCGGAGCAGGCTCCGGTGAGGTGTTGTGAA
84604	+	secondary	yes	-	-	GCCATCCTGTAGCTTAATAACGGTTGGATTAGCCATACGTTCCTCCTTTATATGACCTCACCGGAGCAGGCTCCGGTGAGGTGTTGTGAACTTAAGTCTG
84614	+	secondary	yes	-	-	AGCTTAATAACGGTTGGATTAGCCATACGTTCCTCCTTTATATGACCTCACCGGAGCAGGCTCCGGTGAGGTGTTGTGAACTTAAGTCTGGACGAAATGC
84636	+	secondary	yes	-	-	CCATACGTTCCTCCTTTATATGACCTCACCGGAGCAGGCTCCGGTGAGGTGTTGTGAACTTAAGTCTGGACGAAATGCCCGAAAACGAAAGTTTGAGGCG
84997	-	primary	yes	-	-	CTACGATGTGCGCGCCAACGTCATGTGGGCGGCGACTCAGGCGCTGAACGGTTTGATTGGCGCTGGCGTACCGCAGGACTGGGCAACGCATATGCTGGGC
85178	-	secondary	yes	-	-	CGGTTTATACCTACACCCTGCCGCCGCGTCAGGTGGCTAACGGCGTAGTGGACGCCTTTGTACACACCGTGGAACAGTATGTTACCAAACCGGTTGATGC
85443	-	primary	yes	-	-	CTGCTGGCGGTTGGCGGCGGTTCTGTACTGGACGGCACCAAATTTATCGCCGCAGCGGCTAACTATCCGGAAAATATCGATCCGTGGCACATTCTGCAAA
85967	+	secondary		-	EKN05_RS00405	ATTGTGATCGCCAGCGCCCTGGCTCTCAATGCTCATTTCTGCCAATGTCTTGCCTATTTCTCCAGAGTGCTGGAGAAATGCTACAAAATTGCGCACAATC
85973	+	primary		-	EKN05_RS00405	ATCGCCAGCGCCCTGGCTCTCAATGCTCATTTCTGCCAATGTCTTGCCTATTTCTCCAGAGTGCTGGAGAAATGCTACAAAATTGCGCACAATCAAATTG
85986	+	secondary		-	EKN05_RS00405	TGGCTCTCAATGCTCATTTCTGCCAATGTCTTGCCTATTTCTCCAGAGTGCTGGAGAAATGCTACAAAATTGCGCACAATCAAATTGCCGCATTATTCCT
86227	-	primary	yes	-	-	CCTGTAACTGCAAAATATCGACATTGAGACGCAACCCTGCCAGCGGCACCTCTGACGTGGCATAGGTTTCGCACTCAAACGGCAACGGCACCGTCAGCAG
86492	-	secondary	yes	-	-	TTCAGCACGCGGCTAATCAGACTGAAGTGAGTCTGGCGACTGACCAGCGCCAGTAACGCGCCGCCGCAAGGTCCGGTCAGCACGTAGTACAGAATTTCGC
86878	+	secondary	yes	-	-	GCGCAGCAGCGATGCGCGTCGGCTATGAAAGCGCATCGCAATTTAGCCGTGAGTTTAAACGTTACTTCGGTGTGACGCCGGGGGAAGATGCGGCAAGAAT
86945	+	primary	yes	-	-	CGGTGTGACGCCGGGGGAAGATGCGGCAAGAATGCGGGCGATGCAGGGGAATTAAATACGTTCCCGGTACAGCAGCCGGGAACGGGGAAAATCGTCAGGC
87658	-	primary		-	EKN05_RS00410	GGTTTTGCACGGATTGTATAACATTGCCACTTTTGGACAATTTTGCAGACATTTTATTGTGAAAAGTCTTAAATTGTTGCGTCCGGGATCAAGGCGTCCC
87666	-	secondary		-	EKN05_RS00410	TGGACGCCGGTTTTGCACGGATTGTATAACATTGCCACTTTTGGACAATTTTGCAGACATTTTATTGTGAAAAGTCTTAAATTGTTGCGTCCGGGATCAA
87977	-	primary	yes	-	-	TGCGCGAGTTAACCACCCTGCCCTGCCTGGCAGTAAAGGACACGAATTCTGGAAACGAGACTTTACAGGCAGCAGCGGGCTATTTTCCTTTGTGCTTAAG
88019	+	primary	yes	-	-	ATGCTGAATAAACTGAAGTTATCCAGATAGTTCGCCAGCTCTTCATCATTGAGTTTTTTCTTAAGCACAAAGGAAAATAGCCCGCTGCTGCCTGTAAAGT
88190	-	secondary	yes	-	-	GGTTGGGCATTCAGATGCGATGATTGGCACTGCCGTGTGCAATGCCCGTTGCTGGGAGCAGCTACGGGAAAATGCCTATCTGATGGGCCAGATGGTCGAT
89146	+	secondary		-	EKN05_RS00420	ACTGCGTAAACGCAAGGAAAAGAAAGCAAAGGTACGGCAGTATGCAAATAGTAATGAGAACGACTATCAATTCGACGTCGTTTTGATATTATTATGCGCA
89152	+	secondary		-	EKN05_RS00420	TAAACGCAAGGAAAAGAAAGCAAAGGTACGGCAGTATGCAAATAGTAATGAGAACGACTATCAATTCGACGTCGTTTTGATATTATTATGCGCAGATTTT
89156	+	secondary		-	EKN05_RS00420	CGCAAGGAAAAGAAAGCAAAGGTACGGCAGTATGCAAATAGTAATGAGAACGACTATCAATTCGACGTCGTTTTGATATTATTATGCGCAGATTTTGTGA
89187	+	primary		EKN05_RS00420	-	ATGCAAATAGTAATGAGAACGACTATCAATTCGACGTCGTTTTGATATTATTATGCGCAGATTTTGTGACTTGCGTCCTGGAGATACACAGTGGGTAATA
89626	-	primary	yes	-	-	CGATTGCCGTTGCTAACAGAGCTTCTGCGATACCCGGCGCAACGACTGCCAGGTTAGTGGTCTGCGTTTGCGCGATACCAATAAAGCTGTTCATGATGCC
89941	-	primary	yes	-	-	TCGCTAACGGTGCCGCCACCATAAAGATAATCAGCAGAACCAACATCACGTCGATAAACGGCGTCACGTTGATATCATGCATTTCGCCGTTATCGTCGAG
90410	-	primary	yes	-	-	TGTTGCAATAGATTTTGTAGGCCTGATAAGCGTAGCGCATCAGGCATTGAGCACCTAATGCCGGATGCGTCGTGAACGCCTTATCCGGCCTACAAACGCA
90553	-	secondary	yes	-	-	GAAGTGCACGGCGTGTGCGGCGGCGAGCATTTAGGTTAAAAAAATGCCCGGTTGTGAAAAGCAACCGGGCATCATTGTGAATTCACTCTTACCTGATGTG
90561	-	secondary	yes	-	-	TCACCGCAGAAGTGCACGGCGTGTGCGGCGGCGAGCATTTAGGTTAAAAAAATGCCCGGTTGTGAAAAGCAACCGGGCATCATTGTGAATTCACTCTTAC
90568	-	secondary	yes	-	-	AGCTACGTCACCGCAGAAGTGCACGGCGTGTGCGGCGGCGAGCATTTAGGTTAAAAAAATGCCCGGTTGTGAAAAGCAACCGGGCATCATTGTGAATTCA
90573	-	secondary	yes	-	-	AGTCGAGCTACGTCACCGCAGAAGTGCACGGCGTGTGCGGCGGCGAGCATTTAGGTTAAAAAAATGCCCGGTTGTGAAAAGCAACCGGGCATCATTGTGA
90587	-	secondary	yes	-	-	TCTGGCAAGTCAGGAGTCGAGCTACGTCACCGCAGAAGTGCACGGCGTGTGCGGCGGCGAGCATTTAGGTTAAAAAAATGCCCGGTTGTGAAAAGCAACC
90629	+	primary	yes	-	-	TTGTAGGCGGATAAGGCGTTTTCGCCACATCAGGTAAGAGTGAATTCACAATGATGCCCGGTTGCTTTTCACAACCGGGCATTTTTTTAACCTAAATGCT
91662	+	secondary		-	EKN05_RS00435	GAACCAGGAAGATCCCTAAACCTCAGAATTATGCGACAAAGGTTTAACGTATATGTTGATTTGCTGTTGCGTGCTGTTTACTCAATTGCGATATACTGTT
91681	+	secondary		-	EKN05_RS00435	ACCTCAGAATTATGCGACAAAGGTTTAACGTATATGTTGATTTGCTGTTGCGTGCTGTTTACTCAATTGCGATATACTGTTGCCCGTTTTAACTACACGA
91697	+	primary		EKN05_RS00435	-	ACAAAGGTTTAACGTATATGTTGATTTGCTGTTGCGTGCTGTTTACTCAATTGCGATATACTGTTGCCCGTTTTAACTACACGACAGGAATGTATGGAAC
92174	-	primary	yes	-	-	CATATCGCCGATGGCGAGCTGAATCTGTGGCAGGCGTCGTCCGATAAATGACCTGTTAATAACGGGCGCGCGAACCGCGCCCGAATCAGATCAGTGATTA
92181	-	secondary	yes	-	-	TGATCAGCATATCGCCGATGGCGAGCTGAATCTGTGGCAGGCGTCGTCCGATAAATGACCTGTTAATAACGGGCGCGCGAACCGCGCCCGAATCAGATCA
92233	-	secondary	yes	-	-	ACGTGCAGGCGCTGAATAATCTGACATTTAGCACCGAGGAGCTGGCGCAGATTGATCAGCATATCGCCGATGGCGAGCTGAATCTGTGGCAGGCGTCGTC
92288	-	secondary	yes	-	-	GATCGCGTGACGTCGGTATTGATTGGTGCCAGCCGCGCGGAGCAACTAGAGGAGAACGTGCAGGCGCTGAATAATCTGACATTTAGCACCGAGGAGCTGG
92420	-	secondary	yes	-	-	AATAAAGTTCGTGGTCTGACGCCGAAAATGCTTACCGAAGCCAACCTCAACAGCCTGCGCTTATTGAATGAAATGGCACAGCAGCGTGGACAATCAATGG
95556	-	primary	yes	-	-	GGCCTTCATCACCGAACTCTTTGGCAAAACGACCAGCATCGAAGTGCGGGCGACGTTCGCAGTGTTCGTGAATCAGACGGCCATAGGCGAAGGTCGGACG
96129	-	primary	yes	-	-	CCTTGCGGGTTACGTTCAGGGAAGTTGATATCCTGACACTTGGTGACGCAAGCCTGGCAGCCTACGCACAAGGTCGAGTCGTACAACATCCCCAGCGATC
97429	-	secondary	yes	-	-	CCGAGCGCGATGATGAAGAACATCACCTTGTTCAGACGTTGTAGCGACACCTTCCAGCCCAGACGTTCAAACAGTGCCGGAGCAAACTCCAGAGCCATCA
97703	-	primary	yes	-	-	CTCGCCAAAGCGCAGCCCGATGAAAATCGCCAGCAACACACTGATGGTGTTGGTCAGCTTGACGAACAGGCTCTTTTCATCCGGACCGTTGCCACGCAGA
97709	-	secondary	yes	-	-	GATAAGCTCGCCAAAGCGCAGCCCGATGAAAATCGCCAGCAACACACTGATGGTGTTGGTCAGCTTGACGAACAGGCTCTTTTCATCCGGACCGTTGCCA
98168	+	primary		-	EKN05_RS00470	GGTTTTGTGGCTATTGAGATTTGCGCTTACATCGTACTCATTCGTCTACTGCCGATACTTCCTCCTTTAAAACAAAACGATCATAATCGTCATGAGGCGA
99059	-	primary	yes	-	-	CCTGAATGCCTTTGATCAGGTATTCATCGGAATGAGAAGTGATCGGACGATACGAGGACAGATCCGCATTCTCAATGTAGCCGCCCGGGAACAGGAAGCT
100008	+	primary		EKN05_RS00475	-	ATTTTGCTGACCGATGAAGCCATCGGCGTGCGGATTGTCGAAGCGTTAGAGCAACGATACATTCTGCCGGATTATGTTGAGATCCTCGATGGCGGCACGG
101093	-	primary	yes	-	-	TCAGTCTTATTCAACTTCAATACTTTTGACGATCAGCGAATCGCCGGTATCGACACGCAACCGCTCGCCGTGACAGAGCGGACACTGCGCATCGTGCTGA
101150	-	secondary	yes	-	-	CTAACCCTCTCCCCGGAGGGGCGAGGGGACCGTCCGTGCGCTTTTTAGGCGTTGTCCTCAGTCTTATTCAACTTCAATACTTTTGACGATCAGCGAATCG
101213	-	secondary	yes	-	-	TCCGGTTATTTCGATTGCCGGACAAACGCGAAAAAGAACCTTTAGCGGGTGTTCCCTCTCACCCTAACCCTCTCCCCGGAGGGGCGAGGGGACCGTCCGT
101259	+	secondary		-	EKN05_RS00490	TGATCGTCAAAAGTATTGAAGTTGAATAAGACTGAGGACAACGCCTAAAAAGCGCACGGACGGTCCCCTCGCCCCTCCGGGGAGAGGGTTAGGGTGAGAG
101294	+	primary		-	EKN05_RS00490	GGACAACGCCTAAAAAGCGCACGGACGGTCCCCTCGCCCCTCCGGGGAGAGGGTTAGGGTGAGAGGGAACACCCGCTAAAGGTTCTTTTTCGCGTTTGTC
101314	-	secondary	yes	-	-	TCACGTCGCGCTTGATACCACATACTTCAACCTGCGCAAGCTGGTGAATATCTTCACCGACAGCCAGCACCTGGCCTGGAACGCCAATACACATTGTTAA
101333	-	secondary	yes	-	-	TCGCAAATCAGGGCGATATTCACGTCGCGCTTGATACCACATACTTCAACCTGCGCAAGCTGGTGAATATCTTCACCGACAGCCAGCACCTGGCCTGGAA
101820	-	primary	yes	-	-	GCCGTGGTTTGGCAACGTGGTGCTCGGCGGCGTGTATGATGCCGCAGAGTTTCTGGATGCGGGAAGTTATAAACATGTGCAACGCTGGGCGAAAGAAGTG
102671	+	secondary		-	EKN05_RS00500	TCTGAGTGGTAGTGTTGAAGCAGTGTAGCAGGTCACTTGCTGTACAGAATGTGAATTTTTTAACCCTTTGCGCCAGCCGCTGCGATGAGGTGTATGATTA
102682	+	secondary		-	EKN05_RS00500	GTGTTGAAGCAGTGTAGCAGGTCACTTGCTGTACAGAATGTGAATTTTTTAACCCTTTGCGCCAGCCGCTGCGATGAGGTGTATGATTAGTCTGACCTCT
102686	+	secondary		-	EKN05_RS00500	TGAAGCAGTGTAGCAGGTCACTTGCTGTACAGAATGTGAATTTTTTAACCCTTTGCGCCAGCCGCTGCGATGAGGTGTATGATTAGTCTGACCTCTGTCC
102695	+	primary		-	EKN05_RS00500	GTAGCAGGTCACTTGCTGTACAGAATGTGAATTTTTTAACCCTTTGCGCCAGCCGCTGCGATGAGGTGTATGATTAGTCTGACCTCTGTCCGGTTAATGT
102910	-	primary	yes	-	-	TCCCACGCCATACCCACGTCAGTAAAGACCACACCGTAATTCAGAAAGAGAAAACGGCGAGCAAATTCAACGCATTGCCACTTGTGGCCCATATATTCGT
104619	-	primary	yes	-	-	AAATGAATAAATATTGGAATATATAAATATTGAATATTTTGATTAATCCCCGTACTAATTATTCTTCATAATCAGTACGGGGTTGCTACAACATGTATTA
104634	-	secondary	yes	-	-	ATATATTCACATATGAAATGAATAAATATTGGAATATATAAATATTGAATATTTTGATTAATCCCCGTACTAATTATTCTTCATAATCAGTACGGGGTTG
107284	+	secondary	yes	-	-	GTTCAGCCGCATCGGCCCGGTGATTGCGCTGTTATTGATTGAAGCCTTACGCGATCCGTTTGCCCGCCGGAAGATCGATGCGCTGGAGATGTCATGGATC
107330	+	secondary	yes	-	-	TTACGCGATCCGTTTGCCCGCCGGAAGATCGATGCGCTGGAGATGTCATGGATCCTCGAAACCAATACAGGCATGAATAACATGCTGGAACGCATTGGGG
107385	+	secondary	yes	-	-	TCGAAACCAATACAGGCATGAATAACATGCTGGAACGCATTGGGGCGGAGCCGTACAAGCGTTACCGATTGTATGAAAAGCAAATTTAATACCAGATCCT
107496	+	primary	yes	-	-	GGGCGGTCATTCGGGAGAGGGTATAGATGAACAGATTTAACACCAGATCCTGTTAAGTGCAGGGGCGGTCCCCTCGCCTTGGGGATAGGGTAAAACTCTG
108046	+	primary	yes	-	-	CTTGCCGATTCGCCCTCCAGTAATGCGCGAACGTCGAGCAGATCGTACAGCGTTCGCGGCTGCGTACTGAACAGATGGATCAGCGGGCTGGTGTCCTGCT
108279	-	secondary		-	EKN05_RS00520	GGTTAACTTAATGTTAAATTGATGTAACATAATCACTTGCGTGATGTGCGTGTTTTGCGAGTTAAGAACAGAAAAATTGGTCCTACCTGTGCACGAGGTC
108309	-	primary		-	EKN05_RS00520	ATTTTTTTTCCAGCTCTGTGACCTTGTCTTGGTTAACTTAATGTTAAATTGATGTAACATAATCACTTGCGTGATGTGCGTGTTTTGCGAGTTAAGAACA
108317	-	secondary		-	EKN05_RS00520	GTCAGACCATTTTTTTTCCAGCTCTGTGACCTTGTCTTGGTTAACTTAATGTTAAATTGATGTAACATAATCACTTGCGTGATGTGCGTGTTTTGCGAGT
108332	-	secondary		-	EKN05_RS00520	TCTCTTTAGCTACCGGTCAGACCATTTTTTTTCCAGCTCTGTGACCTTGTCTTGGTTAACTTAATGTTAAATTGATGTAACATAATCACTTGCGTGATGT
108348	-	secondary		-	EKN05_RS00520	TTTTCGTTTTCGTCTATCTCTTTAGCTACCGGTCAGACCATTTTTTTTCCAGCTCTGTGACCTTGTCTTGGTTAACTTAATGTTAAATTGATGTAACATA
111743	+	secondary	yes	-	-	GGCAACTGCGCGAGTGCTGGATCGTCTGGGGATCAGCGTCATGTCAGCTAACGAAGCAGGCTGTTGTGGCGCGGTGGACTATCATCTTAATGCGCAGGAG
111753	+	primary	yes	-	-	CGAGTGCTGGATCGTCTGGGGATCAGCGTCATGTCAGCTAACGAAGCAGGCTGTTGTGGCGCGGTGGACTATCATCTTAATGCGCAGGAGAAAGGGTTGG
111980	+	secondary	yes	-	-	GTTATATGCCGATAAAGCGCGTCAGGTCAGTGAACTGGCGGTCGATTTAGTCGAACTTCTGCGCGAGGAACCGCTGGAAAAACTGGCAATTCGCGGCGAT
112112	-	secondary	yes	-	-	GCGGTGACGATCATTTCCGGTTTGCCGCTTTCCAGCGCATTCATTTTGTTATCCCGCAGCTGGCGTGCCAGATCGGGATGCGTTAACGCATATGTTCCCG
112247	-	primary	yes	-	-	TCGCCATTTGCTGGCTAAGAATGACTTTAGTTTTCATTTTTTTATTCCTTTTCAAGGGCTTGCTCTACAATTTCAATCCAGTGACGCACAGAGGTACGAC
112277	-	secondary	yes	-	-	CCTCTTCCTGACCTGCGGCAATAATTGCACTCGCCATTTGCTGGCTAAGAATGACTTTAGTTTTCATTTTTTTATTCCTTTTCAAGGGCTTGCTCTACAA
112305	+	primary		-	EKN05_RS00540	GTCACCGCCAACATTGGTTGCCAGACGCATCTGGCGAGCGCCGGTCGTACCTCTGTGCGTCACTGGATTGAAATTGTAGAGCAAGCCCTTGAAAAGGAAT
112529	-	secondary	yes	-	-	TTTGCCCATCAACAACAACCGGTACGCCGCCTTCCAGCGACGTCAGTAACGGCGCAGTCACGAACGCGGTACGTCCGTTGTTCACCATCTCTTCATAGCC
113810	-	primary	yes	-	-	TCGGTTTCACAATATAGACGCTGCCAGTGCGCGAGTTTTTCTGCACTTTTAAATCATAGAGGGCAATCGCGCCAGTCATGACGCCATCAAGAATACCTTC
113901	+	secondary	yes	-	-	TGAAATCCCGGAAGGTATTCTTGATGGCGTCATGACTGGCGCGATTGCCCTCTATGATTTAAAAGTGCAGAAAAACTCGCGCACTGGCAGCGTCTATATT
113908	+	secondary	yes	-	-	CCGGAAGGTATTCTTGATGGCGTCATGACTGGCGCGATTGCCCTCTATGATTTAAAAGTGCAGAAAAACTCGCGCACTGGCAGCGTCTATATTGTGAAAC
113925	+	primary	yes	-	-	TGGCGTCATGACTGGCGCGATTGCCCTCTATGATTTAAAAGTGCAGAAAAACTCGCGCACTGGCAGCGTCTATATTGTGAAACCGAAAATGCACGGTCCG
114213	-	primary	yes	-	-	AGTTGGTCGCCCTTCTGGCTGTACATGTCTGCCATCAGGTCCGGCATTGCCCACATGCCTTTACCGATTTGCGCTTTACCGCGCAGCCCACAGAACAGAC
114904	-	primary	yes	-	-	CCTGATAATCGCTCCGGTTATTTCCGGGATAAATGTACTACCGCAGTTACTATCATAGCCCCGACAATAAAACTTGCCGGGGCTTTTTTGACGCTATTAA
114910	-	secondary	yes	-	-	TTAAACCCTGATAATCGCTCCGGTTATTTCCGGGATAAATGTACTACCGCAGTTACTATCATAGCCCCGACAATAAAACTTGCCGGGGCTTTTTTGACGC
114916	-	secondary	yes	-	-	ATATTGTTAAACCCTGATAATCGCTCCGGTTATTTCCGGGATAAATGTACTACCGCAGTTACTATCATAGCCCCGACAATAAAACTTGCCGGGGCTTTTT
119151	+	primary	yes	-	-	TATAAATGTTTGTTTTAGGTGCTTTAATTCAGTACAAGTCATCAAACCGTACCAGACCCTGACTGTCAGTGACACCGACAGGTGGGGGCGGCGGTGTGGG
121169	+	secondary		-	EKN05_RS00580	TTCTATGTTACTGCTCATGCGGTGAAGTTAACGCACGCTCACTGCAGGACAACAGTAAAATCAGAGCGTTTCTGCTTTTACTGATGTCTGGCGGTCGGAG
121179	+	primary		-	EKN05_RS00580	CTGCTCATGCGGTGAAGTTAACGCACGCTCACTGCAGGACAACAGTAAAATCAGAGCGTTTCTGCTTTTACTGATGTCTGGCGGTCGGAGCTGGTGACCA
121657	-	primary	yes	-	-	GCCGATCCTTCATGAATAAGCAGATCGCCCAATTTTACGTCAGCGTTACACATATCGGCGCGAAAGACGTTCTCACCAAAGAAATCGTAAAAATGGCGTC
122030	+	primary	yes	-	-	CAGGCGGGGACGACGCCGGTCTATCTGGAAGCTTCACGTAACCCGTTTGGTTTCATTGGCGGTATTGATGCGCACTGTTTTAATGAAGAGTATCTGCGCC
122041	-	primary	yes	-	-	ATCACCTGACGGGCGTTATAGACAGTGCCGTCATAGGTTCCCAGCTGAATAATCGCCAGGCGAAACGGGCGCGGCAGGTCGGCTTTTTCTGGCGCAACGT
122404	-	primary	yes	-	-	ACGCACTCAGCCCACAGCCGACGCCCACTCTCCCCTTCATGAATTTTGGCGTTAACATCCAGTGCAGCAAACAGCGGATAGAAAGGGCTGGTAGAAGCAT
122482	-	secondary	yes	-	-	TCAACAACGGGCGGGATAAACGGGCGGAACAGCTTACAGCGCGCAAGAATAGCCTTGCGCGACTCAATACCCAACTCAACGCACTCAGCCCACAGCCGAC
122877	+	primary	yes	-	-	CGGCGACGATTCTGGCGCACTATCTGCGTGAGAACGGCATTGTGCCGGAGAAGTGCGATCTCAACTCCATTCTGTTCTTATTAACTCCGGCGGAAAGCCA
123352	-	primary	yes	-	-	ACGGTTAGCCACTAATTACGCAAAGAAAAACGGGTCGCCAGAAGGTGACCCGTTTTTTTATTCTTACTTCAACACATAACCGTACAATCGTTTCATGCCA
123363	-	secondary	yes	-	-	CAGGCACACAGACGGTTAGCCACTAATTACGCAAAGAAAAACGGGTCGCCAGAAGGTGACCCGTTTTTTTATTCTTACTTCAACACATAACCGTACAATC
123430	+	primary	yes	-	-	GTCTATAGCGAAACCGATGCGGATGGCATGAAACGATTGTACGGTTATGTGTTGAAGTAAGAATAAAAAAACGGGTCACCTTCTGGCGACCCGTTTTTCT
124120	+	primary	yes	-	-	CTGCAGTTCCGCGCCCAGCAGCATTGAGAAGATGAAGAAGATTGCCATACGCTTGTTTTTAAACAGCGCGAATGCATCGAGGCCCAGCAGGGTTGTCCAG
124237	-	primary	yes	-	-	CGCCTGCAAAATGCCGGGATGGATATCGTTACTGACTTCCCGCCAATCCGTATCTGGGGCACCATCGGCTTTATCATGGCAATGTGGGTGGTGAGCCTGT
124280	+	secondary	yes	-	-	AGAATGGCGGAAAGTGCTGCGCCAATATACAGCTGCATGTGGCTTAATTCGAAGCCAGACAGGCTCACCACCCACATTGCCATGATAAAGCCGATGGTGC
124902	+	primary	yes	-	-	GGCAAATAATTGCAAACATTCCCAATTTGCAAAACGAAATTGTGATGTGGATAACATTTTTGCCCCTGAGCATCGTCAGGGGCGGTTAATGGAATTATCG
125688	-	primary		EKN05_RS00590	-	AGGACTACGTGAAATACACCGATCAATATCAGACCCGCAGCCACATCAACTTCGATGACGGTACGATTACTATCGAAACCATCGCCGGGACAGAACCTGC
126405	-	primary		-	EKN05_RS00595	CCACTTAGATATTGTGCCTATGTGGCTTCCCGTGTCGTCATTCACCGGCTGCATGGATGAAGGCAATGCGCTCTGGTATAACTTAGCGCAACCGCCGTCA
127081	+	primary	yes	-	-	CGTCGAGAATCGGAAAGTGCTTACCCAGAGAAAGCGAGAGAATCGCGCCTGCGGTGGAACGCCCGACGCCCGGTAACGCCGCGACTTCTTCAAAGGTTTC
127315	+	secondary		-	EKN05_RS00605	TCGGGAAGTGCGCCATAAAGCGTTCAAAATAGGGGATAACGGTCGCAACCTGAGTTTGTTGCAACATCACTTCTGAGAGCCATACTTTGTAGGGCGTCTT
127334	+	secondary		-	EKN05_RS00605	GCGTTCAAAATAGGGGATAACGGTCGCAACCTGAGTTTGTTGCAACATCACTTCTGAGAGCCATACTTTGTAGGGCGTCTTGTCAATTTGCCAGGGCAGC
127523	+	secondary		-	EKN05_RS00605	CAAGATTGCAGCACAGCGACGGCAGGGTGTAAACCGGAACTTTCCGCAGCCACGGCCTTATCATGCTTGCATCCGGCAACTAACTTTGGATAATGCCCGT
127533	+	secondary		-	EKN05_RS00605	GCACAGCGACGGCAGGGTGTAAACCGGAACTTTCCGCAGCCACGGCCTTATCATGCTTGCATCCGGCAACTAACTTTGGATAATGCCCGTTTTCAGAACA
127557	+	primary		EKN05_RS00605	-	CGGAACTTTCCGCAGCCACGGCCTTATCATGCTTGCATCCGGCAACTAACTTTGGATAATGCCCGTTTTCAGAACACTTTCACAAGCGACTAAATCTTTA
128024	+	primary		-	EKN05_RS00610	TGAAGTGCTGCATAAAATGATTCCTGACAATTCATTGCGCATGGTGCAGCTCTTTTTCCCTGACCCGTGGCACAAAGCGCGCCATAATAAACGCCGTATC
128263	-	primary	yes	-	-	GGAAATCGCCATGCCACCGAAAATCCTAATTCCTGGAATTCGTCGATGTGCATTTTTTTACGCAGACGACGGCTACGGTTCTTTGCCATTATTTCACCCT
128724	-	primary	yes	-	-	TCACTGAAAGTGCTGCCGCCAGCAGCATTTTGCGCATCATAGTCTTCCCTCAAGAACAAATCAGGCCAGCATATGCTGGCCCCAGATTGATAACAAAGTA
128847	-	secondary	yes	-	-	TGCCGTCTGGCGTGATCACCAGATTGCCGTTTTCGCCCTTCACCTGCACGGTTTGCGGGCTGACAATCACATCGTCACGCGGCGTGACGCTGCACTGGTA
129476	-	primary	yes	-	-	AAGTTAGAGGCAGGTAACAAAACGAAGAATTAAACGGCATAAAAAAGTATTATGCCGTCTTAAAATAGAGGATTATTTTAAATTCCCGACCAGGGCTTTG
129492	-	secondary	yes	-	-	ATTTTGGAGATCTACAAAGTTAGAGGCAGGTAACAAAACGAAGAATTAAACGGCATAAAAAAGTATTATGCCGTCTTAAAATAGAGGATTATTTTAAATT
129500	-	secondary	yes	-	-	GTGAATATATTTTGGAGATCTACAAAGTTAGAGGCAGGTAACAAAACGAAGAATTAAACGGCATAAAAAAGTATTATGCCGTCTTAAAATAGAGGATTAT
129506	-	secondary	yes	-	-	TACAACGTGAATATATTTTGGAGATCTACAAAGTTAGAGGCAGGTAACAAAACGAAGAATTAAACGGCATAAAAAAGTATTATGCCGTCTTAAAATAGAG
129523	-	secondary	yes	-	-	TTTGACGTTAAACAATTTACAACGTGAATATATTTTGGAGATCTACAAAGTTAGAGGCAGGTAACAAAACGAAGAATTAAACGGCATAAAAAAGTATTAT
130112	-	primary	yes	-	-	TCCAGTACGGTGTCGTTCATCACCACCAGCACGCCACGATTAGCGGAGGCTTTATCAGCTGCGGTCACTACCGCGTTATACAGGTTGAATGGACCGTCTG
130198	+	secondary	yes	-	-	CCACGTCCATGAGCGCAGACGGTCCATTCAACCTGTATAACGCGGTAGTGACCGCAGCTGATAAAGCCTCCGCTAATCGTGGCGTGCTGGTGGTGATGAA
130343	-	secondary	yes	-	-	TCTACCAGTGCTTTAGCCGGAAGATCGGATGCGTTAGCGTAGTTATAAACGATGCCGACTTTCGGCAGCTCATTCAGCTTAGAGACATCGAATGGCGTAT
130477	+	primary	yes	-	-	TGCCGAAAGTCGGCATCGTTTATAACTACGCTAACGCATCCGATCTTCCGGCTAAAGCACTGGTAGATGCGGGCTATGATGGCATCGTTAGCGCTGGTGT
130493	+	secondary	yes	-	-	CGTTTATAACTACGCTAACGCATCCGATCTTCCGGCTAAAGCACTGGTAGATGCGGGCTATGATGGCATCGTTAGCGCTGGTGTGGGTAATGGTAACCTG
130706	-	secondary	yes	-	-	TTATCATTAGGGTAATGAAAATTGGCAATGGACGTAAGTCTGAAGTGAAAAAGCCCCGGCACGATGCCGGGACGAGGTGATTAGTACTGATTGAAAATCT
130715	-	primary	yes	-	-	TTCCGGTGATTATCATTAGGGTAATGAAAATTGGCAATGGACGTAAGTCTGAAGTGAAAAAGCCCCGGCACGATGCCGGGACGAGGTGATTAGTACTGAT
130722	-	secondary	yes	-	-	TAATTTATTCCGGTGATTATCATTAGGGTAATGAAAATTGGCAATGGACGTAAGTCTGAAGTGAAAAAGCCCCGGCACGATGCCGGGACGAGGTGATTAG
135039	+	secondary	yes	-	-	TCGATATTTATTCAGTAAGAAATATATTTCTGCCGAGGTTAATTAACGGGGGGATAAAAGAAGTGATTAATGCGCCCGCAGGCGCATTAATGATTACTCA
135044	+	primary	yes	-	-	ATTTATTCAGTAAGAAATATATTTCTGCCGAGGTTAATTAACGGGGGGATAAAAGAAGTGATTAATGCGCCCGCAGGCGCATTAATGATTACTCAGCGAG
135505	+	primary	yes	-	-	CAGTAGTTGAGATTGTGCTGGCACTGATAACCGGGTTTGGCGTAAGCGGAAGTTTCATATTGCTGATAACCCGCTGCGGTTAATAACTGATGCCCCTGTT
136064	+	primary	yes	-	-	GCGTACCACCGCCAATAAAGATTGTCTTTACTTCACGGCCCTGAGCGTAAGCCACATCATTGTCCAGATCGCAAAGCAGATGCTGAACATAATCGTCGTG
136476	+	primary	yes	-	-	GACGCAGATATACCAGCACGCAGTGGAAACGCGCCTGACGTTGGTCGTCCGGTACGTCTTTCAGTGTTTCCAACAGTTTTTGCAGATTCTTTTGATCGGT
136831	+	secondary	yes	-	-	GGTTGCGAGGACAACTTTTTGCATAGGATACCTAATTAATTAACGCCGCGATTTCTGGCGGGATTTGTTGCGGATTAATGATTTTAATTTGTTTGTGGCG
136847	-	primary		EKN05_RS00655	EKN05_RS00650	GTCGCCATTACCGCGCCGCCGGTTGACGGCCAGGCCAACAGTCATCTGGTGAAGTTTCTCGGTAAGCAATTCCGGGTTGCCAAAAGCCAGGTGGTGATTG
136971	+	primary	yes	-	-	ACCCGGAATTGCTTACCGAGAAACTTCACCAGATGACTGTTGGCCTGGCCGTCAACCGGCGGCGCGGTAATGGCGACTTTAACTTCGTCGCCATGTAAAC
137754	-	primary		-	EKN05_RS00660	GGGCTGATGGCAATCCCTGCGCCTGAGTCAGAATATGTAAGGCAGTTTGAAGTTGCACGCCAAATGGCTGTAGCATTTGCCGGACTGAAAACGCGCTACC
138342	-	primary		-	EKN05_RS00665	TGCGCCATCGTGCGGGCCAGGCGCTGCACAGGTGTAGATCCGAGACGTTATGCTTTACACTAAGGGCCACAATTTCTTCCATATTCATACTAAGATCCTC
138352	-	secondary		-	EKN05_RS00665	CTGCCACGAATGCGCCATCGTGCGGGCCAGGCGCTGCACAGGTGTAGATCCGAGACGTTATGCTTTACACTAAGGGCCACAATTTCTTCCATATTCATAC
138367	-	secondary		-	EKN05_RS00665	GGCGCAGCTTCCATTCTGCCACGAATGCGCCATCGTGCGGGCCAGGCGCTGCACAGGTGTAGATCCGAGACGTTATGCTTTACACTAAGGGCCACAATTT
138371	-	secondary		-	EKN05_RS00665	AAACGGCGCAGCTTCCATTCTGCCACGAATGCGCCATCGTGCGGGCCAGGCGCTGCACAGGTGTAGATCCGAGACGTTATGCTTTACACTAAGGGCCACA
138479	+	primary		EKN05_RS00670	-	CTTAGTGTAAAGCATAACGTCTCGGATCTACACCTGTGCAGCGCCTGGCCCGCACGATGGCGCATTCGTGGCAGAATGGAAGCTGCGCCGTTTGATGCGC
139270	+	secondary	yes	-	-	ACGCGTGGCGCTGTTTGAATTACTGATTAACACTCCCGCGGTGGGGAATTTGATTCGCGAAGGGAAAACCCACCAGTTACCGCATGTTATTCAAACCGGG
139290	+	primary	yes	-	-	TACTGATTAACACTCCCGCGGTGGGGAATTTGATTCGCGAAGGGAAAACCCACCAGTTACCGCATGTTATTCAAACCGGGCAGCAGGTGGGGATGTTAAC
139523	+	secondary	yes	-	-	GCCGCTGCCAGATGTGTGCTGGATAAGGCGTTCACGCCGCATCCGGCAAGATGGCGGTAACGACTATCCGCCAGGCTTTTAGATCGCCTTAATATCCCTG
139688	+	secondary	yes	-	-	GATAGCCGCCCTGTTCAAAAAGACCGGAACGGGCTTCCACAGTGCTAAGACGCTCGTCATGGAGCTTTACTTCAACACCGAAACGACCATGAATACGGTT
139896	+	primary	yes	-	-	GAGGTTCCAGTCCGGCGTACCGTCCTGCGCTTTAATTGCAGGCAAAGGGCGAGCGGTGCCGGTAATGCGTTGGCCGACCGCTACGCCAATGCTTTTGGTG
140597	+	secondary	yes	-	-	AGGTTCTGTTTCCTGGTTCAAAAAAGCAACAGCGCCCAGTATGCGTGGAAAGAAGGGCGCTGTCACTCAGAGTCTCAACGAGATCCTTCTCGCTAAGGTG
140603	+	secondary	yes	-	-	TGTTTCCTGGTTCAAAAAAGCAACAGCGCCCAGTATGCGTGGAAAGAAGGGCGCTGTCACTCAGAGTCTCAACGAGATCCTTCTCGCTAAGGTGGGTTAC
140609	+	primary	yes	-	-	CTGGTTCAAAAAAGCAACAGCGCCCAGTATGCGTGGAAAGAAGGGCGCTGTCACTCAGAGTCTCAACGAGATCCTTCTCGCTAAGGTGGGTTACTGCTGC
141851	-	primary	yes	-	-	TGCGGCGTTAAACTGGATAGTGAACGTCTGAACAAGAAGCTTCAGCAGTGGCAGAAGATTGCAATTGCTGCCTGTGAGCAGTGTGGTCGTAACCGGGTGC
142349	-	primary		-	EKN05_RS00690	GCGATGAACGCATCGCGAAGGTGCAGGGCAATCATAACCCGTATGTGCAACGCGCTTGCCAGGCGCGAAAGAGCTAACCTACACTAGCGGGATTCTTTTT
142354	-	secondary		-	EKN05_RS00690	CGAGCGCGATGAACGCATCGCGAAGGTGCAGGGCAATCATAACCCGTATGTGCAACGCGCTTGCCAGGCGCGAAAGAGCTAACCTACACTAGCGGGATTC
142361	+	primary	yes	-	-	TGGTTCAGGATGATAAATGCGGGGGATACGCATAGTTAAAAATCCGCGTCGTCTCCCCACGCGGTTGTACGCGTGGGGTAGGGGTTAACAAAAAGAATCC
143669	-	primary		EKN05_RS00700	-	GAAATCGGCGCTCACGATTAATCTCCTCAGGCTTCCTCCCGTCGCGGAGGAAGCCGCCTCTTGCAGTCATCTTTTCTTCGCTCTATCCTCTGCCGCTATG
143814	+	primary	yes	-	-	CGGCTTCCTCCGCGACGGGAGGAAGCCTGAGGAGATTAATCGTGAGCGCCGATTTCGCGCAGTTTACGACCTTTCATCAGATTACGTTCAATATGTTCCA
144350	+	primary	yes	-	-	CAGGCCGACAATCACTGTCCCCCACATTTGCTCGGTGGTGTTGGTATAACCCGCCAGTTCGAAGATTTTCGGCGCGTAATACATGATGACGTTCATCCCG
144726	+	primary	yes	-	-	ATCCAGCGCCATGCACCGGTGTAGCTGAAGGCGGTATCAGAAAGATAAGCACCGAGGATCCCGATAGTGATCATCAACTGATACATCGAGATCATACTGC
145558	+	secondary	yes	-	-	AAGAATGATGTTATTGTGCGGGCAGTTTTTTTGCCGGATGCGGCGTGAACGCCTATCCACCGCGGTGAGGTAAAAGAAAAAGGCCAGCGCGAGGCTGGCC
145564	+	secondary	yes	-	-	GATGTTATTGTGCGGGCAGTTTTTTTGCCGGATGCGGCGTGAACGCCTATCCACCGCGGTGAGGTAAAAGAAAAAGGCCAGCGCGAGGCTGGCCTTTGAA
145574	+	primary	yes	-	-	TGCGGGCAGTTTTTTTGCCGGATGCGGCGTGAACGCCTATCCACCGCGGTGAGGTAAAAGAAAAAGGCCAGCGCGAGGCTGGCCTTTGAACGCAGGTGAA
145579	+	secondary	yes	-	-	GCAGTTTTTTTGCCGGATGCGGCGTGAACGCCTATCCACCGCGGTGAGGTAAAAGAAAAAGGCCAGCGCGAGGCTGGCCTTTGAACGCAGGTGAAGAAAG
145940	-	primary	yes	-	-	TTATCGGTGGCCCAATGGGTGACTGCGGTCTGACTGGCCGTAAAATTATCGTTGATACCTACGGCGGCATGGCGCGTCACGGTGGCGGTGCATTCTCTGG
146098	+	primary	yes	-	-	TTACGGCCAGTCAGACCGCAGTCACCCATTGGGCCACCGATAACGAAACGACCGGTCGGGTTGATGAAGAATTTGGTGGCAGAAGTCAGCCATTCAGCGG
146789	-	primary		-	EKN05_RS00710	GACCTAAAATAGCCATCCAGATGTTAATCCATCCATACCGATTAACACTCAGACTGCCAGTGTTTTTAACCTGCAGAGTCGTGGTAGGATCCGCTACCAC
146842	-	secondary		-	EKN05_RS00710	TTTTAACAGAATGAGACACGATTCAAAAAAAAGTGGAAATCGGGTGAAGAATTGACCTAAAATAGCCATCCAGATGTTAATCCATCCATACCGATTAACA
146847	-	secondary		-	EKN05_RS00710	CACGTTTTTAACAGAATGAGACACGATTCAAAAAAAAGTGGAAATCGGGTGAAGAATTGACCTAAAATAGCCATCCAGATGTTAATCCATCCATACCGAT
146868	-	secondary		-	EKN05_RS00710	TTGTCAGGAAAAATTTCCAGCCACGTTTTTAACAGAATGAGACACGATTCAAAAAAAAGTGGAAATCGGGTGAAGAATTGACCTAAAATAGCCATCCAGA
146874	-	secondary		-	EKN05_RS00710	CCGGCATTGTCAGGAAAAATTTCCAGCCACGTTTTTAACAGAATGAGACACGATTCAAAAAAAAGTGGAAATCGGGTGAAGAATTGACCTAAAATAGCCA
147016	+	secondary	yes	-	-	TTTGAATCGTGTCTCATTCTGTTAAAAACGTGGCTGGAAATTTTTCCTGACAATGCCGGCATTCTGCGTATTTATCTTTTGCAATTTTCTGCCATTGTGG
147027	+	secondary	yes	-	-	TCTCATTCTGTTAAAAACGTGGCTGGAAATTTTTCCTGACAATGCCGGCATTCTGCGTATTTATCTTTTGCAATTTTCTGCCATTGTGGGGTATAAAACG
147032	+	primary	yes	-	-	TTCTGTTAAAAACGTGGCTGGAAATTTTTCCTGACAATGCCGGCATTCTGCGTATTTATCTTTTGCAATTTTCTGCCATTGTGGGGTATAAAACGCGGCG
147037	+	secondary	yes	-	-	TTAAAAACGTGGCTGGAAATTTTTCCTGACAATGCCGGCATTCTGCGTATTTATCTTTTGCAATTTTCTGCCATTGTGGGGTATAAAACGCGGCGCGCGG
147044	+	secondary	yes	-	-	CGTGGCTGGAAATTTTTCCTGACAATGCCGGCATTCTGCGTATTTATCTTTTGCAATTTTCTGCCATTGTGGGGTATAAAACGCGGCGCGCGGCTTAAAT
147334	-	secondary	yes	-	-	GCAGTGTATGCTGACGCTCCGACTGCGCAACCGGTTTCTTTTTCATAACATTATTAAGCACATAACCGAACGTAAGTGTGACAGTTCGGCGAAACCACGA
147347	-	primary	yes	-	-	CATGGATTTTCCAGCAGTGTATGCTGACGCTCCGACTGCGCAACCGGTTTCTTTTTCATAACATTATTAAGCACATAACCGAACGTAAGTGTGACAGTTC
147397	-	secondary	yes	-	-	AACAGTTAACGACTGTCGCAGCCTGGAACTGCGATAACAACCCATAAGCACATGGATTTTCCAGCAGTGTATGCTGACGCTCCGACTGCGCAACCGGTTT
147404	-	secondary	yes	-	-	AGTGTAAAACAGTTAACGACTGTCGCAGCCTGGAACTGCGATAACAACCCATAAGCACATGGATTTTCCAGCAGTGTATGCTGACGCTCCGACTGCGCAA
147415	-	secondary	yes	-	-	TTATTTTATTAAGTGTAAAACAGTTAACGACTGTCGCAGCCTGGAACTGCGATAACAACCCATAAGCACATGGATTTTCCAGCAGTGTATGCTGACGCTC
148092	-	primary	yes	-	-	GCACGCCCAAACGAGGAACGACATTCAGACGTTCTGCTTCATCCAGCACAATGGCGATTTCTGACATCTTCTCAATGACCAGATAGACCTTGTGCCCCAT
148097	-	secondary	yes	-	-	TGCACGCACGCCCAAACGAGGAACGACATTCAGACGTTCTGCTTCATCCAGCACAATGGCGATTTCTGACATCTTCTCAATGACCAGATAGACCTTGTGC
148130	+	secondary	yes	-	-	GTCATCGTCTGCAACGGTTATAAAGACCGCGAATATATCCGCCTGGCATTAATTGGCGAGAAGATGGGGCACAAGGTCTATCTGGTCATTGAGAAGATGT
148243	+	primary	yes	-	-	TGTGCTGGATGAAGCAGAACGTCTGAATGTCGTTCCTCGTTTGGGCGTGCGTGCACGTCTGGCTTCGCAGGGCTCGGGTAAATGGCAGTCCTCCGGCGGG
149077	+	primary	yes	-	-	CAAAATGTACGTCAATTTCTCGCTGTTCCAGTCAATGCCGGACGCATGGGGGATCGACCAGTTGTTCCCGGTTCTACCGCTGGAAGGGCTGGATCAAGTG
149466	-	secondary	yes	-	-	TATAAAAAGAAAGCGGGCCGATTTACGTAAATAAATCGACCCGCCAGCGGAATAATCTTAATTATTCATCTTCAAGATAAGTATAACCGTACAAACCTGC
149471	-	secondary	yes	-	-	GAATATATAAAAAGAAAGCGGGCCGATTTACGTAAATAAATCGACCCGCCAGCGGAATAATCTTAATTATTCATCTTCAAGATAAGTATAACCGTACAAA
149477	-	primary	yes	-	-	TTTTAAGAATATATAAAAAGAAAGCGGGCCGATTTACGTAAATAAATCGACCCGCCAGCGGAATAATCTTAATTATTCATCTTCAAGATAAGTATAACCG
149497	-	secondary	yes	-	-	CAGAAAAGCAGCTAGATTATTTTTAAGAATATATAAAAAGAAAGCGGGCCGATTTACGTAAATAAATCGACCCGCCAGCGGAATAATCTTAATTATTCAT
149510	-	secondary	yes	-	-	TTGGCAGCATTACCAGAAAAGCAGCTAGATTATTTTTAAGAATATATAAAAAGAAAGCGGGCCGATTTACGTAAATAAATCGACCCGCCAGCGGAATAAT
149520	-	secondary	yes	-	-	AATCAGTAAGTTGGCAGCATTACCAGAAAAGCAGCTAGATTATTTTTAAGAATATATAAAAAGAAAGCGGGCCGATTTACGTAAATAAATCGACCCGCCA
149633	+	primary		-	EKN05_RS00725	TTATTTACGTAAATCGGCCCGCTTTCTTTTTATATATTCTTAAAAATAATCTAGCTGCTTTTCTGGTAATGCTGCCAACTTACTGATTTAGTGTATGATG
149684	+	secondary		EKN05_RS00725	-	TAGCTGCTTTTCTGGTAATGCTGCCAACTTACTGATTTAGTGTATGATGGTGATTTTAAGGTGCTTGCGTGGCTTCCATTTCCATCAGATGTCCTTCCTG
149841	-	primary	yes	-	-	TTGTATGCGCGAGGTTACCGACTGCGGCCTGAGTTTTTTAAGTGACGTAAAACCGTGTTGAGGCCAACGCCCATAATGCGTGCACTGGCGCGACATCCGA
150506	+	secondary		EKN05_RS00730	-	GTCGTAACACCAACTACGAGATCGTTGCTACGGTTGATGGCCTGGATGTGCTGAACGGCAAGCAAGGTTCGCTGAATAACAACGGCTATATTGTGAATGC
150517	+	secondary		EKN05_RS00730	-	AACTACGAGATCGTTGCTACGGTTGATGGCCTGGATGTGCTGAACGGCAAGCAAGGTTCGCTGAATAACAACGGCTATATTGTGAATGCCGGAGATTCGT
150779	-	primary	yes	-	-	GACTCCTATTACAAAGTCGATATAAAAAAACCCTTCCGCGTCGTTAGGCCCGACGAGGAAGGGTTGGATTTGCGAAACACAAGTTTGTGCTAATTATCGC
150791	-	secondary	yes	-	-	TGCTCATGGATGGACTCCTATTACAAAGTCGATATAAAAAAACCCTTCCGCGTCGTTAGGCCCGACGAGGAAGGGTTGGATTTGCGAAACACAAGTTTGT
150793	+	secondary		-	EKN05_RS00735	GGACAAGCCTTTCCGGCAGATAACAATGGCTATGCGCCGCCACCGTGTCGGAAATAGCAACCTCGCTTGATGCCTCGCCCATTTAAGGCGATAATTAGCA
150806	+	primary		-	EKN05_RS00735	CGGCAGATAACAATGGCTATGCGCCGCCACCGTGTCGGAAATAGCAACCTCGCTTGATGCCTCGCCCATTTAAGGCGATAATTAGCACAAACTTGTGTTT
151190	+	primary	yes	-	-	AACACAACCGCTTCCCGTGGAATTTCGACATGCGTGAGCGTCTGAACGTCGTGGACTGCGGCGATCTGGTATATGCCTTTGGCGATGCCCGTGAGATGAG
151331	-	primary	yes	-	-	GCACGGAATGATTCGGGTCGATCAGACCTTCTTTCGGCGCGGTATAGAACATAGTGCCGTGGTCAAATTCACAACCGTTCGCATAGGTATCGGTGTGGGC
151807	-	secondary	yes	-	-	TGGCGCATCCGGCCTACGGGTGCCGAACGTAGGTCGGATAAGGCGTTCACGCCGCATCCGACATTAATGGCACGTTTTACCCGTGCGCATCGCATCTGGT
151994	-	primary	yes	-	-	GTCAAAGCTCAATGTTTGACGACCATCCTGCATCCGCCGAACGTGCCCAGCATATTCGCGATCGCATCAGCGCGGATGGGATTAAGTAAAGCCTAGTGGT
152059	-	secondary	yes	-	-	ACGCGGCATCAGCCCGGCAGGTCTTGCCACCAGCTTTGAAAAACTGGCGAAGCTGGAAGAAGGCCGTCAAAGCTCAATGTTTGACGACCATCCTGCATCC
152273	-	secondary	yes	-	-	AGATGGGGCACGTGGCGTTAGGCCATGTGAAGAAAGGGATGCAGGTGGCGCTTGGTACAAATGCCGTGCGAGTAGCTGCGGCCTCTGCGGGCGGGATTGT
152575	+	primary	yes	-	-	TTCGCCATATACACTTTGTAATTCACCGGCTGACCGTTGATATTGTTGCCTAGCGCATTGGCAATAGTTGTCAGACGTTTAGCGTATTCGCTATTGGCTG
152827	-	primary		-	EKN05_RS00740	TGGAACATCCTTTTGCCGCTTCAGAAATCTCTGGATCATGCTCGCATGTTGCGCAATCTGCTCGCCCGTCCGCTGCGCTTTTCCTTATACTGAGACTGAG
152831	-	secondary		-	EKN05_RS00740	TACATGGAACATCCTTTTGCCGCTTCAGAAATCTCTGGATCATGCTCGCATGTTGCGCAATCTGCTCGCCCGTCCGCTGCGCTTTTCCTTATACTGAGAC
152962	+	secondary		-	EKN05_RS00745	GGCGAGCAGATTGCGCAACATGCGAGCATGATCCAGAGATTTCTGAAGCGGCAAAAGGATGTTCCATGTACATGACGCGCGGCTTGCGGTAAATTGTTGG
152970	+	secondary		-	EKN05_RS00745	GATTGCGCAACATGCGAGCATGATCCAGAGATTTCTGAAGCGGCAAAAGGATGTTCCATGTACATGACGCGCGGCTTGCGGTAAATTGTTGGCAAATTTT
152980	+	primary		-	EKN05_RS00745	CATGCGAGCATGATCCAGAGATTTCTGAAGCGGCAAAAGGATGTTCCATGTACATGACGCGCGGCTTGCGGTAAATTGTTGGCAAATTTTCCGGCGTAGC
153467	+	primary	yes	-	-	TGGAAACCACCACCGGTCCGCTGGGTCAGGGTATTGCCAACGCAGTCGGTATGGCGATTGCAGAAAAAACGCTGGCGGCGCAGTTTAACCGTCCGGGCCA
153477	-	primary	yes	-	-	ATCAGTTTACCCAGCTTCAGCGTACCCGCCAGAGAGCAAACTTCGTGGGAGATGCCTTCCATCATGCAGCCGTCGCCCATGAAGGCGTAGGTGTAGTGGT
155021	-	primary	yes	-	-	CATGATCCCCGGCAGCACAGTTCCGTTTATCTCTACTAAGTAAAAAAAGGGCCGCTTTCGCGGCCCTTCTCACAAAACGTCTTACTGATTACAGCAGCGC
155034	-	secondary	yes	-	-	AACTGCCCGATACCATGATCCCCGGCAGCACAGTTCCGTTTATCTCTACTAAGTAAAAAAAGGGCCGCTTTCGCGGCCCTTCTCACAAAACGTCTTACTG
155041	-	secondary	yes	-	-	GACGGTAAACTGCCCGATACCATGATCCCCGGCAGCACAGTTCCGTTTATCTCTACTAAGTAAAAAAAGGGCCGCTTTCGCGGCCCTTCTCACAAAACGT
155051	-	secondary	yes	-	-	CGAACGTTGGGACGGTAAACTGCCCGATACCATGATCCCCGGCAGCACAGTTCCGTTTATCTCTACTAAGTAAAAAAAGGGCCGCTTTCGCGGCCCTTCT
155056	-	secondary	yes	-	-	ACTGCCGAACGTTGGGACGGTAAACTGCCCGATACCATGATCCCCGGCAGCACAGTTCCGTTTATCTCTACTAAGTAAAAAAAGGGCCGCTTTCGCGGCC
155061	-	secondary	yes	-	-	TCACCACTGCCGAACGTTGGGACGGTAAACTGCCCGATACCATGATCCCCGGCAGCACAGTTCCGTTTATCTCTACTAAGTAAAAAAAGGGCCGCTTTCG
155097	+	primary	yes	-	-	TGATAACGTTGTTGCGAAAGCAAAAGCGCTGCTGTAATCAGTAAGACGTTTTGTGAGAAGGGCCGCGAAAGCGGCCCTTTTTTTACTTAGTAGAGATAAA
155379	-	primary	yes	-	-	TAATTGACGGGGTCCAGATTGAAAATATTGATTTTTCTGACGCTTATGAAAAGTCGATTGAAAACCGAATGAAAGCAGAAGTCGCCATTGCCACGCGTAA
155386	-	secondary	yes	-	-	CCAGTGGTAATTGACGGGGTCCAGATTGAAAATATTGATTTTTCTGACGCTTATGAAAAGTCGATTGAAAACCGAATGAAAGCAGAAGTCGCCATTGCCA
155560	+	primary	yes	-	-	AATCTGGACCCCGTCAATTACCACTGGCCCAACAACGGCTTTGCGCATGGCATTTTGCAGATCCTGAACCAATTTTGTACGATCCTGTACGGCGCTGATG
155845	-	primary		EKN05_RS00750	-	TCTCTTGCTATCGCCATTGGCGTGCTTGCCGTGGTTGTGCTGCCATTTCTCTCGTATTACACCGTTAATGAAGGTGAACGCGGCATTTTGCTGCGCTACG
156063	-	secondary		-	EKN05_RS00750	TTGTTATTGTATTTGTGATGCATATCTCTATTTATTTATTGAATGTTCGAAAACATACTTTTCTAATGCAATGTTTTTTCGCTATACCCCTTTATAGATT
157105	+	primary		-	EKN05_RS00760	CAAGGTCATCGGGCATTATCTGAACATAAAACACTATCAGTAAGTTGGAGTCATTACCCAATTGCTTTCATTAAACCGCACGAGTATTTTATTTTTACCG
157339	-	primary	yes	-	-	ATTCATGGCCATATCAATGATTTTCTGGTGCGTACCGGGCTGAGAGGCGGTGTAAGTGAACTGTAGTTGCCATGTTTTACGGCAATGAGAGCAGAGATAG
159645	+	primary	yes	-	-	ATGAAAAAGCTGGTTGTTAATCGACTGGCTGCCGGGGCGATTGATCTGTCTTTGCCTCTGGCGGACAACTTGCGTAACGTGGCGCGGGCGTTAGGTAAAC
159905	-	primary	yes	-	-	ACCAGTTCATCGAGCGAGTACACACGGTTAACGTCAACGCCCATTGCCTTACAACGCTTGCGCTCCTGCTCTGCAATCTGCCGATTTTCCGTGTAATCCC
160157	+	secondary		-	EKN05_RS00775	GGTGAACGGTATCCAACAGACGGCGAATGGGGTGCGGACGCAGACATTACTGATCGGCGGCGCGGACCAAACGTGTAATATAATAGACTCCCTGCATTGA
160168	+	primary		-	EKN05_RS00775	TCCAACAGACGGCGAATGGGGTGCGGACGCAGACATTACTGATCGGCGGCGCGGACCAAACGTGTAATATAATAGACTCCCTGCATTGATGGTGATCTAT
161044	+	primary	yes	-	-	CAATAGCTGGCTGGACGCGCATCAATTGCGCCCCTTCAAAGGCGCACCAGAGACATTTGACGTTGCGAAACTGGCGGAAAATCTGCGCCAGGTGGTGGAA
161478	-	primary	yes	-	-	CTATTACTGCTGGACGAGCCGAGTCGGGATTTTGACGAAAATTGGTTGAGCGTGTTTGAAAGCTGGCTGGAGAAGTGCCGCCAGCGAGGCACGAGCGTGG
164602	+	secondary		-	EKN05_RS00815	ATTCTGATATAAGTCAGGGTTTGTGACGGCACAACGAAAAGATTTTGCTACGCTTATTCGTGATTCTGCAAAGTGGAATAAATTCCACAGGGGCGGGGCT
164688	+	secondary		-	EKN05_RS00815	ACAGGGGCGGGGCTGAAAACGTGACGTAAGTCAGATAATTGCTTTCTTTGACTGGACAATCATTCCTTTTATTCCACGTTTCGCTTATCCTAGCTGAAGC
164694	+	secondary		-	EKN05_RS00815	GCGGGGCTGAAAACGTGACGTAAGTCAGATAATTGCTTTCTTTGACTGGACAATCATTCCTTTTATTCCACGTTTCGCTTATCCTAGCTGAAGCGTTTCA
164698	+	secondary		-	EKN05_RS00815	GGCTGAAAACGTGACGTAAGTCAGATAATTGCTTTCTTTGACTGGACAATCATTCCTTTTATTCCACGTTTCGCTTATCCTAGCTGAAGCGTTTCAGTCG
164708	+	primary		-	EKN05_RS00815	GTGACGTAAGTCAGATAATTGCTTTCTTTGACTGGACAATCATTCCTTTTATTCCACGTTTCGCTTATCCTAGCTGAAGCGTTTCAGTCGATTAAATGTT
165184	-	primary	yes	-	-	GGTACAGGAAGCGTTAGAAACGATGCGGTGTTCCGCACGAAGTTGATCCTGATTGACGCCGTAAACAACGGTCGCGTCGAGATCGTTACTGCCAGGATGT
165544	+	secondary	yes	-	-	CCGGTCGATACTAAACTGGCCGCTGGTATCACACGATTTTTTCCGCAATTTAACGATCGCTTTGAAGCGATTGCGGTACGTGTGCCAACCATAAATGTGA
165652	+	secondary		-	EKN05_RS00820	GATTTAAGCGTGACGGTGAAGAAACCTGTAAAAGCCAATGAAGTCAACCTGTTGCTGCAAAAAGCAGCACAAGGTGCATTTCATGGTATAGTTGACTATA
165672	+	primary		-	EKN05_RS00820	GAAACCTGTAAAAGCCAATGAAGTCAACCTGTTGCTGCAAAAAGCAGCACAAGGTGCATTTCATGGTATAGTTGACTATACGGAATTGCCGTTGGTCTCT
166860	-	primary	yes	-	-	TGTAGGAGATTTTGTCAGCAATGCCGAACAGGTCGATTGCTGCCAGAGTGTCGCCGCCGCCAGCGATGGAGAACGCTTCGCTGTCGGCGATAGCGTTAGC
166972	-	secondary	yes	-	-	AGGTTTCCCTGCCCTGTGATTTTTTACTTCTTAGCGCGCTCTTCGAGCATCGCTACTGCAGGCAGTACTTTACCTTCCACGAATTCGAGGAATGCGCCGC
167064	+	secondary		-	EKN05_RS00825	CCACTGGCGGCGGCGCATTCCTCGAATTCGTGGAAGGTAAAGTACTGCCTGCAGTAGCGATGCTCGAAGAGCGCGCTAAGAAGTAAAAAATCACAGGGCA
167142	+	secondary		-	EKN05_RS00825	AGAAGTAAAAAATCACAGGGCAGGGAAACCTGCCCTTGTTTCAGCGCGCTTTTAGAGCACGCATTTTTTCATACTCTAAATAATTCGAGTTGCAGGAAGG
167243	+	primary		-	EKN05_RS00825	GACAAGAGAGTGAATCCCCAGGAGCTTACATAAGTAAGTGACTGGGGTGAGCGAACGCAGACGCAGCACATGCAACTTGAAGTATTATGAGTATAAGGCC
167431	-	primary	yes	-	-	CAGAGATCGCGCCCAGGATAGCAGCACCCTGCGGAACGTCAGATTTCACGCCTTTACCAGCGATAAAGGAAGCACCACCGTTGGAGAACTGAACGATAAC
167760	+	primary	yes	-	-	GCTACCGGTAAGCCGCTGTTCTCTTCTCACATGATCGACCTGTCTGAAGAATCTCTGCAAGAGAACATCGAAATCTGCTCTAAATACCTGGAGCGTATGT
167976	-	secondary	yes	-	-	AGTAGAACCGGAACCACCGTGGAATACGAAGTTCAGGCTGTTGTGCGGCAGGTTGTGTTTCTTAGAAACATATTCCTGAGAATCACGCAGGATGGTCGGA
168258	-	primary	yes	-	-	GCAGAAAGGAATGACTTACAGAACGTCGATCGCGTTCAGTTCCTGGAATGCTTTTTCCAGACGAGCGATCATCGAAGTCTGACCGGCACGCAGCCATACG
168275	-	secondary	yes	-	-	AGCGGGCCTTGAGATAAGCAGAAAGGAATGACTTACAGAACGTCGATCGCGTTCAGTTCCTGGAATGCTTTTTCCAGACGAGCGATCATCGAAGTCTGAC
168316	-	secondary	yes	-	-	CATCTGAATCACCTTGCTTTTGGCGAAAAAAAGACCCGCAGAGCGGGCCTTGAGATAAGCAGAAAGGAATGACTTACAGAACGTCGATCGCGTTCAGTTC
168335	-	secondary	yes	-	-	AAATAGATCACAGATTTCTCATCTGAATCACCTTGCTTTTGGCGAAAAAAAGACCCGCAGAGCGGGCCTTGAGATAAGCAGAAAGGAATGACTTACAGAA
168354	-	secondary	yes	-	-	AATAAAGCATAATTTTGCCAAATAGATCACAGATTTCTCATCTGAATCACCTTGCTTTTGGCGAAAAAAAGACCCGCAGAGCGGGCCTTGAGATAAGCAG
168358	-	secondary	yes	-	-	AAACAATAAAGCATAATTTTGCCAAATAGATCACAGATTTCTCATCTGAATCACCTTGCTTTTGGCGAAAAAAAGACCCGCAGAGCGGGCCTTGAGATAA
168368	-	secondary	yes	-	-	TGACAAGGGTAAACAATAAAGCATAATTTTGCCAAATAGATCACAGATTTCTCATCTGAATCACCTTGCTTTTGGCGAAAAAAAGACCCGCAGAGCGGGC
168373	-	secondary	yes	-	-	CAGTCTGACAAGGGTAAACAATAAAGCATAATTTTGCCAAATAGATCACAGATTTCTCATCTGAATCACCTTGCTTTTGGCGAAAAAAAGACCCGCAGAG
168379	-	secondary	yes	-	-	GACGGGCAGTCTGACAAGGGTAAACAATAAAGCATAATTTTGCCAAATAGATCACAGATTTCTCATCTGAATCACCTTGCTTTTGGCGAAAAAAAGACCC
168396	-	secondary	yes	-	-	ACACTCCGCCGCCTTATGACGGGCAGTCTGACAAGGGTAAACAATAAAGCATAATTTTGCCAAATAGATCACAGATTTCTCATCTGAATCACCTTGCTTT
168467	+	primary		-	EKN05_RS00830	AGGCCCGCTCTGCGGGTCTTTTTTTCGCCAAAAGCAAGGTGATTCAGATGAGAAATCTGTGATCTATTTGGCAAAATTATGCTTTATTGTTTACCCTTGT
168473	+	secondary		-	EKN05_RS00830	GCTCTGCGGGTCTTTTTTTCGCCAAAAGCAAGGTGATTCAGATGAGAAATCTGTGATCTATTTGGCAAAATTATGCTTTATTGTTTACCCTTGTCAGACT
168488	+	secondary		-	EKN05_RS00830	TTTTCGCCAAAAGCAAGGTGATTCAGATGAGAAATCTGTGATCTATTTGGCAAAATTATGCTTTATTGTTTACCCTTGTCAGACTGCCCGTCATAAGGCG
168786	-	primary	yes	-	-	AGGTTAGAAAGTGACCCCTGCAAAGCCAGACCAACAGCTAAGCCTGCGGCACCGAGTACAGCAATGACTGACGCTGTTTGTACACCCACGCGTCCCAGGG
168986	-	secondary	yes	-	-	GGCGAACTGGCTCGCGGGAGAAGTTAATAATATTTCCGGCAATAATTTTACCGTTCGGAATAACGATAATTTTACCGTCTGCAGTACGCATGGTGGTGGA
169120	+	primary	yes	-	-	ATCGTTATTCCGAACGGTAAAATTATTGCCGGAAATATTATTAACTTCTCCCGCGAGCCAGTTCGCCGTAACGAATTTATTATTGGCGTGGCGTATGATT
169377	-	primary	yes	-	-	TAGCGGAAATTGATAATATTAATTGGCAATCAGAATAACTAATAAGAGAGAGGCCAGAGAGTATTATCTGGCCTCAGCGTTGATTACGCAGCTTTGTCTT
169382	-	secondary	yes	-	-	GTTATTAGCGGAAATTGATAATATTAATTGGCAATCAGAATAACTAATAAGAGAGAGGCCAGAGAGTATTATCTGGCCTCAGCGTTGATTACGCAGCTTT
169391	-	secondary	yes	-	-	CGCGGGATTGTTATTAGCGGAAATTGATAATATTAATTGGCAATCAGAATAACTAATAAGAGAGAGGCCAGAGAGTATTATCTGGCCTCAGCGTTGATTA
169397	-	secondary	yes	-	-	CTATATCGCGGGATTGTTATTAGCGGAAATTGATAATATTAATTGGCAATCAGAATAACTAATAAGAGAGAGGCCAGAGAGTATTATCTGGCCTCAGCGT
169410	-	secondary	yes	-	-	TCTGATGCAGAGACTATATCGCGGGATTGTTATTAGCGGAAATTGATAATATTAATTGGCAATCAGAATAACTAATAAGAGAGAGGCCAGAGAGTATTAT
169834	+	primary	yes	-	-	TTGCTAGCGCTGGTCACCTGGGGCGGCGTAGTCTTCTTGCTCTGGTATGGTTTTGGCGCTTTTAAAACAGCGATGAGTAGTAATATTGAGTTAGCTAGTG
169851	+	secondary	yes	-	-	CTGGGGCGGCGTAGTCTTCTTGCTCTGGTATGGTTTTGGCGCTTTTAAAACAGCGATGAGTAGTAATATTGAGTTAGCTAGTGCCGAAGTCCTGAAGCAA
170226	+	primary		-	EKN05_RS00840	GGCGAGAGACGGTATTGCTCATGCACAAGCCTTGTTCAGTTAGGCGCTATCTGATGGAAAAATAAAACAGAGGCGCTAAGCTTGCCTCCAGAGGTCCTGA
170231	+	secondary		-	EKN05_RS00840	GAGACGGTATTGCTCATGCACAAGCCTTGTTCAGTTAGGCGCTATCTGATGGAAAAATAAAACAGAGGCGCTAAGCTTGCCTCCAGAGGTCCTGAATTTT
170261	+	secondary		-	-	TCAGTTAGGCGCTATCTGATGGAAAAATAAAACAGAGGCGCTAAGCTTGCCTCCAGAGGTCCTGAATTTTGGGCAAGTCAATTAACACGGAGAGACTAAC
170979	-	secondary	yes	-	-	GTTTTACAGAAAATTACAGAAAAAGGAGGCAATATCGGGTAAAGGCATTAGCCCGACGAATACGTCGGGCTACAAGTATTATTGTGCTGCAGGTGTTTTA
170985	-	primary	yes	-	-	GTCATGGTTTTACAGAAAATTACAGAAAAAGGAGGCAATATCGGGTAAAGGCATTAGCCCGACGAATACGTCGGGCTACAAGTATTATTGTGCTGCAGGT
171036	+	primary		-	EKN05_RS00845	GTCGATGTGGTCTTCCAGTTAGAACCTGTGGATCAACAACCCGCTAAAACACCTGCAGCACAATAATACTTGTAGCCCGACGTATTCGTCGGGCTAATGC
171042	+	secondary		-	EKN05_RS00845	GTGGTCTTCCAGTTAGAACCTGTGGATCAACAACCCGCTAAAACACCTGCAGCACAATAATACTTGTAGCCCGACGTATTCGTCGGGCTAATGCCTTTAC
171079	-	secondary	yes	-	-	AAAAATGTCCATCCCCCCTCCCCGCATCCTTGTCCGCTTAACCGTTTCAGTCAGCCTATCCTTGATGAAACCGCGAGCAAAGATAGGTGATTACGTCATG
171308	-	primary	yes	-	-	TCGCAGAAAGTCGTTGATAAACCGGGAACAGTTTTTGATACAGTTCCTGACCGGCTTTATTGAGGCTGATATTATTATCTTTGCGGGTAAATAGCGTATA
173279	+	primary	yes	-	-	GCCGAAGAAACCGTAATTGACCATTTGCGCCACTTCGCTCAAATGCAGGTCAACGAAACTCACCGCGCCCTGATTGATCTTTTTACGTAAACTGGACGAT
175259	+	primary	yes	-	-	CGCGCCGGGTGTGCCGGTAACGCCCAGTCGCAGGGCGTTACCACAGAACGGCATAATAGCGTCAAGCAGCTGTGTACTTAGCGCCTGATGACGTGGGTGA
176642	-	primary	yes	-	-	CCGATGGGATTGAGTACATCAAAGCAGCAATCTCTGCCGGACTGAAAATTGATGACTTCGCTCCTCGCCTGTCGTTATTCTTCGGTATCGGCATGGATCT
178584	-	secondary		EKN05_RS00875	-	TACAAATGTTACCCGCCGACGGCTTCGGTATATGCAACCTGACACAAAATTGTGTCATAGTGCAGGAAAAAGCATTTACCAGGAGCAGACAACAGCAATG
178611	-	secondary		-	EKN05_RS00875	CTTTTAAGCTGCGCGTTTAACCATTGATACAAATGTTACCCGCCGACGGCTTCGGTATATGCAACCTGACACAAAATTGTGTCATAGTGCAGGAAAAAGC
178620	-	primary		-	EKN05_RS00875	ATCCCTGATCTTTTAAGCTGCGCGTTTAACCATTGATACAAATGTTACCCGCCGACGGCTTCGGTATATGCAACCTGACACAAAATTGTGTCATAGTGCA
178940	+	secondary		-	EKN05_RS00880	GGGCGAAAGGGGATGCCCGCCATTGCGCGATATTTTATGGATGAGTTAACCACCCGGCTTGCCAACGGGGTCTGAATCGCTTTTTTTGTATATAATGCGT
178974	+	secondary		EKN05_RS00880	-	TTATGGATGAGTTAACCACCCGGCTTGCCAACGGGGTCTGAATCGCTTTTTTTGTATATAATGCGTGTGAAATTTCATACCACAGGCGAAACGATCATGA
178979	+	secondary		EKN05_RS00880	-	GATGAGTTAACCACCCGGCTTGCCAACGGGGTCTGAATCGCTTTTTTTGTATATAATGCGTGTGAAATTTCATACCACAGGCGAAACGATCATGACGCAG
178987	+	secondary		EKN05_RS00880	-	AACCACCCGGCTTGCCAACGGGGTCTGAATCGCTTTTTTTGTATATAATGCGTGTGAAATTTCATACCACAGGCGAAACGATCATGACGCAGGATGAATT
179007	+	primary		EKN05_RS00880	-	GGGTCTGAATCGCTTTTTTTGTATATAATGCGTGTGAAATTTCATACCACAGGCGAAACGATCATGACGCAGGATGAATTGAAAAAAGCAGTAGGATGGG
179540	-	primary	yes	-	-	CCCCCGTCAGATCATTTCACAATGGTTTTGACACCGTCAGGTGTGCCAATCAGCGCAACGTCCGCGCCACGGTTAGCAAACAAGCCAACAGTCACCACGC
179616	-	secondary	yes	-	-	AATCGACAATTGCCTGGTAAAAGCGTGACACATGTCACCAAATTTAATGAAGAGAATTTTTTTAACGGGGGAGGTTCCCCCGTCAGATCATTTCACAATG
179625	-	secondary	yes	-	-	ATTTAGAGCAATCGACAATTGCCTGGTAAAAGCGTGACACATGTCACCAAATTTAATGAAGAGAATTTTTTTAACGGGGGAGGTTCCCCCGTCAGATCAT
179698	-	secondary	yes	-	-	CGTTTGCGTCGCGATGTTGAGGAAATATCACGCAAAGGTAATTCTTGGATGAATATGCTGGTTTAGAGGATTTATTTAGAGCAATCGACAATTGCCTGGT
179752	+	secondary		-	EKN05_RS00885	TTAAAAAAATTCTCTTCATTAAATTTGGTGACATGTGTCACGCTTTTACCAGGCAATTGTCGATTGCTCTAAATAAATCCTCTAAACCAGCATATTCATC
179757	+	secondary		-	EKN05_RS00885	AAAATTCTCTTCATTAAATTTGGTGACATGTGTCACGCTTTTACCAGGCAATTGTCGATTGCTCTAAATAAATCCTCTAAACCAGCATATTCATCCAAGA
179762	+	secondary		-	EKN05_RS00885	TCTCTTCATTAAATTTGGTGACATGTGTCACGCTTTTACCAGGCAATTGTCGATTGCTCTAAATAAATCCTCTAAACCAGCATATTCATCCAAGAATTAC
179851	+	secondary		-	EKN05_RS00885	CCAAGAATTACCTTTGCGTGATATTTCCTCAACATCGCGACGCAAACGTTCATATTGCCGCAATATTATTTTTTGATATGTTGAAAGGCGGATGCAAATC
179857	+	primary		-	EKN05_RS00885	ATTACCTTTGCGTGATATTTCCTCAACATCGCGACGCAAACGTTCATATTGCCGCAATATTATTTTTTGATATGTTGAAAGGCGGATGCAAATCCGCACA
179866	+	secondary		-	EKN05_RS00885	GCGTGATATTTCCTCAACATCGCGACGCAAACGTTCATATTGCCGCAATATTATTTTTTGATATGTTGAAAGGCGGATGCAAATCCGCACACAACATTTC
180666	+	primary	yes	-	-	CTAATGAAGCCCGGCTCGCTGCTGATTAATGCCTCGCGCGGTACTGTGGTGGATATTCCGGCGCTGTGTGATGCGCTGGCGAGCAAACATCTGGCGGGGG
180736	+	secondary	yes	-	-	ATGCGCTGGCGAGCAAACATCTGGCGGGGGCGGCAATCGACGTATTCCCGACGGAACCGGCGACCAATAGCGATCCATTTACCTCTCCACTGTGTGAATT
180739	-	primary	yes	-	-	CATTGTCAGAATACTTGATCAATTTACCCGCAACTTCCAAGCCGATATTCTCCTGCGCTTCCTGAGTCGAACCGCCAATGTGTGGCGTCAGAAGGACGTT
181100	-	primary	yes	-	-	TGCGCAACGCGGCAACGGTGTGGAGAAGGGATAAAAAAACGGGCAAGTCAGTGACCTGCCCGTTAATTTTCAGAGAAGGGGAATTAGTACAGCAGACGGG
181118	-	secondary	yes	-	-	CAGACTCGCAAAGTAGAATGCGCAACGCGGCAACGGTGTGGAGAAGGGATAAAAAAACGGGCAAGTCAGTGACCTGCCCGTTAATTTTCAGAGAAGGGGA
181123	-	secondary	yes	-	-	TGGAGCAGACTCGCAAAGTAGAATGCGCAACGCGGCAACGGTGTGGAGAAGGGATAAAAAAACGGGCAAGTCAGTGACCTGCCCGTTAATTTTCAGAGAA
181307	+	primary		-	EKN05_RS00890	TTTGCGAGTCTGCTCCAGAAAATAAATCAAAGTCAGATCAATGCGTTGTGTTTATTTAATGGGGATTTACGATGGCGGGACAGCATGGGGCTGTAACGGT
181432	-	primary	yes	-	-	AAGTGGCTATCAAAAAGTTCGGTTCAGGGCGATGCACCCCGCATCGCCCTGATTGACATCGTTGATTCTTTGACCTAATTTAGTGAGTAAGGGTAAGGGA
181465	-	secondary	yes	-	-	AAGGATCTATTACGGCAGTAAACGTGGGCGATGAAGTGGCTATCAAAAAGTTCGGTTCAGGGCGATGCACCCCGCATCGCCCTGATTGACATCGTTGATT
181469	-	secondary	yes	-	-	GAAAAAGGATCTATTACGGCAGTAAACGTGGGCGATGAAGTGGCTATCAAAAAGTTCGGTTCAGGGCGATGCACCCCGCATCGCCCTGATTGACATCGTT
181679	+	primary		-	EKN05_RS00895	ATCTCTGTTTTGCATGGGGTTTTTCGAGCACGCTCGAAGAAAAGATTTAAAGGTAGATCAATGCGTTGTGGTTATTTAAAGAGAGCTTACGATAGCTGGG
181698	+	secondary		-	EKN05_RS00895	TTTTTCGAGCACGCTCGAAGAAAAGATTTAAAGGTAGATCAATGCGTTGTGGTTATTTAAAGAGAGCTTACGATAGCTGGGCAGCATGGGGCTGTAACGG
181861	-	primary	yes	-	-	CGTTGAAGAGTGGGATATCCCTCTTCCTGCGGTGGTTACACCGTCGAAAGTCTGGGAGTGGTAAGGGCGATACACCTGCATCGCCCTGATTGACATCGTT
182010	+	secondary	yes	-	-	GACTTTCGACGGTGTAACCACCGCAGGAAGAGGGATATCCCACTCTTCAACGGGGAGTTTTTCCACCAACTGACAATCATGCGCATAACCCACCGGTTGC
182010	-	secondary	yes	-	-	CTGATCACACCGCTGGTCGCCTTTGATGAGTACGGTCAGCGCCTGGGAATGGGCGGTGGTTTTTATGATCGGACCTTACAAAACTGGCAGCACTATAAAA
182298	+	secondary	yes	-	-	CGGATGGTAATTCAGGAACAGCAAATTACCGGCACTAAAGGGATGCAAAACTGGAAGATATACGCGCTTACCGGCGCGCCAGAGTTGTTCTATTAGCGGC
182394	+	secondary	yes	-	-	CGGCTGGGTGTCGAGTTCACCATCAAAAGAGAGGAATACAGCGACCGTATGCGCCATCACCACCGGGGGATAAGTCATCATCCGGGTAGCGGCTTGTTGA
182451	+	secondary	yes	-	-	CACCACCGGGGGATAAGTCATCATCCGGGTAGCGGCTTGTTGACCCATTTCCAGCTGTTGTTCCGGCGTTAACGCACGACGACGTTGCCGAATCATTTTG
182465	+	secondary	yes	-	-	AAGTCATCATCCGGGTAGCGGCTTGTTGACCCATTTCCAGCTGTTGTTCCGGCGTTAACGCACGACGACGTTGCCGAATCATTTTGCGGATTTCTTGTCG
182485	+	secondary	yes	-	-	GCTTGTTGACCCATTTCCAGCTGTTGTTCCGGCGTTAACGCACGACGACGTTGCCGAATCATTTTGCGGATTTCTTGTCGGGATAATGTCAGTGGGAGCT
182494	+	secondary	yes	-	-	CCCATTTCCAGCTGTTGTTCCGGCGTTAACGCACGACGACGTTGCCGAATCATTTTGCGGATTTCTTGTCGGGATAATGTCAGTGGGAGCTCTGGTAGTT
182499	+	secondary	yes	-	-	TTCCAGCTGTTGTTCCGGCGTTAACGCACGACGACGTTGCCGAATCATTTTGCGGATTTCTTGTCGGGATAATGTCAGTGGGAGCTCTGGTAGTTGCGTC
182503	+	secondary	yes	-	-	AGCTGTTGTTCCGGCGTTAACGCACGACGACGTTGCCGAATCATTTTGCGGATTTCTTGTCGGGATAATGTCAGTGGGAGCTCTGGTAGTTGCGTCATGG
182519	+	secondary	yes	-	-	TTAACGCACGACGACGTTGCCGAATCATTTTGCGGATTTCTTGTCGGGATAATGTCAGTGGGAGCTCTGGTAGTTGCGTCATGGCTGGTGCCAGATAAGA
182526	+	primary	yes	-	-	ACGACGACGTTGCCGAATCATTTTGCGGATTTCTTGTCGGGATAATGTCAGTGGGAGCTCTGGTAGTTGCGTCATGGCTGGTGCCAGATAAGAAGGGAAT
182535	+	secondary	yes	-	-	TTGCCGAATCATTTTGCGGATTTCTTGTCGGGATAATGTCAGTGGGAGCTCTGGTAGTTGCGTCATGGCTGGTGCCAGATAAGAAGGGAATCTCCGAGAT
182683	-	primary		EKN05_RS00905	EKN05_RS00900	GTCGCATCACCGAAAAAACTAACCAAAACTTTGAATGACACTTTTCGGTTTACTGTGGTAGAGTAACCGTGAAGACAAAATTTCTCTGAGATGTTCGCAA
182688	-	secondary		EKN05_RS00905	EKN05_RS00900	ACAAGGTCGCATCACCGAAAAAACTAACCAAAACTTTGAATGACACTTTTCGGTTTACTGTGGTAGAGTAACCGTGAAGACAAAATTTCTCTGAGATGTT
182698	-	secondary		EKN05_RS00905	EKN05_RS00900	CGTTACTTGAACAAGGTCGCATCACCGAAAAAACTAACCAAAACTTTGAATGACACTTTTCGGTTTACTGTGGTAGAGTAACCGTGAAGACAAAATTTCT
182708	-	secondary		-	EKN05_RS00905	ATAGAACAAGCGTTACTTGAACAAGGTCGCATCACCGAAAAAACTAACCAAAACTTTGAATGACACTTTTCGGTTTACTGTGGTAGAGTAACCGTGAAGA
182714	-	secondary		-	EKN05_RS00905	CAGACCATAGAACAAGCGTTACTTGAACAAGGTCGCATCACCGAAAAAACTAACCAAAACTTTGAATGACACTTTTCGGTTTACTGTGGTAGAGTAACCG
182925	-	secondary		EKN05_RS00910	EKN05_RS00905	GAACTGCCCGCCTGACCAAAGGGATGCGTTGAATCAGGCAGCGGACGATCTGAACCAACGGTTGCAAGATCTGAAAGAACGCACTAGAGTCACAAATACT
182932	+	primary	yes	-	-	GCTGTTCCATACTTGCCGCGTAGTCACGAGTCTTTGCTTTTTCTTGCGCTAACTCATAGCTGATATTCAATGCGGCAATGAAGACCAACTGTTCAGTATT
182933	-	secondary		EKN05_RS00910	EKN05_RS00905	CTGCGTGTGAACTGCCCGCCTGACCAAAGGGATGCGTTGAATCAGGCAGCGGACGATCTGAACCAACGGTTGCAAGATCTGAAAGAACGCACTAGAGTCA
183180	-	primary		-	EKN05_RS00910	ATTTCGTTGTAACCAGGCATTTCGTTCTGTATAGACATAAGCATTCGTCGTCAAAGGGAGGAATATTCATGATATGCTACCACTTTGGGCCCTGGTGGAC
183202	-	secondary		-	EKN05_RS00910	TTGTTGGTTCAGATACTGGTTCATTTCGTTGTAACCAGGCATTTCGTTCTGTATAGACATAAGCATTCGTCGTCAAAGGGAGGAATATTCATGATATGCT
183212	+	secondary		-	EKN05_RS00915	TTTAGACCCATGGTCTGCGAAGGGGCGACACTATAGCTACCCTGATGAGAAGAGACAAGCCCTTTTCTGGTCCACCAGGGCCCAAAGTGGTAGCATATCA
183221	+	secondary		-	EKN05_RS00915	ATGGTCTGCGAAGGGGCGACACTATAGCTACCCTGATGAGAAGAGACAAGCCCTTTTCTGGTCCACCAGGGCCCAAAGTGGTAGCATATCATGAATATTC
183227	+	secondary		-	EKN05_RS00915	TGCGAAGGGGCGACACTATAGCTACCCTGATGAGAAGAGACAAGCCCTTTTCTGGTCCACCAGGGCCCAAAGTGGTAGCATATCATGAATATTCCTCCCT
183801	+	primary		-	EKN05_RS00920	GCTTGAAATGTCGCTTGAAGAGATCATCGAATACGTTCGTGTTGCCGCGCTGTTATGCCACGACACCTTTACTCATCCGCAACCGACCGCGCCAGAAGTA
184835	-	primary	yes	-	-	GTCATGGACATCCAGTCCTAACCAGTGGCTAAGGCCATGCATAAAGAAAGGACGATGGGCGTTCTGAGCGATCAGTTCATCAACATTACCTTTCAGGATG
185268	-	primary	yes	-	-	TGCCAGACGCCGATGCGCGCCAGTTGCTGACAGGTACCCGCTGCCAGCGCTATCGCTCGTCCATCAAAGCCCGGATGAGCATGTGACTCTGGCGCAGTCG
185817	-	primary	yes	-	-	AAGGCAGACTGGAGTTCACGGCAAAACTTCTCGTCGCTCCACGACAGCACCTCTTCGCGCCGTTCCAGTGGATGACACCAGACCAGCGAACAGCGTCCGT
186620	-	primary	yes	-	-	CAGCGCGTAGTGAATCACTGAGTTTTCAACGATGTGCCCAAGATGGCTATAGCCCATGCTTTGATCGTCAAACGAGATGTGACCAAAACTGTCTTTGTCC
187592	-	primary	yes	-	-	GAAAATATAATGCGAAAACGGAGGTGAAATTAGTTTATTTCAAATGAGGAAAATCTCCCGGCGAAAAAACCGGGAGATGAAAGTGTGATGGGTATCAAAT
187597	-	secondary	yes	-	-	CATTAGAAAATATAATGCGAAAACGGAGGTGAAATTAGTTTATTTCAAATGAGGAAAATCTCCCGGCGAAAAAACCGGGAGATGAAAGTGTGATGGGTAT
187910	+	secondary		-	EKN05_RS00940	GTTTTTTATTCTGTCGCGATTTTTGCATTTTTTAACCATAAGCTAATGTGATGATCAATTTTACCTTATGGTTAACAGTCTGTTTCGGTGGTAAGTTCAG
187918	+	secondary		-	EKN05_RS00940	TTCTGTCGCGATTTTTGCATTTTTTAACCATAAGCTAATGTGATGATCAATTTTACCTTATGGTTAACAGTCTGTTTCGGTGGTAAGTTCAGGCAAAAGA
187930	+	secondary		-	EKN05_RS00940	TTTTGCATTTTTTAACCATAAGCTAATGTGATGATCAATTTTACCTTATGGTTAACAGTCTGTTTCGGTGGTAAGTTCAGGCAAAAGAGAACGATTGCGT
187936	+	secondary		-	EKN05_RS00940	ATTTTTTAACCATAAGCTAATGTGATGATCAATTTTACCTTATGGTTAACAGTCTGTTTCGGTGGTAAGTTCAGGCAAAAGAGAACGATTGCGTTGGGGA
187946	+	primary		-	EKN05_RS00940	CATAAGCTAATGTGATGATCAATTTTACCTTATGGTTAACAGTCTGTTTCGGTGGTAAGTTCAGGCAAAAGAGAACGATTGCGTTGGGGACCGGGAGTGG
188398	-	primary	yes	-	-	AACAGTGTGGCAGCTTTTGCCTGAGCATTCGGCCCTTGCACGGCAATCATGGAAAGGTCATCACGAACGGTAATTTCGATGCCGAAAGGTTCAGCGTGTT
189174	-	primary	yes	-	-	GGCAGGTCAACAAACACCATATCGCCTAACAGCTCCTGAGCATGTTCGGTAATACCAACGGTGTAAGTGCCGTCGGCTTCTTTACGCAGCCATTCGTGTT
189566	+	primary		-	EKN05_RS00950	AAAGCGAACTGGAATCACTGCTGGATGCGACCGCATACGAAGCATTGTTAGAAGATGAGTAACGGCTTTATTCCTCTTCTGCGGGAGAGGATCAGGGTGA
190214	-	secondary	yes	-	-	GGTAGTGCCTACCTGCTGTAACAGCACGCCGAAGACGTCCTGATGGTCGAGCACTTTTTGCGCGTCATCGACAATCACTTCAAAACCAAAGGTTTCAGCA
190326	-	secondary	yes	-	-	GTTTACCCGGCGCAGTTAACAGCACCAGCGCCATAATATCGGCGGCAACGCTGACCACAATTTTGCGTGATTTCAGTTCGCTAATAAGCGCAGTGTAGTC
190540	-	primary	yes	-	-	GAGTTCGCTTTCTCACGACGAATATGTTGCTCGCGAGTCTGCATTGCCATGCGCAGCGCGGTATTGCCAGCTGCATCTTTCGATACACCGATAATACGGC
192516	-	secondary	yes	-	-	CCCCAAAGGGGCGAGGGGACTGTCTGAGCACTTTTGTACTTTGTCATCTGACTAAAAAGGCGCCGAAGCGCCTTTAGAAAATACTCGAATCAGTGAATTA
192533	-	primary	yes	-	-	CCTCACCCTAACCCTCTCCCCAAAGGGGCGAGGGGACTGTCTGAGCACTTTTGTACTTTGTCATCTGACTAAAAAGGCGCCGAAGCGCCTTTAGAAAATA
192589	-	secondary	yes	-	-	TTTCAGGGAGAGGGTCGGGGTGAGGGTAAATATTCGCGCCAGTGCCGGCCTGTTCCCCTCACCCTAACCCTCTCCCCAAAGGGGCGAGGGGACTGTCTGA
192845	-	primary	yes	-	-	ATGCTTTGCCACCGGCTTGCATTATTAAGTTCATCACTTCCTGCGCCGCGTGGAGGTTTTGCTGATAATTAACCGCCACCGTATACCCTTCTTGCGCCAA
193579	+	primary	yes	-	-	AAAGCCTCTTACGTCACGGGAAGTTTTATCGATTTGGCGGGCGGGAAATAAAACAGGGAAGTTGTCTGACCGGATGCAACAAGTATTGCATCCGGTACTT
194752	+	primary	yes	-	-	TGTATTTCAGCAGTTCATCGAACAGAGAGTCGTAAAACTTCAGCCCTTCTTCGTTTGGCTGAGCTTCATCACCTTTTGGAAAAATACGCGTCCAGGCGAT
195333	-	primary	yes	-	-	TAATCTCCTAAAAATCATGAAATTAAATGCGAAATTTCAACTAACAGGCGTGAGTTCAATTTAAAGACATTTAAATTCAATCATATAAAATTGTGTCTGA
195380	-	secondary	yes	-	-	TAGTTCCAGTGAACACCTGTTAGCTAAAATAAATTCTGATTTGAGACTAATCTCCTAAAAATCATGAAATTAAATGCGAAATTTCAACTAACAGGCGTGA
195502	+	primary		-	EKN05_RS00970	TCGCATTTAATTTCATGATTTTTAGGAGATTAGTCTCAAATCAGAATTTATTTTAGCTAACAGGTGTTCACTGGAACTATTCTCAGTTACGCTGGAGAGG
195836	+	secondary		EKN05_RS00970	-	CTTCGACGCTCTATCACGCCATTCCTCATCAACGGGCAAAAATATGGCTGAAGAAATTTGACCATTGCGCTATTTACCTGTTGATTGCCGGAACCTACAC
196065	+	secondary	yes	-	-	GACTTATCTGGCGATGGGCTGGCTGTCGCTGGTGGTAATTTATGAAATGGCAGTTAAGCTCGCGGCGGGCAGCGTTACCTTACTGGCGGTAGGCGGCGTG
196074	+	secondary	yes	-	-	GGCGATGGGCTGGCTGTCGCTGGTGGTAATTTATGAAATGGCAGTTAAGCTCGCGGCGGGCAGCGTTACCTTACTGGCGGTAGGCGGCGTGGTTTATTCG
196298	+	primary	yes	-	-	GGGTATGCCTTTGTAGGCCTGATAAGACGCGTCAGCGTCGCATCAGGCATCGGAGCGCAACCGCCGGATGCGGCGTGAACGCCTTATCCGATCTACGGGC
196832	-	primary	yes	-	-	CGCGACCACTTTGCTATGGTTTGAACACCCGGCAGAACGTTTCCTGATCGTAACCGATGAAGCTACTGCTAATATGCTGACCGATAAACTGCGCGGTGAA
197384	-	primary		-	EKN05_RS00975	TTGGCAGTCGCCTCGCAGAAGGCACAGATCGCGTAGTGAAAGCACTTGCATTGCCTCATAGCTCTTTTACCATTAGTCATTAATACGCCGTTAAGCAACT
197397	-	secondary		-	EKN05_RS00975	GGGCTTCATTTTTTTGGCAGTCGCCTCGCAGAAGGCACAGATCGCGTAGTGAAAGCACTTGCATTGCCTCATAGCTCTTTTACCATTAGTCATTAATACG
197405	-	secondary		-	EKN05_RS00975	CAATTCAAGGGCTTCATTTTTTTGGCAGTCGCCTCGCAGAAGGCACAGATCGCGTAGTGAAAGCACTTGCATTGCCTCATAGCTCTTTTACCATTAGTCA
197581	+	secondary		-	EKN05_RS00980	CCAAAAAAATGAAGCCCTTGAATTGTTGTGAATTAATTTCGCGATCGCGATGGTGTTTACTGATATTCCCGTAAAAGAAGTCGAAAAACACGTTACAATA
197589	+	secondary		-	EKN05_RS00980	ATGAAGCCCTTGAATTGTTGTGAATTAATTTCGCGATCGCGATGGTGTTTACTGATATTCCCGTAAAAGAAGTCGAAAAACACGTTACAATAGCCGGGTA
197593	+	secondary		-	EKN05_RS00980	AGCCCTTGAATTGTTGTGAATTAATTTCGCGATCGCGATGGTGTTTACTGATATTCCCGTAAAAGAAGTCGAAAAACACGTTACAATAGCCGGGTACTGG
197610	+	secondary		-	EKN05_RS00980	GAATTAATTTCGCGATCGCGATGGTGTTTACTGATATTCCCGTAAAAGAAGTCGAAAAACACGTTACAATAGCCGGGTACTGGATTTTCGTGAGACAGGA
197616	+	primary		EKN05_RS00980	EKN05_RS00985	ATTTCGCGATCGCGATGGTGTTTACTGATATTCCCGTAAAAGAAGTCGAAAAACACGTTACAATAGCCGGGTACTGGATTTTCGTGAGACAGGAAGAAGA
197858	-	primary	yes	-	-	GCATGAGTAAAATAACAGCGGCAACCAGCCCATGAATCAGCAAGGAAAGCCACTGTGCGCGCCAGGAGACGCGCAAATCAGATTGCCACAGGACCACGTT
197872	-	secondary	yes	-	-	ACTGAGCGGCCAGGGCATGAGTAAAATAACAGCGGCAACCAGCCCATGAATCAGCAAGGAAAGCCACTGTGCGCGCCAGGAGACGCGCAAATCAGATTGC
198818	-	primary		EKN05_RS00990	-	TTGATCCATTATGCCTTATTGTGCCGTGACTAAAGCGATTCTGATACACTAGCTGCAAAAGCCACAGCAGAATCGAGAAGCTTACGTTATGAATATGGGT
199068	+	primary		EKN05_RS00995	-	GCAGTTTCTTGATGCTCTGTGGCTGGAAAAAAATCTGGCTGAAAATACGTTGAACGCTTACCGTCGCGATCTGTCAATGATGGTGGAGTGGTTGCATCAC
199303	-	primary	yes	-	-	CCCGACCAGTTCAGAGACACGCAGCCCGGTAGCATACAACACTTCAAGCATGGCTTTATCGCGTAGCTCCAGTGGCTGATCAATTAATGGCGCCTGTAAT
199762	-	primary	yes	-	-	AAATCTTCCCGTTCTTTTCAGACATCACGCCCGCGGGTGATGCTGTTGATGAAGTTGCCGCAGACGCTCGGTAGCGACATGCGTATAAATTTGCGTGGTG
200346	+	primary		-	EKN05_RS01005	GGCAGACTATAACGCGCTGGGGATCACCGTGCGTTATCTTGCTTTCCCGCGCCAGGGGCTGGACAGCGATGCAGAGAAAGAAATGAAAGCTATCTGGTGT
201163	+	primary	yes	-	-	ATTTGCCGGGCGACACATTACCCGCAGCGGAAGCGATCATTAACCCTAACTTGCGCGACTGTAATTTCCCGTCGAAATCACTGGCAGGCGTGGGTGTGGC
202304	-	primary	yes	-	-	ATGGTCTGATTTCTTTTATTGAGCTAGTCAAAATGCGGTGATAAGAGCGGGATTGTACCCAATCCACGCTCTTTTTTATAGAGAAGATGACGCTAAATTG
202313	-	secondary	yes	-	-	ATTTCAAACATGGTCTGATTTCTTTTATTGAGCTAGTCAAAATGCGGTGATAAGAGCGGGATTGTACCCAATCCACGCTCTTTTTTATAGAGAAGATGAC
202362	+	secondary		-	EKN05_RS01010	CGCGGCAACCGCAGCCTGCAAATTATCATCGACAATATCTGGCCAATTTAGCGTCATCTTCTCTATAAAAAAGAGCGTGGATTGGGTACAATCCCGCTCT
202368	+	primary		-	EKN05_RS01010	AACCGCAGCCTGCAAATTATCATCGACAATATCTGGCCAATTTAGCGTCATCTTCTCTATAAAAAAGAGCGTGGATTGGGTACAATCCCGCTCTTATCAC
202390	+	secondary		-	EKN05_RS01010	TCGACAATATCTGGCCAATTTAGCGTCATCTTCTCTATAAAAAAGAGCGTGGATTGGGTACAATCCCGCTCTTATCACCGCATTTTGACTAGCTCAATAA
202725	+	primary		EKN05_RS01010	-	ACAGGGGCTGGAAGATGTTTCTGGTCTGCTGGAACTGGCTGTAGAAGCTGACGACGAAGAAACCTTTAACGAAGCCGTTGCTGAACTCGACGCCCTGGAA
203520	-	primary	yes	-	-	GGGAAGGCAATTCCCTGCTCACGCAGGTTCGCCAGCTTCTCACGACGCGTTTTCAGTTCATTGTTAAGATCGACTACCGCGTCAGCGCCCTGTGCGTGTT
203672	-	secondary	yes	-	-	GGGTAACGAAAGACGCTTTACCCATAATACGGCGGGTCATCATGCGGCCAGCAACGGCGACTTCGATGTTCAGCGCTTCCAGTTCTTCGTTCTCTTTACC
205030	-	primary	yes	-	-	ATGCAGGCGACAAATCGCGAAGCCAGAATACGATTATCTGCATTTACCCAGCTTAAATAAAAAACCCCGACATTTGCCGGGGTTGTGAGCATAACGTAAT
205035	-	secondary	yes	-	-	TGGTGATGCAGGCGACAAATCGCGAAGCCAGAATACGATTATCTGCATTTACCCAGCTTAAATAAAAAACCCCGACATTTGCCGGGGTTGTGAGCATAAC
205042	-	secondary	yes	-	-	CCGTGGATGGTGATGCAGGCGACAAATCGCGAAGCCAGAATACGATTATCTGCATTTACCCAGCTTAAATAAAAAACCCCGACATTTGCCGGGGTTGTGA
205046	-	secondary	yes	-	-	CAGTCCGTGGATGGTGATGCAGGCGACAAATCGCGAAGCCAGAATACGATTATCTGCATTTACCCAGCTTAAATAAAAAACCCCGACATTTGCCGGGGTT
205054	-	secondary	yes	-	-	TGGGCGTTCAGTCCGTGGATGGTGATGCAGGCGACAAATCGCGAAGCCAGAATACGATTATCTGCATTTACCCAGCTTAAATAAAAAACCCCGACATTTG
205291	+	primary	yes	-	-	ATCACACCATTGATAATCCATCACTTCATCATCGTTGATCTGTAACGCACTGGTGGTGCGTGCGGCAAATACCGGACACACTTCATTTTCCACAATGCCT
205457	-	primary		EKN05_RS01020	-	GTATGCCGCACACACGGCAGACACCCTCTTACATCTCGCGTTCTCCAGTTGGCTGTTTAATGCCAAGGGGCAATTATTAGTTACCCGCCGCGCACTGAGC
205624	-	secondary		-	EKN05_RS01020	GCATCCGCTCAAAACGGGCGGTTGTCGATAAACGCTCTCTTGGTTAATCATTTCACTCTTCAATTATCTATAATGATGAGTGATCAGAATTACATGTGAG
205717	-	secondary		-	EKN05_RS01020	CTCTATTCCTGTCATTTCTGACTGTGTTGCAATGGCCATTGAAAGTCGCTTCAAATATATGATGCTACTTTTTTAAATGGTTTTTACCTGTCGGCATCCG
211485	-	primary	yes	-	-	GATGCCGCCGACTACCAGGTACAGGGGCACTATCAGACTCCCGTTATTCAACATTGTCACATGGAAAGCGTAACATCGCTGGCGTGGATGGAGGATGACT
213274	+	secondary		-	EKN05_RS01065	GTTGGCAGCATTACCTGCCAAATGAAATTAACCTCTTTCTCTATTACCACGTTTTTCCAGAAGCAAGAGATTGGGTATCAAGAGGCTGGCTGCTATGATA
213283	+	primary		-	EKN05_RS01065	ATTACCTGCCAAATGAAATTAACCTCTTTCTCTATTACCACGTTTTTCCAGAAGCAAGAGATTGGGTATCAAGAGGCTGGCTGCTATGATATGGCGTCTT
213302	+	secondary		-	EKN05_RS01065	TAACCTCTTTCTCTATTACCACGTTTTTCCAGAAGCAAGAGATTGGGTATCAAGAGGCTGGCTGCTATGATATGGCGTCTTGTTTTTTAAGCGAGGAAAG
213508	-	secondary	yes	-	-	TCGTTGATTTGGCGGTTGATTTACGTGTACTACTGCTACTTTTCGCCCCACCCAGTTTTAGTTTCTGACCAACTTCAATGGTGTAAGGGGGGGAAATGCC
213518	-	primary	yes	-	-	GCGGTTTTGGTCGTTGATTTGGCGGTTGATTTACGTGTACTACTGCTACTTTTCGCCCCACCCAGTTTTAGTTTCTGACCAACTTCAATGGTGTAAGGGG
213733	+	primary	yes	-	-	CATCAGCGGTACCGAAATCTTCCTGGCCGCCAGTAGGGCAACGTTGTTGGTTATGGCCAACGACAGGAAAAGTTATCATGCCGTATTCGACAGCAGATGG
214238	-	primary	yes	-	-	CGCTTTTTATTTACAAAAAAATGGGGAAGTGTTACAGCGATTGCGAAAAGCCTGAAGTGATTGAATTAAGATAATATAGAAAATCAGATACAGCAAAAAT
215127	+	secondary	yes	-	-	TTTTCAAATTGTTCCGGACTGAGGCCGCCACACCAACTGTGCCGCCGCCACCGATTGTAATCACATTCGATATAATTAAACACCGTTGCCCGTATTATTT
215215	+	secondary	yes	-	-	CCCGTATTATTTCCCGGCTGATAAAGTGTTCTCCATGGATACATTCCACTTTCAGCGAATGAAAGAAGCTTTCCACGCAGGCATTATCGTAGCAGCAACC
215289	+	primary	yes	-	-	ACGCAGGCATTATCGTAGCAGCAACCTTTTGCGCTCATACTTCCACGCAGATTATGCCGTTTCAGTTGCGCCTGATAATCTGCTGAACAGTACTGGCCTC
215470	-	primary	yes	-	-	GCCCGGTCAGCTACCGCGCACACGGCCTGCCTGTGTCAGAAAATCTGTTGGAGCAGGATTTTTACGCCAGTGGCCCGAACCAGAAGTGGCCAGGAGACAT
215478	-	secondary	yes	-	-	GAAGTTCAGCCCGGTCAGCTACCGCGCACACGGCCTGCCTGTGTCAGAAAATCTGTTGGAGCAGGATTTTTACGCCAGTGGCCCGAACCAGAAGTGGCCA
215654	-	secondary	yes	-	-	CGTCAGCAGTTCCGCCAACACTGCAACAGCGTTGTCCTCGCGGCTTTTACCCGGTCAAAACAGCGTTACGGTGCCCCACGCCTGACGGATGAACTGCGTG
215701	-	secondary	yes	-	-	GCAGCGGCTGGTATACGTGGTGTCAGCGGCGGACAAGGATAAGCACGCGTCAGCAGTTCCGCCAACACTGCAACAGCGTTGTCCTCGCGGCTTTTACCCG
215705	-	secondary	yes	-	-	GCCCGCAGCGGCTGGTATACGTGGTGTCAGCGGCGGACAAGGATAAGCACGCGTCAGCAGTTCCGCCAACACTGCAACAGCGTTGTCCTCGCGGCTTTTA
215710	-	secondary	yes	-	-	GGGTGGCCCGCAGCGGCTGGTATACGTGGTGTCAGCGGCGGACAAGGATAAGCACGCGTCAGCAGTTCCGCCAACACTGCAACAGCGTTGTCCTCGCGGC
215715	-	secondary	yes	-	-	GCTCCGGGTGGCCCGCAGCGGCTGGTATACGTGGTGTCAGCGGCGGACAAGGATAAGCACGCGTCAGCAGTTCCGCCAACACTGCAACAGCGTTGTCCTC
216149	-	primary		EKN05_RS01080	-	AACTCGTGTTTTGATCTTACCCAGCAATAGTGGACACGCGGCTAAGTGAGTAAACTCTCAGTCAGAGGTGACTCACATGACAAAAACAGTATCAACCAGT
216169	-	secondary		EKN05_RS01080	-	CGCGTTTGCAGTACTGCGCAAACTCGTGTTTTGATCTTACCCAGCAATAGTGGACACGCGGCTAAGTGAGTAAACTCTCAGTCAGAGGTGACTCACATGA
218266	+	secondary		-	EKN05_RS01095	ATGACTCTGACTACTGCTCAGGCATATTTCCTTTGTGATAAAAATCACTTTTTTTAAACAATTAAGATAACTGTAATTAACAATCATTTACTATTGCACT
218270	+	secondary		-	EKN05_RS01095	CTCTGACTACTGCTCAGGCATATTTCCTTTGTGATAAAAATCACTTTTTTTAAACAATTAAGATAACTGTAATTAACAATCATTTACTATTGCACTGTTA
218276	+	primary		-	EKN05_RS01095	CTACTGCTCAGGCATATTTCCTTTGTGATAAAAATCACTTTTTTTAAACAATTAAGATAACTGTAATTAACAATCATTTACTATTGCACTGTTAATTGGT
218317	+	secondary		EKN05_RS01095	-	TTTTAAACAATTAAGATAACTGTAATTAACAATCATTTACTATTGCACTGTTAATTGGTGCGAGTTTGTGATGAAAGACGTTGTGATTGTCGGGGCGTTA
222592	+	primary	yes	-	-	CAGGCGATGCAGCAGTTTACCGGTATGAACATCATCATGTACTACGCGCCGCGTATCTTCAAAATGGCGGGCTTTACGACCACAGAACAACAGATGATTG
223108	-	primary	yes	-	-	GAATAAGGAACGAGACAAACGCCTCAACGGCCAGGTGCCCAATCTCTATTAACGAAAAAAGGGCCGGATGTACAGCACATCCGGCCCGTGAAATCAGACG
223177	+	primary		-	EKN05_RS01115	CTGATGGCAGGCGAGAAGTTGAGAAATATCGGCGTCTGATTTCACGGGCCGGATGTGCTGTACATCCGGCCCTTTTTTCGTTAATAGAGATTGGGCACCT
225841	+	primary	yes	-	-	AATCGCTCGCCATTTGGGCCACCCTGTGAAACTGGAAATTGAACCGGGTCGCTTCCTGGTAGCGCAGTCTGGCGTATTAATTACTCAGGTGCGGAGCGTC
226056	-	primary	yes	-	-	GTAACAGCGGACGGCTATTGTAGTTGGATGACATTGATGCGCCATATGCCCCTGTATCATGCAGTACCAGATAATCACCTGCCTTCACTTCCGGCAAGGC
226228	+	primary	yes	-	-	ATCCAACTACAATAGCCGTCCGCTGTTACCAGAAGTTCTGTTTGATAATGGTCAGGCGCGGTTGATTCGCCGTCGCCAGACCATCGAAGAATTACTGGCG
226605	+	primary	yes	-	-	TTATCATTGAGAACGCCCATCGCGCCCGCCGCCATTGAATCGTTATAACAGGCTACCGCAGTGAAATTTCTTCCTCGTCCCAAAAGCTCGGTCATTGCCT
226713	+	secondary	yes	-	-	CCGCTTTCGTCTGGTTCGCCAAATGTCACCAGCCGATCATTGGCCGGAATACCACTTTCAGCAAGGGCATCGTAATACCCTTGCAGACGATCTTCGGCGT
226886	+	secondary	yes	-	-	CCAGGCACCGTAACGATCGTCAAGAGCAATACAACGGTTTTCAAAGCCAGGCAGGATACGGTTGATCAGCACCATACCGGGCATTTGTTTCATTAATGAG
227205	-	primary		EKN05_RS01130	-	AGCGTTTACCCACTAAGGTATTTTCATGGCGACCATAAAGGATGTAGCCCGACTGGCAGGCGTTTCAGTCGCCACCGTTTCCCGCGTCATTAATAATTCA
227303	-	secondary		-	EKN05_RS01130	TTTTTGTCTTACTTATTTGCGTTTGGCTCACATTCCCACGATGAAAACACGCCACCCCTTGAACCAACGGGCGTTTTCCGTAACACTGAAACAATGTAAG
227489	+	secondary	yes	-	-	TAAGTAAGACAAAAAAAGAGATTGCAAACCTTTGGTTACACTTTGCGAAACGCTGTTGCGATTGACCGCTGGTGGCGTTTGGCTTCAGGTTGCTAAAGTG
227494	+	secondary	yes	-	-	AAGACAAAAAAAGAGATTGCAAACCTTTGGTTACACTTTGCGAAACGCTGTTGCGATTGACCGCTGGTGGCGTTTGGCTTCAGGTTGCTAAAGTGGTGAT
227505	+	secondary	yes	-	-	AGAGATTGCAAACCTTTGGTTACACTTTGCGAAACGCTGTTGCGATTGACCGCTGGTGGCGTTTGGCTTCAGGTTGCTAAAGTGGTGATCCCAGAGGTAT
227510	+	primary	yes	-	-	TTGCAAACCTTTGGTTACACTTTGCGAAACGCTGTTGCGATTGACCGCTGGTGGCGTTTGGCTTCAGGTTGCTAAAGTGGTGATCCCAGAGGTATTGATA
227516	+	secondary	yes	-	-	ACCTTTGGTTACACTTTGCGAAACGCTGTTGCGATTGACCGCTGGTGGCGTTTGGCTTCAGGTTGCTAAAGTGGTGATCCCAGAGGTATTGATAGGTGAA
227742	-	secondary		-	EKN05_RS01135	AGTAAAAGCGAATGGAGGGAGATTACACGAGATAAAGAACGCGAGCGACAGTAAATTAGGTGCGAAAAAAAACCTGCGCATCCGCGCAGGTTGGTGCAAG
227746	-	primary		-	EKN05_RS01135	ATTCAGTAAAAGCGAATGGAGGGAGATTACACGAGATAAAGAACGCGAGCGACAGTAAATTAGGTGCGAAAAAAAACCTGCGCATCCGCGCAGGTTGGTG
227751	-	secondary		-	EKN05_RS01135	CTCTGATTCAGTAAAAGCGAATGGAGGGAGATTACACGAGATAAAGAACGCGAGCGACAGTAAATTAGGTGCGAAAAAAAACCTGCGCATCCGCGCAGGT
227776	-	secondary		-	EKN05_RS01135	CTAAAAAGCATTCCAACTCCCTTTGCTCTGATTCAGTAAAAGCGAATGGAGGGAGATTACACGAGATAAAGAACGCGAGCGACAGTAAATTAGGTGCGAA
227860	+	primary		-	EKN05_RS01140	GGATGCGCAGGTTTTTTTTCGCACCTAATTTACTGTCGCTCGCGTTCTTTATCTCGTGTAATCTCCCTCCATTCGCTTTTACTGAATCAGAGCAAAGGGA
228598	-	primary	yes	-	-	CGCGCGATGGCCCCAAAAATCACTGCCGCACTGATGCCTGCATTGGGCAGCATTAAGCCGATGCGTTCGCCTTCAACACTGTATTTTTCAAGGATGCGTC
228712	-	secondary	yes	-	-	CCTTTATCGAGAAACTGGCGGGAAGTGAAGATGGTTTTGATTTCAGCCGCCGTAATAGCACTGGTCAGCCCTTTTACCCCGGCAGTGTAGTTCATCATTG
231252	+	secondary	yes	-	-	CGGTGCGCTATTTGCGCTGGCAATAACGGCGCTGTGGATCTGGCAGCGCCGTCATTAATATTTAACGCCGGTTTTAACCGGCGTTAATCTTTATGGTGCA
231259	+	primary	yes	-	-	CTATTTGCGCTGGCAATAACGGCGCTGTGGATCTGGCAGCGCCGTCATTAATATTTAACGCCGGTTTTAACCGGCGTTAATCTTTATGGTGCAGGATAAG
232306	-	secondary		-	EKN05_RS01150	AAATTATTGAACGTTAACAAATAAGGTCAGCATCCGGCTGACCTTAAGATTTTTCTCTTTCCCTTTTCCCTTCCCTCTGCCATTTTTATATTCCTTATGT
232318	-	secondary		-	EKN05_RS01150	ATGATGTTTCGCAAATTATTGAACGTTAACAAATAAGGTCAGCATCCGGCTGACCTTAAGATTTTTCTCTTTCCCTTTTCCCTTCCCTCTGCCATTTTTA
232369	+	secondary	yes	-	-	CGGTGATATTGCATAGCCGTTTCCTTTTTATAATCACGACATAAGGAATATAAAAATGGCAGAGGGAAGGGAAAAGGGAAAGAGAAAAATCTTAAGGTCA
232389	+	secondary	yes	-	-	TTCCTTTTTATAATCACGACATAAGGAATATAAAAATGGCAGAGGGAAGGGAAAAGGGAAAGAGAAAAATCTTAAGGTCAGCCGGATGCTGACCTTATTT
232398	+	secondary	yes	-	-	ATAATCACGACATAAGGAATATAAAAATGGCAGAGGGAAGGGAAAAGGGAAAGAGAAAAATCTTAAGGTCAGCCGGATGCTGACCTTATTTGTTAACGTT
232407	+	secondary	yes	-	-	ACATAAGGAATATAAAAATGGCAGAGGGAAGGGAAAAGGGAAAGAGAAAAATCTTAAGGTCAGCCGGATGCTGACCTTATTTGTTAACGTTCAATAATTT
232423	+	primary	yes	-	-	AATGGCAGAGGGAAGGGAAAAGGGAAAGAGAAAAATCTTAAGGTCAGCCGGATGCTGACCTTATTTGTTAACGTTCAATAATTTGCGAAACATCATCACG
232606	-	primary		EKN05_RS01155	-	TTTTACCCTCACAGTTTAAGATTTTCCTGCTTTCAAGATATATAACGTCGGTTTATAAACAGACTATTATCATAGGTAGGCCAAATGAGGATAACCGGAT
232618	-	secondary		-	EKN05_RS01155	CGTACTCACTCCTTTTACCCTCACAGTTTAAGATTTTCCTGCTTTCAAGATATATAACGTCGGTTTATAAACAGACTATTATCATAGGTAGGCCAAATGA
232627	-	secondary		-	EKN05_RS01155	GCGGGAGGGCGTACTCACTCCTTTTACCCTCACAGTTTAAGATTTTCCTGCTTTCAAGATATATAACGTCGGTTTATAAACAGACTATTATCATAGGTAG
232707	+	secondary	yes	-	-	ATCCGGTTATCCTCATTTGGCCTACCTATGATAATAGTCTGTTTATAAACCGACGTTATATATCTTGAAAGCAGGAAAATCTTAAACTGTGAGGGTAAAA
232751	+	primary	yes	-	-	ATAAACCGACGTTATATATCTTGAAAGCAGGAAAATCTTAAACTGTGAGGGTAAAAGGAGTGAGTACGCCCTCCCGCAGGAGAGCGTACGGAGTATCAGA
232758	+	secondary	yes	-	-	GACGTTATATATCTTGAAAGCAGGAAAATCTTAAACTGTGAGGGTAAAAGGAGTGAGTACGCCCTCCCGCAGGAGAGCGTACGGAGTATCAGAGCGGATT
232766	+	secondary	yes	-	-	ATATCTTGAAAGCAGGAAAATCTTAAACTGTGAGGGTAAAAGGAGTGAGTACGCCCTCCCGCAGGAGAGCGTACGGAGTATCAGAGCGGATTCTTTTTGT
233475	+	primary	yes	-	-	TGTCGATCCCAAGAACGATCTCCAGCAGCGTCAGCGTACCGAGCGCAAGCCAGGCGTTAGGATCGGTTATCCATGCAAATAACATCTAAAAAGCCCTGCC
233482	-	primary		-	EKN05_RS01160	TTTGAAGAAGAATTTCACCAGTGCACTACTGGCCCGTCATTTTCTGATCCAGTAGCCATCGCTTTGACCTGCCGCTTTCCGGGCATATAATTACCGCTTC
233491	-	secondary		-	EKN05_RS01160	CGGCTTTTATTTGAAGAAGAATTTCACCAGTGCACTACTGGCCCGTCATTTTCTGATCCAGTAGCCATCGCTTTGACCTGCCGCTTTCCGGGCATATAAT
233502	+	secondary	yes	-	-	GCGTCAGCGTACCGAGCGCAAGCCAGGCGTTAGGATCGGTTATCCATGCAAATAACATCTAAAAAGCCCTGCCAAAAAAATGAAGCGGTAATTATATGCC
233749	+	secondary	yes	-	-	GCATTCGCTGCTTTCGGTCTTATCTGTAAATATTCCCCGTGACGAGCGGTGATCCGCTCAACCTGACCGAGAACAATCATATCCATTAATTCTTCCCAGT
234871	+	secondary		-	EKN05_RS01175	TTATAACTCTGCACATAACTGTGAGTTATTCAATTGTTATTAGTGTGTAATGCCCTGCAGAGAGTGGTTTACCGTCTTCCTGGAGTATGAAACAATCATT
234876	+	secondary		-	EKN05_RS01175	ACTCTGCACATAACTGTGAGTTATTCAATTGTTATTAGTGTGTAATGCCCTGCAGAGAGTGGTTTACCGTCTTCCTGGAGTATGAAACAATCATTCGTAT
234882	+	secondary		-	EKN05_RS01175	CACATAACTGTGAGTTATTCAATTGTTATTAGTGTGTAATGCCCTGCAGAGAGTGGTTTACCGTCTTCCTGGAGTATGAAACAATCATTCGTATATAAAG
234886	+	primary		-	EKN05_RS01175	TAACTGTGAGTTATTCAATTGTTATTAGTGTGTAATGCCCTGCAGAGAGTGGTTTACCGTCTTCCTGGAGTATGAAACAATCATTCGTATATAAAGCTTT
235267	-	primary	yes	-	-	TCACCACACTCGCGAACTCTTTCATTACCCTACGGTAGACATCACGTTTAAATGACACCACCTGTCTGACCGGATACCAGTAACTTACCCATCGCCAGCC
235315	+	primary		-	EKN05_RS01180	TAAGCGGCGATGCAGAAATCAATATGCAAACCAGCAGTACACCAGAGTTTGACGGCTGGCGATGGGTAAGTTACTGGTATCCGGTCAGACAGGTGGTGTC
235720	-	primary	yes	-	-	CCAGTACACCAAGCAACTGGCGACGTTGAATAATTGGTACGCCTAAAAACGCGCGGAAACGTTCTTCTTTTACGGAGGGGATGTATTTGAAGCTGGGGTG
237773	+	primary		-	EKN05_RS01185	GATTCGCGGAGGGTTATAGCGCGGATCATATACATATCTTTTAACGGTATCCGGCAACCAGCCAGGTCCCCTTGTGCTATTATTCGCACCTTTGGAGCGC
239100	-	primary	yes	-	-	GAGTTTGCCGTCTGCCACATAGAACTGGAAGAATGCATGGCACGGTGCCAGCGCCATTTTATCCAGTTCGCCTACGTTCCACGCTGAAACAATAATGCGT
239517	-	primary	yes	-	-	CAGGACGTTGCAAAATTTCGGGAAGGCGTCTCGAAGAATTTAACGGAGGGTAAAAAAACCGACGCACACTGGCGTCGGCTCTGGCAGGATGTTTCGTAAT
239522	-	secondary	yes	-	-	CGTTGCAGGACGTTGCAAAATTTCGGGAAGGCGTCTCGAAGAATTTAACGGAGGGTAAAAAAACCGACGCACACTGGCGTCGGCTCTGGCAGGATGTTTC
239534	-	secondary	yes	-	-	GACTATTTACGCCGTTGCAGGACGTTGCAAAATTTCGGGAAGGCGTCTCGAAGAATTTAACGGAGGGTAAAAAAACCGACGCACACTGGCGTCGGCTCTG
239885	+	primary		EKN05_RS01195	EKN05_RS01200	TGGCTGGCAATACTGGCAGCAGTCGCAACGGCTTTGGCAAACCGCCAGCTAGGCGCGGGACTATTTGCTCTATTTACGTGAAGATGCCAACTGGCATAAC
240645	+	primary		-	EKN05_RS01205	AAGGTAAGGGCTGGGATAAAGTCACTAATCCGGATGCCATCATTATCGACACTTTTCAGGTCGTACGTCAGGATGTCAGCGGCTTCTCGCCGGTGTTGAC
241117	+	secondary		EKN05_RS01210	-	GGCGTTTCGTTGTGGCGAACAGGCGAAGTCATTGATGGAAAAATTGTTTTTTCGCCACGCGGCTGGAGCGATTTTTGTCCGCTGAAAGAGGGGGCATTAT
241400	+	primary		EKN05_RS01210	EKN05_RS01215	GATTTCGCCACCTGCCAACTGGCAGGTCAACCGAATGCAGACATCGCAGGCGGGATGTGTCAGCATCAGCGTTACGCTAGTTTCACCCGGGGGCAGAGAA
243719	-	primary	yes	-	-	TCAAACGGCATCCGGGTATGGAGGCAAGTAAGATGCGCTTTTACCCTTGCCTCGCTTTCATCACAGTTGAGCGCTTCATCGCCCGGTAGATAATGACTTT
244431	+	primary	yes	-	-	CCGGATGGCCTGTTGCGCTGGCGTCCCTCTTTATTAAGTGTGGCGCAGGGAATGCAACTTTGGCTGGAACACCTTGTCTACTGTGCCAGCGGTGGTAATG
245658	-	primary	yes	-	-	ACGCGACCAAAGGTGTCCGCCGCCATTTTTGCCAACTCCGGCAGCGGTTTATTACTGTAAATAACCGCCTTCATCAAATTGGCGGAATAGTACTTCTCGT
245676	+	primary	yes	-	-	CGGTTCAAAGTTTTCTGGTGGTAACCTCGAAACTTTAAGCGACAAACCTGGTAATCCGGTGCAGCAGGCGCTGAAAGATTTCCACGAGAAGTACTATTCC
246471	-	primary	yes	-	-	ATCAGCTCTGGATGGTCGTATTTCTTCTCTGACTTAATCAGCGAGAAATCATCAGGAATATAAGGGTTAAGCTCTGGCAAAGAGAGCGCAATGTCGGCGG
246519	-	secondary	yes	-	-	AAATAACGGCTTGGCGCATACACCACGCGCAGATTCGACTCATCAACAATCAGCTCTGGATGGTCGTATTTCTTCTCTGACTTAATCAGCGAGAAATCAT
246581	+	secondary	yes	-	-	TTGCGCTCTCTTTGCCAGAGCTTAACCCTTATATTCCTGATGATTTCTCGCTGATTAAGTCAGAGAAGAAATACGACCATCCAGAGCTGATTGTTGATGA
246817	+	primary	yes	-	-	CTCGCAGGGCTGGCGCTTGATCAGTTAAGCAACCAGGCGTCGGTTGGTGGCATAAGTTTTTCCACCAACGCTAACAACGGCCTTATGATTAATGCTAATG
247701	+	primary		-	EKN05_RS01225	CGGCGAAGAAGCATCGAAGTTAAGTAAAGATTTCGATCGCGGCAATATGCGCTTCGATTCGCGTGATAAAATCGTGGCCCAGATAAAACTGCTGACGCCG
247991	-	primary	yes	-	-	CAATTCTGCCGTGGCAGCCTCGGTAAAGGTGACCACCAGCAGTTCTTCAACGATCAGCGGGCGGGGAAAGGCGGCGGAACCGCCTAGTCCAAGTAACAGG
248349	-	primary	yes	-	-	CCTGCGGCCCTTTCCAGGTTTCAAAGACGACCTGGGCTATTTCACGCGGCAGCGGGTAGCAGTGGCGACGCCAGAAATCGGCGCAGGCCTGGTAGCGTAG
249321	+	primary	yes	-	-	CCGCACCTGGAATGGTGAACAGTGTGAACAAGCTTTTCAGCCAGACTGATGACACGTTCATGTTTCGCGAAATACCGTTTATTCCAGTGAAATCAGCCGG
249328	-	primary	yes	-	-	ATGGTACTTTGATAGTCGCCAACGCCGCAGCTTTCGCCTTCCATCAGCCACATTTTCATCGCAGGCTGCGTTTCACCTTTAAATACAAAACGTAACGCCT
249788	-	primary	yes	-	-	TGCAATGTTACGCGCCGACATCAGCGCCCGCAGCATCGGCATAACGCCACGTTTGCGCCAGATTTGCCGATAACCATCGAACTCTTCGACTACCGCATCC
250200	-	primary	yes	-	-	AACGCGTCAGCGCCACGTAAAGCAAACGCAGATCTTCCGCCAGACGTTCGACCTCCGCGAGGTCGACGCTTTCTGGCGCAGCATTAAGATCCAAAACTGC
253716	+	primary	yes	-	-	TGAATAATGGTGAATTTGTCGATTTCCATCTCCAGCTGCTCGCGAGAACGGCGCACCAGAATACCTTGCTGCTCCAGCGGGCGAATCAACTCCAGAATAC
253917	-	primary	yes	-	-	TTTTTGCTCTTCCCAGGGCGTTACTAATGACGACGGTGATATTGTCTCCGAACTTTTCCCTAACGAAGCGCAAGCACGGGTAGAAGCCCAGGAAGAGAAA
254371	-	secondary		EKN05_RS01235	-	GCATCCGTCTGGTGGTGGTCTATGGCGCACGTCCGCAGATCGACGCAAATCTGGCTGCGCATCACCACGAACCGCTGTATCACAAGAATATACGTGTGAC
254624	-	primary		EKN05_RS01235	-	GCTCTCGCATAAAATTTACACTTGCACCCTGCGAAAAAACAGAATAAAAATACAATAATTTCAAATAATCATGCAAAAGGGTGTGCCGTGGTAAAGGAAC
254670	-	secondary		-	EKN05_RS01235	CGGTAAACATTCTTTTTATATTCACGGCATTACTGATAAAAAAGTCGCTCTCGCATAAAATTTACACTTGCACCCTGCGAAAAAACAGAATAAAAATACA
254815	+	secondary		-	EKN05_RS01240	ATGCGAGAGCGACTTTTTTATCAGTAATGCCGTGAATATAAAAAGAATGTTTACCGTTTATTAGATGACAGATTATGCGTCTTTCGCTAAAGTTTCCGGT
254872	+	primary		EKN05_RS01240	-	TTATTAGATGACAGATTATGCGTCTTTCGCTAAAGTTTCCGGTCAAATTAGTCGTTTACTTGTTACACAGCTTAGATTTCTTTTGCTCGGGAGAGGCATG
255481	+	primary	yes	-	-	GCCAGCGCAAAGTGGTCCACAACCGGGTAAAGCAGGGCGCGATCGTCCGATTGTCATTATGCTTGACCCTGGCCACGGTGGCGAAGACTCCGGTGCGGTG
255934	-	primary	yes	-	-	GCCGTTTTCAGTTTACGCTCTTCCTCAACGTTACTGATAAACGCCGTTTCGACCAGAATGGAGGGAATATCTGGTGCCTTTAGTACGGCAAACCCGGCCT
256119	-	secondary	yes	-	-	TTCAAATCCGGCCCCCGCAACCAATTATTGAACACCCTAACGGGTGTTTTTTTGTTTCTGATCTCCCATAAAAAAAGCGCCATTCAGCGCCTTTTTATCA
256153	+	secondary	yes	-	-	TGCGGAGTCTATTCTTGCGGGGATTAAAGCGTATTTTGCCGATGGGGCAACGCTGGCGAGAAGGGGATGATAAAAAGGCGCTGAATGGCGCTTTTTTTAT
256160	+	secondary	yes	-	-	TCTATTCTTGCGGGGATTAAAGCGTATTTTGCCGATGGGGCAACGCTGGCGAGAAGGGGATGATAAAAAGGCGCTGAATGGCGCTTTTTTTATGGGAGAT
256167	+	secondary	yes	-	-	TTGCGGGGATTAAAGCGTATTTTGCCGATGGGGCAACGCTGGCGAGAAGGGGATGATAAAAAGGCGCTGAATGGCGCTTTTTTTATGGGAGATCAGAAAC
256174	+	secondary	yes	-	-	GATTAAAGCGTATTTTGCCGATGGGGCAACGCTGGCGAGAAGGGGATGATAAAAAGGCGCTGAATGGCGCTTTTTTTATGGGAGATCAGAAACAAAAAAA
256178	+	secondary	yes	-	-	AAAGCGTATTTTGCCGATGGGGCAACGCTGGCGAGAAGGGGATGATAAAAAGGCGCTGAATGGCGCTTTTTTTATGGGAGATCAGAAACAAAAAAACACC
256186	+	secondary	yes	-	-	TTTTGCCGATGGGGCAACGCTGGCGAGAAGGGGATGATAAAAAGGCGCTGAATGGCGCTTTTTTTATGGGAGATCAGAAACAAAAAAACACCCGTTAGGG
256209	+	primary	yes	-	-	CGAGAAGGGGATGATAAAAAGGCGCTGAATGGCGCTTTTTTTATGGGAGATCAGAAACAAAAAAACACCCGTTAGGGTGTTCAATAATTGGTTGCGGGGG
256314	-	primary		EKN05_RS01250	EKN05_RS01245	ACGCGAGCGGAGTATAGTGCGCATCCACGGACGCGGGGTGGAGCAGCCTGGTAGCTCGTCGGGCTCATAACCCGAAGGTCGTCGGTTCAAATCCGGCCCC
256367	-	secondary		EKN05_RS01250	EKN05_RS01245	TGTTCAAAATCATGCTAAATCCGTGATCGGGGTAAAAAAAAGGTTGCATGAAAACGCGAGCGGAGTATAGTGCGCATCCACGGACGCGGGGTGGAGCAGC
256372	-	secondary		EKN05_RS01250	EKN05_RS01245	GTTTTTGTTCAAAATCATGCTAAATCCGTGATCGGGGTAAAAAAAAGGTTGCATGAAAACGCGAGCGGAGTATAGTGCGCATCCACGGACGCGGGGTGGA
256382	-	secondary		EKN05_RS01250	EKN05_RS01245	TTAGTGGTTTGTTTTTGTTCAAAATCATGCTAAATCCGTGATCGGGGTAAAAAAAAGGTTGCATGAAAACGCGAGCGGAGTATAGTGCGCATCCACGGAC
256387	-	secondary		-	EKN05_RS01250	AGGCTTTAGTGGTTTGTTTTTGTTCAAAATCATGCTAAATCCGTGATCGGGGTAAAAAAAAGGTTGCATGAAAACGCGAGCGGAGTATAGTGCGCATCCA
256398	-	secondary		-	EKN05_RS01250	GCACAAAAAATAGGCTTTAGTGGTTTGTTTTTGTTCAAAATCATGCTAAATCCGTGATCGGGGTAAAAAAAAGGTTGCATGAAAACGCGAGCGGAGTATA
256443	+	secondary		-	EKN05_RS01255	GGTTATGAGCCCGACGAGCTACCAGGCTGCTCCACCCCGCGTCCGTGGATGCGCACTATACTCCGCTCGCGTTTTCATGCAACCTTTTTTTTACCCCGAT
256542	-	secondary		-	EKN05_RS01250	CATTGCCACAACCGTGCCCATAAGAAGGTACTTTACCCAACGTCCTTTCATTGTTCTCTTCTTCAGGTTAAAAAATAAGGCGCAACGAAGATAACAAACC
256551	-	secondary		-	EKN05_RS01250	GGCGGCAAGCATTGCCACAACCGTGCCCATAAGAAGGTACTTTACCCAACGTCCTTTCATTGTTCTCTTCTTCAGGTTAAAAAATAAGGCGCAACGAAGA
256567	+	secondary		-	EKN05_RS01255	AAAAACAAACCACTAAAGCCTATTTTTTGTGCAAAATTTGCGTCAGGGAGAGGCTGCTCATTTCATTAAACGCGGCGGTTTGTTATCTTCGTTGCGCCTT
256587	+	secondary		-	EKN05_RS01255	TATTTTTTGTGCAAAATTTGCGTCAGGGAGAGGCTGCTCATTTCATTAAACGCGGCGGTTTGTTATCTTCGTTGCGCCTTATTTTTTAACCTGAAGAAGA
256595	+	primary		EKN05_RS01255	-	GTGCAAAATTTGCGTCAGGGAGAGGCTGCTCATTTCATTAAACGCGGCGGTTTGTTATCTTCGTTGCGCCTTATTTTTTAACCTGAAGAAGAGAACAATG
256605	+	secondary		EKN05_RS01255	-	TGCGTCAGGGAGAGGCTGCTCATTTCATTAAACGCGGCGGTTTGTTATCTTCGTTGCGCCTTATTTTTTAACCTGAAGAAGAGAACAATGAAAGGACGTT
257185	-	primary	yes	-	-	GAATCGCCTGCATCGACATATCTTCTTTTTTCACTTCGCCACGGTCGATCAGCACCTTACCAATGCTGCGATAGGCATGACCGTTTTTCCCTGCATAGCT
257279	-	secondary	yes	-	-	GGTGCAAAAGATTGCGGTTTAAAGAAGACGAAAGACGGGTTCTGTTCCAGCAGCTCGCGAACCTCGGCTTCACTGTGTGTTTCGCCCCAATGACGAATCG
258527	-	secondary	yes	-	-	AATCCATCCGCTTCGGCCCTTCTGCCGTGGCTTTCATCGCACACACCGTACCGTCTGACTGCGGGTACACCAGCGCTTCAGTAGAAAACACGCAATCCAC
258721	-	primary	yes	-	-	AAGCGAGGCGATTATCGCTGCGACGAAGCAGGTTTAAGCACAGAACCGGGTCGGATAAGACGTTCGCGTCTCATCCGACCTGATTGTTTAACCCTGACGC
258779	+	secondary	yes	-	-	TTGCGGTTTCTCATGCGCTGAAGAAGATGATGGCGAAAGCGGCGCGTCAGGGTTAAACAATCAGGTCGGATGAGACGCGAACGTCTTATCCGACCCGGTT
258784	+	primary	yes	-	-	GTTTCTCATGCGCTGAAGAAGATGATGGCGAAAGCGGCGCGTCAGGGTTAAACAATCAGGTCGGATGAGACGCGAACGTCTTATCCGACCCGGTTCTGTG
260451	-	secondary		-	EKN05_RS01270	TCAGCATATGTTACTTACGCGGCTTCGCCAGGATATCCAGATAATTCTGATGGTTAGCACTCTCCTTGTATCAAAGTGAATTTTGCGTCACGATCGGTGC
260455	-	primary		-	EKN05_RS01270	CTATTCAGCATATGTTACTTACGCGGCTTCGCCAGGATATCCAGATAATTCTGATGGTTAGCACTCTCCTTGTATCAAAGTGAATTTTGCGTCACGATCG
260564	+	secondary		-	EKN05_RS01275	ACGCAAAATTCACTTTGATACAAGGAGAGTGCTAACCATCAGAATTATCTGGATATCCTGGCGAAGCCGCGTAAGTAACATATGCTGAATAGTGTTAGGC
260627	+	secondary		EKN05_RS01275	-	AAGCCGCGTAAGTAACATATGCTGAATAGTGTTAGGCGTTAATTTTAGCCTGTTAATCAATACTATTAAGATTTATTAATCGTTTTAAGGAGAAGATGAT
260814	-	secondary	yes	-	-	TCCATAGTGATTAATGTAGCACCGCCTAATTGCGGTGCTTTTTTTTACCTTGCGATCGCGAATTACTGTTCCAGTTCGACCATCTCTTTCACGTCAGTAC
260861	+	secondary	yes	-	-	ATATCGGTATGATTTCGTATAAAGACGCTAATGGCAACAAACAGTAGATCAACCGTACTGACGTGAAAGAGATGGTCGAACTGGAACAGTAATTCGCGAT
260891	+	secondary	yes	-	-	ATGGCAACAAACAGTAGATCAACCGTACTGACGTGAAAGAGATGGTCGAACTGGAACAGTAATTCGCGATCGCAAGGTAAAAAAAAGCACCGCAATTAGG
260895	+	secondary	yes	-	-	CAACAAACAGTAGATCAACCGTACTGACGTGAAAGAGATGGTCGAACTGGAACAGTAATTCGCGATCGCAAGGTAAAAAAAAGCACCGCAATTAGGCGGT
260904	+	secondary		-	EKN05_RS01280	GTAGATCAACCGTACTGACGTGAAAGAGATGGTCGAACTGGAACAGTAATTCGCGATCGCAAGGTAAAAAAAAGCACCGCAATTAGGCGGTGCTACATTA
260912	+	secondary		-	EKN05_RS01280	ACCGTACTGACGTGAAAGAGATGGTCGAACTGGAACAGTAATTCGCGATCGCAAGGTAAAAAAAAGCACCGCAATTAGGCGGTGCTACATTAATCACTAT
260916	+	secondary		-	EKN05_RS01280	TACTGACGTGAAAGAGATGGTCGAACTGGAACAGTAATTCGCGATCGCAAGGTAAAAAAAAGCACCGCAATTAGGCGGTGCTACATTAATCACTATGGAC
260922	+	primary		-	EKN05_RS01280	CGTGAAAGAGATGGTCGAACTGGAACAGTAATTCGCGATCGCAAGGTAAAAAAAAGCACCGCAATTAGGCGGTGCTACATTAATCACTATGGACAGACAG
260932	+	secondary		-	EKN05_RS01280	ATGGTCGAACTGGAACAGTAATTCGCGATCGCAAGGTAAAAAAAAGCACCGCAATTAGGCGGTGCTACATTAATCACTATGGACAGACAGGGTAAATGTA
261052	-	primary	yes	-	-	TAACCTATTAGTTTTTTTAATCTGAGCCATTATAAATTGTCCGTTGAGCTTCTACCAGCAAATACCTATAGTGGCGGCACTTCCTGAGCCGGAACGAAAA
261065	-	secondary	yes	-	-	AGATCACACTGTGTAACCTATTAGTTTTTTTAATCTGAGCCATTATAAATTGTCCGTTGAGCTTCTACCAGCAAATACCTATAGTGGCGGCACTTCCTGA
261069	-	secondary	yes	-	-	AATTAGATCACACTGTGTAACCTATTAGTTTTTTTAATCTGAGCCATTATAAATTGTCCGTTGAGCTTCTACCAGCAAATACCTATAGTGGCGGCACTTC
261077	-	secondary	yes	-	-	AATTTAACAATTAGATCACACTGTGTAACCTATTAGTTTTTTTAATCTGAGCCATTATAAATTGTCCGTTGAGCTTCTACCAGCAAATACCTATAGTGGC
261088	-	secondary	yes	-	-	GATGTTAAATGAATTTAACAATTAGATCACACTGTGTAACCTATTAGTTTTTTTAATCTGAGCCATTATAAATTGTCCGTTGAGCTTCTACCAGCAAATA
261096	-	secondary	yes	-	-	TAAACTTTGATGTTAAATGAATTTAACAATTAGATCACACTGTGTAACCTATTAGTTTTTTTAATCTGAGCCATTATAAATTGTCCGTTGAGCTTCTACC
261127	+	secondary		-	EKN05_RS01280	CACCAGAATACGCATTCCGATAAAACTTTTCGTTCCGGCTCAGGAAGTGCCGCCACTATAGGTATTTGCTGGTAGAAGCTCAACGGACAATTTATAATGG
261136	+	secondary		-	EKN05_RS01280	ACGCATTCCGATAAAACTTTTCGTTCCGGCTCAGGAAGTGCCGCCACTATAGGTATTTGCTGGTAGAAGCTCAACGGACAATTTATAATGGCTCAGATTA
262601	-	primary	yes	-	-	GCTCACGGATTAACTTATCGCCATCATCAGGTTGATAACATTCATAAATGACATAACCCGCATTCTCTTTCACGCGGGCAAAACCGAAAATTTCCCGCTG
262979	+	secondary	yes	-	-	AATTCTGCCGTAAGTTCACTGTTCCGCTACGCGCTGCCTTGCGCGATGCTGGGGTGCTGGCGAACTATGAAACGCCGAAGCGTCCGGTTGTGCATGTATT
263260	+	primary	yes	-	-	GGGATGTGGGCGGTGGATTTAGGCGCTTGCCCTGGCGGCTGGACCTACCAACTGGTGAAGCGCAACATGTGGGTTTATTCCGTCGACAACGGCCCGATGG
263281	-	primary	yes	-	-	AACTTTAGCCGGTTTTTCAACCATATCGCATACCATCCAGGAGATATTGCTGCGTGTCGGACGGAATTTGAAACCGTCTTCCCGCAGCCACGTCACCTGC
263538	-	secondary	yes	-	-	GGCCTTGCCTGTTATCGCTCGTCGCGACGACCACCCACCGCAGCCCAGATGCGGCGGACGTGCACCGTCACTTCTTCGCGATCGTGATACAACTGCCGCG
263542	-	secondary	yes	-	-	CCCCGGCCTTGCCTGTTATCGCTCGTCGCGACGACCACCCACCGCAGCCCAGATGCGGCGGACGTGCACCGTCACTTCTTCGCGATCGTGATACAACTGC
263965	+	primary	yes	-	-	CGCTGCTATCGATCCCTTCACAAGAAAAAATAAACAGATCGATTTCCAGCGATTTAAGTTGGGAAATCAGCGAGGGATTGACGTAACAGCCATATTTGCG
264449	+	primary	yes	-	-	GCTGGTATGGTTCAGCAGCAGGTCGACTATCGCTTGCTGGCGTGCCGCTTTCATATTTTTCACCCCATCATTCGATAACCGCCCGCGTCATGCGGGCGTA
264821	+	primary	yes	-	-	GAGCAAGTCGCTCACCAACAGGCCATCAGCGCGGATCACCTGCGGTCCCATCGAATGGGCGGGAAAGTGAGCATCGGAAAAAATAATTTCATCTCCATGT
265037	-	primary		-	EKN05_RS01300	ACTTTAAAGCCTATGAATTATTGTTAGTCGGTGGAGGAAGTCGCAACACATTGTGGAATCAGATTAAAGCCAATATGCTTGATATTCCGGTAAAAGTTCT
265047	-	secondary		-	EKN05_RS01300	AAAATCGGGCACTTTAAAGCCTATGAATTATTGTTAGTCGGTGGAGGAAGTCGCAACACATTGTGGAATCAGATTAAAGCCAATATGCTTGATATTCCGG
266068	+	secondary	yes	-	-	TCCATAACCGCTGCTGTTCGCGGACATTTCCAGCTAATGATCGGATAGAGCAGATTGCCTTGCTTATCTACCAGAGCGCCATCCACACTAAAGGTGGTGA
266354	+	primary	yes	-	-	CTGACATTGGTCGCGCCACAGTCGAGTACCAGGATAACTTCTTGTTTCATAATCGCTCCTGCAATATAGCCGGATAACATTGTTTATCCGGCTAACCACT
266361	+	secondary	yes	-	-	TGGTCGCGCCACAGTCGAGTACCAGGATAACTTCTTGTTTCATAATCGCTCCTGCAATATAGCCGGATAACATTGTTTATCCGGCTAACCACTCTTGCTT
266416	+	secondary	yes	-	-	AATATAGCCGGATAACATTGTTTATCCGGCTAACCACTCTTGCTTGTTCAGGCCCGGTAGCCGGAGCGACCGGGCATCACATCAGGGTGTAATGTATTAA
266625	-	primary	yes	-	-	ATGACATCCTCAACAAACGCACCAACTCAACCTGGCCAACCACCTGGTTTGCACCGCGCCTCACTGGTAAAGGGCCGTTTACGGATGTGTATTCGGTAAT
266884	-	secondary	yes	-	-	TGTAAACAACGCGACAGCGAAGGTAACCCGACGATGAAGCCGCACTGGGAAATCTCTCAGCAAGAGGCTGACGCTTGCCTCGCCGCTACCGAATGGTGCC
267362	+	primary	yes	-	-	TATTGATCGGTCCAGTGACGTTGCCCCTGGAAGCCCGCAGCGATGGCGTTGTAGCCAAGTGATTCTTCCACGCGACCAATATCGGCCAGTTTGCTGTTGC
270574	+	primary		-	EKN05_RS01325	TTGGAACACGCGAACTTTCTGAACATGTTGCGCTGGCTCTCAAAAATCGTAAGGCAACTTTGTTACAACATCATGGGCTTATCGCTTGTGAGGTGAATCT
271163	-	primary	yes	-	-	TCATGCGGATCAACGCAAACAAACTTGCGCCGTTTTTCTTCGTCAGTGATCACGTAGTTAATGGTCACTTCTGCCGCAGTACCTGCTGTGGTGGGGATTG
271475	+	primary	yes	-	-	CCGTGGCGCGTGGGCACTAACCGATGCACTGCACATTAAAGCGATTGAAATCATTGCTGGGGCGCTGCGAGGATCGGTTGCTGGTGATAAGGATGCCGGA
271908	-	primary	yes	-	-	CCGATTTGCATATCGACGGCAATTTACAGCAATTGCGGTTGGTACGGTAACGGCGAGCCGGATACGCCGCAAATCGTATCCGGCATTATCACATCAGCGC
271957	+	primary	yes	-	-	GTGAAGCAACGCTTGAGGATATTGTAGAGCTTTACCATACCGCCTGGTAAATGCGCTGATGTGATAATGCCGGATACGATTTGCGGCGTATCCGGCTCGC
272309	+	primary	yes	-	-	CAGTAATCGGGCAACTGCTGCGGTTGAACGCCAAATTCTTTATCGATAAATGGCGCATCCAGCCAACGTTTCTGGAAGTAATCACGAATACGTAATGTCG
272319	+	secondary	yes	-	-	GCAACTGCTGCGGTTGAACGCCAAATTCTTTATCGATAAATGGCGCATCCAGCCAACGTTTCTGGAAGTAATCACGAATACGTAATGTCGGTGAAAGTAA
272714	+	secondary	yes	-	-	TCGAGCGCATGCTGGCAGGTTTCGACACAGGGCGAACCCTGAACGGCATGAATGCGACGGATAAGATTCAGTGCATCGACAATAAGCAAATGAACAGCCA
272715	-	primary		-	EKN05_RS01330	GAGGCCTCGTTTTGCGAAGCCTCTTCCTGTTTTCTCAACCAGCCATAGCCTGTTCCGGCATCGAATGTTACCCTTATCGCCTGATCTTTAAGGGGGTTAT
272735	-	secondary		-	EKN05_RS01330	CCTGCGATTAATCTCTCCCAGAGGCCTCGTTTTGCGAAGCCTCTTCCTGTTTTCTCAACCAGCCATAGCCTGTTCCGGCATCGAATGTTACCCTTATCGC
272824	+	secondary	yes	-	-	CTTAAAGATCAGGCGATAAGGGTAACATTCGATGCCGGAACAGGCTATGGCTGGTTGAGAAAACAGGAAGAGGCTTCGCAAAACGAGGCCTCTGGGAGAG
272830	+	primary	yes	-	-	GATCAGGCGATAAGGGTAACATTCGATGCCGGAACAGGCTATGGCTGGTTGAGAAAACAGGAAGAGGCTTCGCAAAACGAGGCCTCTGGGAGAGATTAAT
273203	-	primary	yes	-	-	TGGCGTACTACGATAAGTTTATCCGCGAAGTGAACGCTAACTCACTGGCTCGTTACCTGCTGGTAGCCAGCGCCATTGGTTCTCTTTATAAGATGAACGC
273277	+	primary	yes	-	-	CAACCCACTTCGGCACCAGAAATCGACGCGTTCATCTTATAAAGAGAACCAATGGCGCTGGCTACCAGCAGGTAACGAGCCAGTGAGTTAGCGTTCACTT
274249	+	secondary	yes	-	-	GAAGGGCCAATGCCGATTTTGAAAATATCGAATACGCTAATCATAGGAAATACATCGCGTTAAAACGGAGGAAGCGCCGCCCGAAAGCGGCGCGAAAGGA
274253	+	primary	yes	-	-	GGCCAATGCCGATTTTGAAAATATCGAATACGCTAATCATAGGAAATACATCGCGTTAAAACGGAGGAAGCGCCGCCCGAAAGCGGCGCGAAAGGACTTA
274259	+	secondary	yes	-	-	TGCCGATTTTGAAAATATCGAATACGCTAATCATAGGAAATACATCGCGTTAAAACGGAGGAAGCGCCGCCCGAAAGCGGCGCGAAAGGACTTAGCTGAA
274655	-	primary	yes	-	-	TAATGTTCTTCGTCTTCAGCTGCGTACTGAGCCTGACTCCGGCAGACCTGGCTGCGGCTAAAGAGCAGAACATCTCGATTCTGTCTTACCTGGCTAACCA
274972	+	primary	yes	-	-	TTGAACGAGAACACCATTACCGGAATTGCCAGCCACAGGGTCATCCACAGACCGTTTCCGGTTGCAGATGCAGTGTCCAGAGACAGCGTTTCCAGTGCTG
275590	+	primary	yes	-	-	GCACTACGAGAGTCTTTCGACGCAATCGTGCTGGTTTGAGTCGTTTCCATCTATTTCTCCTGGAGGAATGCAAATAATTCAGCTTTTAGCCAGTTCAGCC
275632	-	primary		-	EKN05_RS01340	AAGCAGATTATTGTATTTGGGATCAAGATCACTGATAGATACATAACTTGTGTGTATCTTTCCGCCCTCAAATTATTACGGCGGTAAATGATTAAGCCAT
275647	-	secondary		-	EKN05_RS01340	GATAATCTATCTTCCAAGCAGATTATTGTATTTGGGATCAAGATCACTGATAGATACATAACTTGTGTGTATCTTTCCGCCCTCAAATTATTACGGCGGT
275821	-	secondary		-	EKN05_RS01340	AACCGTATTTTATCGCTATGAAAAAGAAATTATCGCCATGATTAACTAAAAGTATTGATTTTTTCAGTTCAACCTACATATATTGCGCGCCCCGGAAGAA
275825	-	secondary		-	EKN05_RS01340	CATAAACCGTATTTTATCGCTATGAAAAAGAAATTATCGCCATGATTAACTAAAAGTATTGATTTTTTCAGTTCAACCTACATATATTGCGCGCCCCGGA
276006	+	primary	yes	-	-	GCGATAAAATACGGTTTATGAAAATAGGGAAACGTTTGTGTTGCAACATAAATTGTATGACATATTAACTGTGATGATATTTGTCGCGTGAGGGTGGTAA
276204	-	primary	yes	-	-	ATCATGCGGAATGGTGATGAGAATGCTGATGACATTGCAGGGCGCTTCACCGGGACGTATACCGGAGCTGATGCGCGATCTTGCAAGTATGGGACAACTT
276401	+	primary	yes	-	-	TGATTCTGAGAAACTCAGTTGATTCGGCCAGTAACCTTTCAGATGTTCCGCCATTTTAATCATCTGATATCTCACCAGATTATAAGCCAGTAAGACACCC
276760	+	secondary	yes	-	-	TGGTTTTCAGCTTCACCAGATGATCGCCTTTACCCAGTTTTCTGAGCTCTTCATATTGCGCTCCCTTTCTGAGAGGTATCATCCAGTGGCGGTGTTCTCC
276770	+	secondary	yes	-	-	CTTCACCAGATGATCGCCTTTACCCAGTTTTCTGAGCTCTTCATATTGCGCTCCCTTTCTGAGAGGTATCATCCAGTGGCGGTGTTCTCCCGCCAGGCTC
276775	+	primary	yes	-	-	CCAGATGATCGCCTTTACCCAGTTTTCTGAGCTCTTCATATTGCGCTCCCTTTCTGAGAGGTATCATCCAGTGGCGGTGTTCTCCCGCCAGGCTCCAGCC
277460	+	secondary	yes	-	-	CCCCAGAGAAGTCAGTGGGTTACGCAGAGAATCGTAACGGGATACCAGATCAAGAGCCTGTCCAATGTGCATAAAAAAATCCGGAAACAAGTGAGCGTTT
277474	+	secondary		-	EKN05_RS01350	GTGGGTTACGCAGAGAATCGTAACGGGATACCAGATCAAGAGCCTGTCCAATGTGCATAAAAAAATCCGGAAACAAGTGAGCGTTTCCGGATTCTTACAC
277508	+	secondary		-	EKN05_RS01350	ATCAAGAGCCTGTCCAATGTGCATAAAAAAATCCGGAAACAAGTGAGCGTTTCCGGATTCTTACACAGCCACTGGATCGGTCAACTGATCCTTAACTGAT
277695	-	primary		-	EKN05_RS01345	TTCCATTTGTTTGCTGGTAATGTTCATTGTCATAAATTTTACCTCTTGTCTTCCCGTCTTGGTGAATTCAGCATACCGTTCCTGATGTCAAAATGTGTGA
277714	-	secondary		-	EKN05_RS01345	GGCGGATGGCCGGAGTAATTTCCATTTGTTTGCTGGTAATGTTCATTGTCATAAATTTTACCTCTTGTCTTCCCGTCTTGGTGAATTCAGCATACCGTTC
277724	+	secondary		-	EKN05_RS01350	AAAACACCTCTTCCTGCGATTTCTCACAAAAAAGATTCGTTGACAAAAAGTGACAAAATTATGAGATTTCCATCACACATTTTGACATCAGGAACGGTAT
277730	+	secondary		-	EKN05_RS01350	CCTCTTCCTGCGATTTCTCACAAAAAAGATTCGTTGACAAAAAGTGACAAAATTATGAGATTTCCATCACACATTTTGACATCAGGAACGGTATGCTGAA
277740	+	primary		-	EKN05_RS01350	CGATTTCTCACAAAAAAGATTCGTTGACAAAAAGTGACAAAATTATGAGATTTCCATCACACATTTTGACATCAGGAACGGTATGCTGAATTCACCAAGA
277756	+	secondary		-	EKN05_RS01350	AGATTCGTTGACAAAAAGTGACAAAATTATGAGATTTCCATCACACATTTTGACATCAGGAACGGTATGCTGAATTCACCAAGACGGGAAGACAAGAGGT
278101	-	primary	yes	-	-	TTCCTTAAGTGACTTTAGTACAGTACCCGTACTGTTTTCACGCTGTCAACAAAAAACGCGCCCGAAGGCGCGTTGGCGATACACTCAATATAAAGGACTA
278118	-	secondary	yes	-	-	ATGTGTTTCATGTTTGTTTCCTTAAGTGACTTTAGTACAGTACCCGTACTGTTTTCACGCTGTCAACAAAAAACGCGCCCGAAGGCGCGTTGGCGATACA
278126	-	secondary	yes	-	-	AAAACGGTATGTGTTTCATGTTTGTTTCCTTAAGTGACTTTAGTACAGTACCCGTACTGTTTTCACGCTGTCAACAAAAAACGCGCCCGAAGGCGCGTTG
278362	+	primary		EKN05_RS01360	-	GGCGTTTCGTCGTGTGAAACAGAATGCGAAGACGAACAATAAGGCCTCCCAAATCGGGGGGCCTTTTTTATTGATAACAAAAAGGCAACACTATGACATC
279499	+	secondary	yes	-	-	ATCTTGAATCAGCGGAAATGCAAAAAGCATTGAAAGAGTTAGGGGAAATCACCCGTTCAATGAAGGTATTGGGCTGTTACCCAAGTGAGAACGTAGTGCC
279510	-	primary	yes	-	-	TTTCAGAGTGAAAGCCGCGTGTTATTGCGTCAGGCGAATGACAATCGCCAGTAATAATCCAGTGCCGGATGATTCACATCATCCGGCACCTTTTCATCAG
279625	+	primary	yes	-	-	CCGGATGATGTGAATCATCCGGCACTGGATTATTACTGGCGATTGTCATTCGCCTGACGCAATAACACGCGGCTTTCACTCTGAAAACGCTGTGCGTAAT
281788	-	primary		-	EKN05_RS01370	CGCGACTAAATTGCCTGTGTAAATAAAAATGTACGAAATATGGATTGAAAACTTTACTTTATGTGTTATCGTTACGTCATCCTCGCTGAGGAGCAACTAT
281805	-	secondary		-	EKN05_RS01370	GAAGAAAGGGTTGAAAGCGCGACTAAATTGCCTGTGTAAATAAAAATGTACGAAATATGGATTGAAAACTTTACTTTATGTGTTATCGTTACGTCATCCT
282441	+	secondary		-	EKN05_RS01380	CCCCACAAATAAATTAAACATAAGATTTTACTCATTGTGTTTTATTTCTCACATTGATGACGGTCGCATGAAAAAATGATATTTTAATGAGCATCCTGAA
282479	+	primary		-	EKN05_RS01380	GTTTTATTTCTCACATTGATGACGGTCGCATGAAAAAATGATATTTTAATGAGCATCCTGAAAAAATATCGATGCATTTCGAGCGAAGATGGTGGGGATC
284164	-	primary	yes	-	-	AAAATCAGGGGTGCTACCAGGTGCTTTATCATATCGATATATCCTTGTTATCTCACCAGCTTTTCGGCACGCTGGTGTTTGGCCTGATACATATTGTGAT
284676	+	secondary	yes	-	-	CATGGGTTATTGGTGGACAAATTCCACGCAGCAATCTCACCACACAGGGTTTAGGAAAAAAATATCCCATAGCCAGTAACAAGACCGCCCAGGGCCGCGC
284754	+	secondary	yes	-	-	ACAAGACCGCCCAGGGCCGCGCCGAGAACCGCCGCGTCGCAGTGGTGATTACAACCCCTTAAAACACGAGCAAACAGACAAAAAAAGGGCCAGCCAATTG
284758	+	secondary	yes	-	-	GACCGCCCAGGGCCGCGCCGAGAACCGCCGCGTCGCAGTGGTGATTACAACCCCTTAAAACACGAGCAAACAGACAAAAAAAGGGCCAGCCAATTGGCCA
284769	+	secondary	yes	-	-	GCCGCGCCGAGAACCGCCGCGTCGCAGTGGTGATTACAACCCCTTAAAACACGAGCAAACAGACAAAAAAAGGGCCAGCCAATTGGCCAGCCCTTCTTAA
284774	+	secondary	yes	-	-	GCCGAGAACCGCCGCGTCGCAGTGGTGATTACAACCCCTTAAAACACGAGCAAACAGACAAAAAAAGGGCCAGCCAATTGGCCAGCCCTTCTTAACAGGA
284778	+	primary	yes	-	-	AGAACCGCCGCGTCGCAGTGGTGATTACAACCCCTTAAAACACGAGCAAACAGACAAAAAAAGGGCCAGCCAATTGGCCAGCCCTTCTTAACAGGATGTC
284806	+	secondary	yes	-	-	AACCCCTTAAAACACGAGCAAACAGACAAAAAAAGGGCCAGCCAATTGGCCAGCCCTTCTTAACAGGATGTCGCTTAAGCGAAATCTTAGTTAAGACGCT
284945	+	secondary	yes	-	-	AGTACAGTTTAGCTTTACGAACAGCACCACGACGTTTGACAGAAATGCTGTCAACTACCGGAGAGTGAGTCTGGAAGACACGCTCAACGCCTTCGCCGTT
285141	+	secondary	yes	-	-	AACAACCCATACTTTCACTTCCACGGTATCACCCGGACGGAAGGAAGGTACGTCCTGCTTCATCTGCTCTTGTTCAAGTTGCTTAATAATGTTGCTCATA
285387	+	primary	yes	-	-	GGTCTTCTAAGCCAGGTACGGCCCAGCGACTGTTTCAAACGCCAGCGACGTATCTCGGCATGGTTGCCCGACAGTAACACTGGCGGAACTTCCATCCCTT
285589	+	secondary	yes	-	-	GGGAAACGGAGTCAATCAGCGTCATTGCTGGTAACTCACCACCACTGAGAACGTAATCGCCGATTGACCATTCTTCGTCAATTTCGGTTTGGATCACGCG
285862	+	primary	yes	-	-	TCATTAACATCCCCGGTCCGCCGCCGTAAGGACGATCGTCCACGGTACGGTGCCGGTCATGCGTGAAGTCGCGAGGACTCCAACTCTGGATGCTCAGCAG
285878	+	secondary	yes	-	-	TCCGCCGCCGTAAGGACGATCGTCCACGGTACGGTGCCGGTCATGCGTGAAGTCGCGAGGACTCCAACTCTGGATGCTCAGCAGGCCATTTTTAACTGCC
286518	+	primary	yes	-	-	TCTTCGGTGGAAGAAAACACTCTGAGCCACCCACGAATACCGTAAGACGAACCCATTTTTCCCAAAACGATGGGATCAACAGGTGCTTGCGCGGTGAGTT
286521	-	primary		EKN05_RS01405	-	TCACTGGGTTGGCCAGGGCGCAACTATTTCTGATCGCGTTGCTGCGCTGATCAAAGAAGTAAACAAAGCAGCTTAATCTGTCACGGTGGTCATGATGAGC
286818	-	secondary		-	EKN05_RS01410	GACAGAGTTATTAACTGCTGATTGCATTTTCTCCAGAAATCAGTAAAATTTTCGGGCTTTTAATATGACACCGGACTCCGTTCCTCGATGGGGTCCGGTT
286843	-	secondary		-	EKN05_RS01410	TCCTGGTCGCTAAATGACCTTATGCGACAGAGTTATTAACTGCTGATTGCATTTTCTCCAGAAATCAGTAAAATTTTCGGGCTTTTAATATGACACCGGA
286848	-	secondary		-	EKN05_RS01410	GGATTTCCTGGTCGCTAAATGACCTTATGCGACAGAGTTATTAACTGCTGATTGCATTTTCTCCAGAAATCAGTAAAATTTTCGGGCTTTTAATATGACA
286861	-	primary		-	EKN05_RS01410	AATGATGCCGCCGGGATTTCCTGGTCGCTAAATGACCTTATGCGACAGAGTTATTAACTGCTGATTGCATTTTCTCCAGAAATCAGTAAAATTTTCGGGC
286866	+	primary	yes	-	-	CCGTGACGTGCTAAACGAATAGTTACCATAACATCCTCTTGTGTGAATAAAACAACCGGACCCCATCGAGGAACGGAGTCCGGTGTCATATTAAAAGCCC
286865	-	secondary		-	EKN05_RS01410	AGGGAATGATGCCGCCGGGATTTCCTGGTCGCTAAATGACCTTATGCGACAGAGTTATTAACTGCTGATTGCATTTTCTCCAGAAATCAGTAAAATTTTC
287407	+	primary	yes	-	-	AAGCCGTCGCCTTTTTTTAGCTTGCTGGCTAATTTCTCTGCCTGCGCGCGGTCAACTTTGCTTTCGATATCTTCGATCAGCGACAGTACGTCGCCCATGC
288068	-	primary		EKN05_RS01415	-	ACGTCGCTCTGCCGGTAGTGCGTGAGTTTATCAATCGCGTAAAAGAGAAAGCGGTTGGTCATGAAGTTAATAAGAGCCTGACGCCGGGGCAGGAGTTCGT
288332	-	secondary		-	EKN05_RS01415	GAAAGAGAAGCAGTATAGCGTCAGGTGAACGCTGCTCCAACCGTTGCATAACAACAAAGACGCCTTCATGTTATACTGCGGCAAAATACTGATGATGTGT
288343	-	secondary		-	EKN05_RS01415	TTGAGCAATAAGAAAGAGAAGCAGTATAGCGTCAGGTGAACGCTGCTCCAACCGTTGCATAACAACAAAGACGCCTTCATGTTATACTGCGGCAAAATAC
288352	-	secondary		-	EKN05_RS01415	GTCGACAGTTTGAGCAATAAGAAAGAGAAGCAGTATAGCGTCAGGTGAACGCTGCTCCAACCGTTGCATAACAACAAAGACGCCTTCATGTTATACTGCG
288997	+	primary		-	EKN05_RS01425	CAACTGGCGTGGATTGATTACCAACTGAAGAACAAGAAGCTGGCATTTAACCAGGAAATGCCGCCATTGATGAGTATCGAGCGTAAAATGTTCCACATCA
290157	-	primary	yes	-	-	GAAATCGCCGACAATCTCTTCCAGAATATCTTCAACCGTCACCAGCCCCTGAATGTCTCCATACTCGTTGACGACCAGGCCGACTTTCTTTTTGTTGCGC
290589	+	secondary	yes	-	-	CAGGACAATATGATTAAGCAGGTAAAAGTTTTTCCTGTGAAACCGCTGCGCGAGAGTGTGGCGGAGTAACGAAAACGGCCCTGCATTCGCATGCAGGGCC
290600	+	secondary	yes	-	-	GATTAAGCAGGTAAAAGTTTTTCCTGTGAAACCGCTGCGCGAGAGTGTGGCGGAGTAACGAAAACGGCCCTGCATTCGCATGCAGGGCCGTGAATTATTA
290618	+	secondary	yes	-	-	TTTTCCTGTGAAACCGCTGCGCGAGAGTGTGGCGGAGTAACGAAAACGGCCCTGCATTCGCATGCAGGGCCGTGAATTATTACGAAAACAGAAATTACGC
290624	+	secondary	yes	-	-	TGTGAAACCGCTGCGCGAGAGTGTGGCGGAGTAACGAAAACGGCCCTGCATTCGCATGCAGGGCCGTGAATTATTACGAAAACAGAAATTACGCTTTTGC
290629	+	secondary	yes	-	-	AACCGCTGCGCGAGAGTGTGGCGGAGTAACGAAAACGGCCCTGCATTCGCATGCAGGGCCGTGAATTATTACGAAAACAGAAATTACGCTTTTGCTTTCG
290634	+	secondary	yes	-	-	CTGCGCGAGAGTGTGGCGGAGTAACGAAAACGGCCCTGCATTCGCATGCAGGGCCGTGAATTATTACGAAAACAGAAATTACGCTTTTGCTTTCGCTACA
290642	+	secondary	yes	-	-	GAGTGTGGCGGAGTAACGAAAACGGCCCTGCATTCGCATGCAGGGCCGTGAATTATTACGAAAACAGAAATTACGCTTTTGCTTTCGCTACAGTTACCAT
290647	+	secondary	yes	-	-	TGGCGGAGTAACGAAAACGGCCCTGCATTCGCATGCAGGGCCGTGAATTATTACGAAAACAGAAATTACGCTTTTGCTTTCGCTACAGTTACCATCGCCG
290678	+	primary	yes	-	-	CATGCAGGGCCGTGAATTATTACGAAAACAGAAATTACGCTTTTGCTTTCGCTACAGTTACCATCGCCGCACGAATCGTACGACCATTCAGCGTATAACC
290957	+	secondary	yes	-	-	ACATATCCGGGTTAGCTTTATCAGCCACTTCCAGCGCACGATCCAGGCTATCAATCACCGGCAGCAATTCGTTGATGAATTTCTCCAGCGCGAATTTGTG
291225	-	primary		-	EKN05_RS01430	TTCCGAGGTCCTTGTTGCGAAGATTGATGACAATGTGAGTGCTTCCCTTGAAACCCTGAAACTGATCCCCATAATAAGCGAAGTTAGCGAGATGAATGCG
291233	-	secondary		-	EKN05_RS01430	ATTCATTTTTCCGAGGTCCTTGTTGCGAAGATTGATGACAATGTGAGTGCTTCCCTTGAAACCCTGAAACTGATCCCCATAATAAGCGAAGTTAGCGAGA
291239	-	secondary		-	EKN05_RS01430	ATGATTATTCATTTTTCCGAGGTCCTTGTTGCGAAGATTGATGACAATGTGAGTGCTTCCCTTGAAACCCTGAAACTGATCCCCATAATAAGCGAAGTTA
291248	-	secondary		-	EKN05_RS01430	ACACTTGAAATGATTATTCATTTTTCCGAGGTCCTTGTTGCGAAGATTGATGACAATGTGAGTGCTTCCCTTGAAACCCTGAAACTGATCCCCATAATAA
291264	+	secondary		-	EKN05_RS01435	CGGGGCTTGCCCCTCAGGCGTTTTCTGTTCTTTACTACTCATGAATTTCTCCGCGTTTTTTTCGCATTCATCTCGCTAACTTCGCTTATTATGGGGATCA
291268	+	primary		-	EKN05_RS01435	GCTTGCCCCTCAGGCGTTTTCTGTTCTTTACTACTCATGAATTTCTCCGCGTTTTTTTCGCATTCATCTCGCTAACTTCGCTTATTATGGGGATCAGTTT
292261	+	primary		-	EKN05_RS01440	CAATACATTAAGCACCAAGCTCGGCTGGTCAAAAAAATTATTCTAATTTTACGCCAGCCTCTTTACTGTATATAAAACCAGTTTATACTGTACACAATAA
293491	-	primary	yes	-	-	CACCGGATGCGACTTTGGCAATAGGCTGCATTGGCTGACCTGGGTTGGTGGTTACCCGAAACTCAATACGATCGGCACCGTCAGCGCCCAGGTGATGCTC
293652	-	secondary	yes	-	-	CATCACCTGAGTTGATTCGCCGAGTTGACGCAGCAGTTTGCCGACAACTGCCGCTGTTGGACCGCTAATCCCTACATCCACTTCATCAAAAATCAGTGCC
293986	+	secondary		-	EKN05_RS01445	GCCTGCTTGGTGGCAGTGAAGTCACACGTAACACACTGGCGAATGCGAAAGAACTGCTTGCAGCGTAAACTTTTTTCCTGCTTCACGGTCAGAGTAAACA
294049	+	secondary		-	EKN05_RS01445	CGTAAACTTTTTTCCTGCTTCACGGTCAGAGTAAACAGCAAAACGCCGTAAGACCGGAAAGCAAAAGGTTTTAAAGTGATGAAAGGTCTATTATCATCGG
294057	+	secondary		-	EKN05_RS01445	TTTTTCCTGCTTCACGGTCAGAGTAAACAGCAAAACGCCGTAAGACCGGAAAGCAAAAGGTTTTAAAGTGATGAAAGGTCTATTATCATCGGCATATTAC
294063	+	primary		-	EKN05_RS01445	CTGCTTCACGGTCAGAGTAAACAGCAAAACGCCGTAAGACCGGAAAGCAAAAGGTTTTAAAGTGATGAAAGGTCTATTATCATCGGCATATTACAGATGA
294423	-	primary	yes	-	-	AAAATCAGCGAATAAATAACAGACAGAAAAAAGGTGCTCATTGAGCACCTTTTTTAACGTCTTTGAGAGCAACTTTATTATTAGTTACCACTCAGCGCAG
294462	-	secondary	yes	-	-	CATTGCCGATCCGAAAGAGCTTCGCAGGCAACGAGCAGAAAAATCAGCGAATAAATAACAGACAGAAAAAAGGTGCTCATTGAGCACCTTTTTTAACGTC
294475	-	secondary	yes	-	-	TTTATCGCCCTCTCATTGCCGATCCGAAAGAGCTTCGCAGGCAACGAGCAGAAAAATCAGCGAATAAATAACAGACAGAAAAAAGGTGCTCATTGAGCAC
294507	+	primary	yes	-	-	CAATATTGATAACAAACCTGCGCTGAGTGGTAACTAATAATAAAGTTGCTCTCAAAGACGTTAAAAAAGGTGCTCAATGAGCACCTTTTTTCTGTCTGTT
294511	+	secondary	yes	-	-	ATTGATAACAAACCTGCGCTGAGTGGTAACTAATAATAAAGTTGCTCTCAAAGACGTTAAAAAAGGTGCTCAATGAGCACCTTTTTTCTGTCTGTTATTT
294518	+	secondary	yes	-	-	ACAAACCTGCGCTGAGTGGTAACTAATAATAAAGTTGCTCTCAAAGACGTTAAAAAAGGTGCTCAATGAGCACCTTTTTTCTGTCTGTTATTTATTCGCT
295218	-	secondary		EKN05_RS01455	-	AGCATGAACCCGATGTTACCCAGCGCCGGGATAGCGTTTTTTTTTACAGCAGGATAAATGATATTATTTGTTGGATTTTTGTTGATGGAAATTGTTATGC
295232	-	primary		EKN05_RS01455	-	CAAGGCTCTATCTTAGCATGAACCCGATGTTACCCAGCGCCGGGATAGCGTTTTTTTTTACAGCAGGATAAATGATATTATTTGTTGGATTTTTGTTGAT
295239	-	secondary		EKN05_RS01455	-	CGGGGGACAAGGCTCTATCTTAGCATGAACCCGATGTTACCCAGCGCCGGGATAGCGTTTTTTTTTACAGCAGGATAAATGATATTATTTGTTGGATTTT
295245	-	secondary		EKN05_RS01455	-	ATCCTGCGGGGGACAAGGCTCTATCTTAGCATGAACCCGATGTTACCCAGCGCCGGGATAGCGTTTTTTTTTACAGCAGGATAAATGATATTATTTGTTG
295277	+	secondary		-	EKN05_RS01460	GCTCCGCGCTGTAGGGTACCAGTGCGGTCCGGCTAATCTGAGGCATAACAATTTCCATCAACAAAAATCCAACAAATAATATCATTTATCCTGCTGTAAA
295300	+	secondary		-	EKN05_RS01460	GCGGTCCGGCTAATCTGAGGCATAACAATTTCCATCAACAAAAATCCAACAAATAATATCATTTATCCTGCTGTAAAAAAAAACGCTATCCCGGCGCTGG
295325	+	secondary		-	EKN05_RS01460	CAATTTCCATCAACAAAAATCCAACAAATAATATCATTTATCCTGCTGTAAAAAAAAACGCTATCCCGGCGCTGGGTAACATCGGGTTCATGCTAAGATA
295339	+	primary		-	EKN05_RS01460	AAAAATCCAACAAATAATATCATTTATCCTGCTGTAAAAAAAAACGCTATCCCGGCGCTGGGTAACATCGGGTTCATGCTAAGATAGAGCCTTGTCCCCC
295343	+	secondary		-	EKN05_RS01460	ATCCAACAAATAATATCATTTATCCTGCTGTAAAAAAAAACGCTATCCCGGCGCTGGGTAACATCGGGTTCATGCTAAGATAGAGCCTTGTCCCCCGCAG
295360	+	secondary		-	EKN05_RS01460	ATTTATCCTGCTGTAAAAAAAAACGCTATCCCGGCGCTGGGTAACATCGGGTTCATGCTAAGATAGAGCCTTGTCCCCCGCAGGATTGATATGGGGTGTT
295548	-	primary		-	EKN05_RS01455	GGTAGGATCGCACACCACATGCGTGGAGGCCACGGCCATTGGCGTGATGTTAGCGCCAAACAGAAATGCCTCTCCGTCACGCAGAAGGACGTAGCTGTCG
295848	-	secondary	yes	-	-	CAATAAGATGTTCATTCGCGCCGCCGGAGAGGGAGGCGCGGTGAGGAACTGGTCAATAATTGGAGTGCAGGTTTAACGGTGGGCGTTTTTCATGATGCGT
295889	-	secondary	yes	-	-	TTAAGCAATGGGATGGCAACATTTGTGTCGGATGTGATAGCCAATAAGATGTTCATTCGCGCCGCCGGAGAGGGAGGCGCGGTGAGGAACTGGTCAATAA
295895	-	primary	yes	-	-	ATTCGATTAAGCAATGGGATGGCAACATTTGTGTCGGATGTGATAGCCAATAAGATGTTCATTCGCGCCGCCGGAGAGGGAGGCGCGGTGAGGAACTGGT
295963	-	secondary	yes	-	-	TATGAGCGCCATGACCAGCCTCAATGGCGTTATCGTTAAAGATTTAGCACCCATGTAGCCTGATTTTTATTCGATTAAGCAATGGGATGGCAACATTTGT
296067	+	secondary		-	EKN05_RS01465	AATGTTGCCATCCCATTGCTTAATCGAATAAAAATCAGGCTACATGGGTGCTAAATCTTTAACGATAACGCCATTGAGGCTGGTCATGGCGCTCATAAAT
296075	+	secondary		-	EKN05_RS01465	CATCCCATTGCTTAATCGAATAAAAATCAGGCTACATGGGTGCTAAATCTTTAACGATAACGCCATTGAGGCTGGTCATGGCGCTCATAAATCTGGTATA
296079	+	secondary		-	EKN05_RS01465	CCATTGCTTAATCGAATAAAAATCAGGCTACATGGGTGCTAAATCTTTAACGATAACGCCATTGAGGCTGGTCATGGCGCTCATAAATCTGGTATACTTA
296083	+	secondary		-	EKN05_RS01465	TGCTTAATCGAATAAAAATCAGGCTACATGGGTGCTAAATCTTTAACGATAACGCCATTGAGGCTGGTCATGGCGCTCATAAATCTGGTATACTTACCTT
296087	+	secondary		-	EKN05_RS01465	TAATCGAATAAAAATCAGGCTACATGGGTGCTAAATCTTTAACGATAACGCCATTGAGGCTGGTCATGGCGCTCATAAATCTGGTATACTTACCTTTACA
296094	+	secondary		EKN05_RS01465	-	ATAAAAATCAGGCTACATGGGTGCTAAATCTTTAACGATAACGCCATTGAGGCTGGTCATGGCGCTCATAAATCTGGTATACTTACCTTTACACATTGGG
296101	+	primary		EKN05_RS01465	-	TCAGGCTACATGGGTGCTAAATCTTTAACGATAACGCCATTGAGGCTGGTCATGGCGCTCATAAATCTGGTATACTTACCTTTACACATTGGGGCTGATT
296111	+	secondary		EKN05_RS01465	-	TGGGTGCTAAATCTTTAACGATAACGCCATTGAGGCTGGTCATGGCGCTCATAAATCTGGTATACTTACCTTTACACATTGGGGCTGATTCTGGATTCGA
296119	+	secondary		EKN05_RS01465	-	AAATCTTTAACGATAACGCCATTGAGGCTGGTCATGGCGCTCATAAATCTGGTATACTTACCTTTACACATTGGGGCTGATTCTGGATTCGACGGGATTT
296407	-	primary	yes	-	-	TGCGGGCTCTTAGGACTTCATCGGATGACTCTGGTAATCACCGATGGAGAATTTTGGTGGAGCTGGCGGGAGTTGAACCCGCGTCCGAAATTCCTACATC
296415	-	secondary	yes	-	-	TTGCGCCGTGCGGGCTCTTAGGACTTCATCGGATGACTCTGGTAATCACCGATGGAGAATTTTGGTGGAGCTGGCGGGAGTTGAACCCGCGTCCGAAATT
296422	-	secondary	yes	-	-	GCAGGGCTTGCGCCGTGCGGGCTCTTAGGACTTCATCGGATGACTCTGGTAATCACCGATGGAGAATTTTGGTGGAGCTGGCGGGAGTTGAACCCGCGTC
296441	-	secondary	yes	-	-	TCGGAGCACAAAAAAGCCCGCAGGGCTTGCGCCGTGCGGGCTCTTAGGACTTCATCGGATGACTCTGGTAATCACCGATGGAGAATTTTGGTGGAGCTGG
296451	-	secondary	yes	-	-	CGGGACAAATTCGGAGCACAAAAAAGCCCGCAGGGCTTGCGCCGTGCGGGCTCTTAGGACTTCATCGGATGACTCTGGTAATCACCGATGGAGAATTTTG
296462	-	secondary	yes	-	-	ATCAGACTTCGCGGGACAAATTCGGAGCACAAAAAAGCCCGCAGGGCTTGCGCCGTGCGGGCTCTTAGGACTTCATCGGATGACTCTGGTAATCACCGAT
296468	-	secondary	yes	-	-	GTTGGCATCAGACTTCGCGGGACAAATTCGGAGCACAAAAAAGCCCGCAGGGCTTGCGCCGTGCGGGCTCTTAGGACTTCATCGGATGACTCTGGTAATC
296476	-	secondary	yes	-	-	TTTAATTAGTTGGCATCAGACTTCGCGGGACAAATTCGGAGCACAAAAAAGCCCGCAGGGCTTGCGCCGTGCGGGCTCTTAGGACTTCATCGGATGACTC
296485	-	secondary	yes	-	-	AGGATCGGATTTAATTAGTTGGCATCAGACTTCGCGGGACAAATTCGGAGCACAAAAAAGCCCGCAGGGCTTGCGCCGTGCGGGCTCTTAGGACTTCATC
296489	-	secondary	yes	-	-	TAAAAGGATCGGATTTAATTAGTTGGCATCAGACTTCGCGGGACAAATTCGGAGCACAAAAAAGCCCGCAGGGCTTGCGCCGTGCGGGCTCTTAGGACTT
296499	-	secondary	yes	-	-	ACAAGGTGCCTAAAAGGATCGGATTTAATTAGTTGGCATCAGACTTCGCGGGACAAATTCGGAGCACAAAAAAGCCCGCAGGGCTTGCGCCGTGCGGGCT
296506	-	secondary	yes	-	-	GTGCCTAACAAGGTGCCTAAAAGGATCGGATTTAATTAGTTGGCATCAGACTTCGCGGGACAAATTCGGAGCACAAAAAAGCCCGCAGGGCTTGCGCCGT
296511	-	secondary	yes	-	-	ATGAAGTGCCTAACAAGGTGCCTAAAAGGATCGGATTTAATTAGTTGGCATCAGACTTCGCGGGACAAATTCGGAGCACAAAAAAGCCCGCAGGGCTTGC
296548	-	secondary	yes	-	-	TCCATAGTTTTAGGCACCTCAAAGACAATATAGCTTTATGAAGTGCCTAACAAGGTGCCTAAAAGGATCGGATTTAATTAGTTGGCATCAGACTTCGCGG
296639	+	secondary		-	EKN05_RS01470	CGAATTTGTCCCGCGAAGTCTGATGCCAACTAATTAAATCCGATCCTTTTAGGCACCTTGTTAGGCACTTCATAAAGCTATATTGTCTTTGAGGTGCCTA
296645	+	secondary		-	EKN05_RS01470	TGTCCCGCGAAGTCTGATGCCAACTAATTAAATCCGATCCTTTTAGGCACCTTGTTAGGCACTTCATAAAGCTATATTGTCTTTGAGGTGCCTAAAACTA
296653	+	primary		-	EKN05_RS01470	GAAGTCTGATGCCAACTAATTAAATCCGATCCTTTTAGGCACCTTGTTAGGCACTTCATAAAGCTATATTGTCTTTGAGGTGCCTAAAACTATGGAAACC
297471	+	primary	yes	-	-	TACTATTACCCGCCCTGCCGAAGCGGCTGAAGCTCGCTGGGAAGAAGTAGACATAGAAGCGCAAGAGTGGAAGATTCCCGCAGCACGCATGAAAATGAAC
298901	+	primary		EKN05_RS01480	-	AGCGGCTTCATTGAGATCATCCAACGAATTTTGATCTTACCCAGCAATAGTGGACACGCGGCTAAGTGAGTAAACTCTCAGTCAGAGGTGACTCACATGA
299595	-	primary	yes	-	-	ATGCGTGGCGACATTGACCAGCCAATAACAGCACGTGACCACAGGTCAATGACCACTGCCAGATACAGCCAGCCTTCATCTGTACGTAAGTACGTGATGT
300070	-	primary	yes	-	-	CACGCCACTGCAATGTATTTATTCATCAGTACTCATTCAAAAGTACCTGGAAAAAATGCCCGCTATGCCAAGCGGGCAAATTGATCCTACCCACGTAATA
305457	+	primary	yes	-	-	GGCTATCGCAAGCGCGACTTCTCATTTAGTGACACGCTGGAGATTTTGAGCTCGTCGGGGATTCGCCGGGTGCTGCAAAACCATCTACGCTCAGGACTGG
306045	-	secondary	yes	-	-	CTGATTTCGCCTTTCGCTTCAGCCAGCGGTTTACCCTGTTCGAGGGTCATCAGGCGCGCTAAATCGTCCTGATGCTGCATCATCAAATTGAACCAGTTGC
306064	-	primary	yes	-	-	AATGAAGGAGGCGGCGTAGCTGATTTCGCCTTTCGCTTCAGCCAGCGGTTTACCCTGTTCGAGGGTCATCAGGCGCGCTAAATCGTCCTGATGCTGCATC
306972	-	primary	yes	-	-	TAGAAATAGGCGGCAAGACCAAACTCGGTGTCATTGGCTTGTGCAATCACATCGGCTTCATCTTTAAAACGGAACAGTGGGGCGAGGGGGCCGAACGTCT
307867	+	primary	yes	-	-	GGGTCATGTTTATCGCGCGCTTTATCCTTGCCCGCTGCACGGCATAAGCGAGGATGACGCTATCGCCAGCATCCACCGGATCTTCAAAAATGATGCCGCG
310516	+	primary		EKN05_RS01520	-	GCGTCTATGTCAGAGCAGGAGCTGCTCGATATTTTCGACGCCCGCGCCAATATGGAAGCGATGCTGGTCAGTCTGGCGATTGCCCGCGGTGGCGATGAAT
310871	+	primary	yes	-	-	CCCTGACTGCGGCGGTACTGCCGCGAGATACAGCGCGCTCCAGTGAGTTAATGCGCCAGCATTTACTGACGCCAATTCCCATTATCCAGCAGGCGATGGC
310891	-	primary	yes	-	-	GTCTACGGTAACGCTAATCTGTACAATAAAATCTTCGAAGCGAATAAACCGATGCTAAAAAGCCCGGATAAAATTTATCCGGGGCAAGTGTTGCGTATTC
311403	+	primary	yes	-	-	CATCTTTAACAAAATTGAACAGACCCATAGCTACCTCATTCGTTAACGGAAACACTCAGAAAGTGTAGCAGAGGAACGCGGCGCGTTAACGCCGCGGGGG
311619	-	secondary		-	EKN05_RS01530	AAACTAAAAATGCAACATATACCAGCCTCAGCAGCGTAAATGAGAGTAAAAGCGTAAGCTGAAACTGGCAGGCTCCGCTAAAATTACTACGCTTAAGAGA
311627	-	primary		-	EKN05_RS01530	TAAACTCTAAACTAAAAATGCAACATATACCAGCCTCAGCAGCGTAAATGAGAGTAAAAGCGTAAGCTGAAACTGGCAGGCTCCGCTAAAATTACTACGC
311633	-	secondary		-	EKN05_RS01530	ATTAAGTAAACTCTAAACTAAAAATGCAACATATACCAGCCTCAGCAGCGTAAATGAGAGTAAAAGCGTAAGCTGAAACTGGCAGGCTCCGCTAAAATTA
312068	+	secondary		EKN05_RS01540	-	CGGGATGCCCAACGCATTCTATATTCCATTAAAAATGAGGCGGTAAATGCCATTATCGCCACCCTGAAAAATGTCTATTGTCCGTAAGGAGTCACTATGG
312289	+	primary		EKN05_RS01540	-	ATTATCCGTGCTGGAACAGTCAGGTCTTCCACCTAAATTACGTCGCGAGCAAATTATATTCCACTGCCAGGCAGGTAAACGCACCAGTAATAACGCCGAT
312622	+	secondary	yes	-	-	AGGAATCAGCGGTTTTTGTGGAATGGCAAGGTTGTTAGATAAGATGCCGTGGAACCAACGAGCTTGAGAAGCGACGCCGGACGCGCCCTAGCAGCGACAT
312643	+	secondary	yes	-	-	AATGGCAAGGTTGTTAGATAAGATGCCGTGGAACCAACGAGCTTGAGAAGCGACGCCGGACGCGCCCTAGCAGCGACATCCGGCCTCAGTAATTAGATCA
312653	+	primary	yes	-	-	TTGTTAGATAAGATGCCGTGGAACCAACGAGCTTGAGAAGCGACGCCGGACGCGCCCTAGCAGCGACATCCGGCCTCAGTAATTAGATCAGGAAATCGTC
312659	+	secondary	yes	-	-	GATAAGATGCCGTGGAACCAACGAGCTTGAGAAGCGACGCCGGACGCGCCCTAGCAGCGACATCCGGCCTCAGTAATTAGATCAGGAAATCGTCGAGAGA
312985	-	primary		EKN05_RS01545	-	GCGACGAAATACTTTTTTGTTTTGGCGTTAAAAGGTTTTCTTTATTATGTCCGTAATGTTACAAAGTTTAAATAACATTCGCACCCTCCGTGCGATGGCT
313046	-	secondary		-	EKN05_RS01545	CGCGCAGGACTGTAAATAGATTAAATTTTGTGGAAATATAATAAGTGATCGCTTACACTACGCGACGAAATACTTTTTTGTTTTGGCGTTAAAAGGTTTT
313051	-	secondary		-	EKN05_RS01545	AATCTCGCGCAGGACTGTAAATAGATTAAATTTTGTGGAAATATAATAAGTGATCGCTTACACTACGCGACGAAATACTTTTTTGTTTTGGCGTTAAAAG
313074	-	secondary		-	EKN05_RS01545	TTTCAGAAAATAACAGCTGAAATAATCTCGCGCAGGACTGTAAATAGATTAAATTTTGTGGAAATATAATAAGTGATCGCTTACACTACGCGACGAAATA
313081	-	secondary		-	EKN05_RS01545	CTGAGAGTTTCAGAAAATAACAGCTGAAATAATCTCGCGCAGGACTGTAAATAGATTAAATTTTGTGGAAATATAATAAGTGATCGCTTACACTACGCGA
314682	+	secondary		-	EKN05_RS01560	ATTGCGCATTCACAACGCTTTCAGAAAAGTCCATAAAGCCGCGATGAACCTCAGTTAAGAAAATTATGGTCTACACTGAAAATTACATCGAATTCTAATG
314704	+	secondary		EKN05_RS01560	-	AGAAAAGTCCATAAAGCCGCGATGAACCTCAGTTAAGAAAATTATGGTCTACACTGAAAATTACATCGAATTCTAATGGGGGATCATATGTTTAACCGAC
314801	+	primary		EKN05_RS01560	-	GACCGAACCGCAACGACGTTGATGATGGCGTGCAGGATATCCAGAATGATGTCAATCAATTAGCTGACAGCCTCGAATCTGTATTGAAGTCCTGGGGCAG
315039	-	primary	yes	-	-	CGAAATTACCCTGGATATGAGCGTGACGGGGGAGGGGGATTTTTGTGATTCACCAGGCAAAAAGAAACCCCGAAGACAGGCTTCGGGGTCAAAGACGCGT
315044	-	secondary	yes	-	-	GTGATCGAAATTACCCTGGATATGAGCGTGACGGGGGAGGGGGATTTTTGTGATTCACCAGGCAAAAAGAAACCCCGAAGACAGGCTTCGGGGTCAAAGA
315223	-	secondary	yes	-	-	GTTTGGTGGCGTGGCACTGAACGCAATCGTTACGAGTATAAATAGTTATGCGCATGATTCGCATTTCCGTTTAAAATGAAGATACGGCGCGATGATACGC
320283	+	primary		-	EKN05_RS01590	CAGTGCGAAAGATATTGCCCGCCGGACACCGAATGGCTTAATTCGTAAAACTCCTGGCTTCGGCCCACGTTCGGCACTGAAATTATTGCAGGATGAAGAT
321194	+	primary	yes	-	-	ATTCGTCCACTGCTTGATGCCATGCAGACCACGCCAGCTTTTGTTTATCTGGTGCCAATCGTCATGCTATTTGGTATCGGTAACGTGCCGGGCGTGGTGG
321600	-	primary	yes	-	-	CAAAAAGTACGCTATGTCGCATTGTTATTCCTTTTTTTGGCAGGGTGATAATGCCCGGCGTCACCGGGCAAGTGCAGAGTTACTTAATGAATGGGCGGGT
321670	-	secondary	yes	-	-	ACAGTAATGCCTTTGCCCGGCAGATCGGCAGCAAAAGTTTGTGTAGAGATAAGCGTGGCAAACGCTGTCGCAAAAAGTACGCTATGTCGCATTGTTATTC
322615	-	secondary	yes	-	-	GAGCGGCGGATGAGGCGAAAACGCCTTATCCGCCCGAATAAAAATTACTTCTGCGCTGCCAGCGCCTCATTCACCCAGCCATCGAACTGCTGCTGGTGGG
322640	-	primary	yes	-	-	AGCGTCGCATCAGGCGTTGTGTACAGAGCGGCGGATGAGGCGAAAACGCCTTATCCGCCCGAATAAAAATTACTTCTGCGCTGCCAGCGCCTCATTCACC
324114	+	secondary		-	EKN05_RS01605	GTTTTCATCGTCAGGAAGCCGCAAATTAAGCAATCAGCAACCGTTTTCGTGGCTTTACACTTATAAGGGTGTTAAGAAGCCCATCAGTCTGATAAGGTTA
324122	+	primary		-	EKN05_RS01605	CGTCAGGAAGCCGCAAATTAAGCAATCAGCAACCGTTTTCGTGGCTTTACACTTATAAGGGTGTTAAGAAGCCCATCAGTCTGATAAGGTTAAGATATTC
324820	-	primary	yes	-	-	ACCCAAGCAGCAGAACCTCATAGCTCATCGGGCGCTCCTTGCCAGAATGCCTGGATTAACGCAGTGAGGCAGCCACAGACAATGCCTGCCAGAATGGCGA
325152	-	primary	yes	-	-	TTTTAGAAAAATGATTCTTGTGGGTTATATAATCGCCATCACTTTCCAGGCGAGCCCATAGGCCAGCGCACTAAGCAGTGTTGGGATGATAATGCTGCGT
325264	+	secondary		-	EKN05_RS01615	TCATCCCAACACTGCTTAGTGCGCTGGCCTATGGGCTCGCCTGGAAAGTGATGGCGATTATATAACCCACAAGAATCATTTTTCTAAAACAATACATTTA
325271	+	secondary		-	EKN05_RS01615	AACACTGCTTAGTGCGCTGGCCTATGGGCTCGCCTGGAAAGTGATGGCGATTATATAACCCACAAGAATCATTTTTCTAAAACAATACATTTACTTTATT
325297	+	primary		-	EKN05_RS01615	GGCTCGCCTGGAAAGTGATGGCGATTATATAACCCACAAGAATCATTTTTCTAAAACAATACATTTACTTTATTTGTCACTGTCGTTACTATATCGGCTG
325872	-	secondary	yes	-	-	GTTCTCCACGATCTTCTTAACTCATCGGCTGAGCCGACCTGCTTGCCAAAAAGGCCAGCATGTTGCGATGCTGGCCGGTCATTTTTTCTTTTATAAATCT
325885	-	primary	yes	-	-	TTGCGCTCATATTGTTCTCCACGATCTTCTTAACTCATCGGCTGAGCCGACCTGCTTGCCAAAAAGGCCAGCATGTTGCGATGCTGGCCGGTCATTTTTT
325892	-	secondary	yes	-	-	TCCGCATTTGCGCTCATATTGTTCTCCACGATCTTCTTAACTCATCGGCTGAGCCGACCTGCTTGCCAAAAAGGCCAGCATGTTGCGATGCTGGCCGGTC
326918	-	primary	yes	-	-	GTGGTATTGACGCTCACCAGCGTGGACAAACCAATGCGCAGCGGGTATTGCTCCAGCTGTTTCTGGTCCAGTTCGATACGCACAGGTAGACGCTGAACGA
327510	-	primary	yes	-	-	ACAATCACCGTCATCGACCACAACGCCAGCGCGATCGAGCGTTTGGCTGGCGGGTAGTTATTCAGCAATAGACTTTGCGAAAGCGGGATCAACGGCCCGG
327548	-	secondary	yes	-	-	TGATATAACCGCCGAGGATCGGGCCGCAAATTGGCGCGACAATCACCGTCATCGACCACAACGCCAGCGCGATCGAGCGTTTGGCTGGCGGGTAGTTATT
327891	+	primary	yes	-	-	GTTATTGGTATCGGCAGCCTGCAGATTATGCTCGACCGCGGTAAAGAGCTGGACTGTTTTTCATCACAGGAAATTATCATTCTTACCGTGGTGGCGGTGG
328326	+	primary	yes	-	-	TTTGAACCAGGTATGGATTTTTGCGCGTCGGCCTGGCCGCAGTTTATCCAGGGGTTTGCGGTGGTCTGCTTCTTTATGCCGCTGACCACCATTACGCTGT
328628	-	primary	yes	-	-	GTTCAAATGAACTGGCTTAGTTGTACTTAGTGCGCACCGCCTCCGCCGCCACCTGCGCCAAATGGCGGTTTAGCAAACCACACCAGCCCCAGCAGTACGA
328747	+	secondary	yes	-	-	TGTGGTTTGCTAAACCGCCATTTGGCGCAGGTGGCGGCGGAGGCGGTGCGCACTAAGTACAACTAAGCCAGTTCATTTGAACTGGCTTTTTTCAATTAAT
328752	+	secondary	yes	-	-	TTTGCTAAACCGCCATTTGGCGCAGGTGGCGGCGGAGGCGGTGCGCACTAAGTACAACTAAGCCAGTTCATTTGAACTGGCTTTTTTCAATTAATTGTGA
328757	+	secondary	yes	-	-	TAAACCGCCATTTGGCGCAGGTGGCGGCGGAGGCGGTGCGCACTAAGTACAACTAAGCCAGTTCATTTGAACTGGCTTTTTTCAATTAATTGTGAAGATA
328767	+	primary	yes	-	-	TTTGGCGCAGGTGGCGGCGGAGGCGGTGCGCACTAAGTACAACTAAGCCAGTTCATTTGAACTGGCTTTTTTCAATTAATTGTGAAGATAGTTTACTGAC
329344	-	secondary		-	EKN05_RS01630	AAAAACACGCCTGACAGAAAAGAAAAAGGCCACTCGGGAGTGGCCAAAATTTCATCTCTGAATTCAGGGATGATGATAACAAATGCGCGTCTTTCATATA
329356	+	secondary	yes	-	-	ACTGTGAAGCTATCTAACAACGGCATTTAGCCACCTCCGGTAATTTTTTTAAAAATTTTCTGAACTCTTTCTTCCCAGGCGAGTCTGAGTATATGAAAGA
329423	+	primary	yes	-	-	TTTCTTCCCAGGCGAGTCTGAGTATATGAAAGACGCGCATTTGTTATCATCATCCCTGAATTCAGAGATGAAATTTTGGCCACTCCCGAGTGGCCTTTTT
329439	+	secondary	yes	-	-	TCTGAGTATATGAAAGACGCGCATTTGTTATCATCATCCCTGAATTCAGAGATGAAATTTTGGCCACTCCCGAGTGGCCTTTTTCTTTTCTGTCAGGCGT
329590	-	primary	yes	-	-	GTGATGAACTGGTTGCCTGCTTCGATAATCCCGATCTGACTTTCTCTGCCCGTATCTTAAGGTCTATGATTGATACTGGTATTGGCGGAACAGGCAAAGC
330382	+	primary	yes	-	-	AACGAAGAGAGGTCGCATACGGCAGGTAATACATACCGCACTCGGTTTTCTCAAACGGCAGCGACGTTGGTTTTCCTTGCAGGAAAGAAGAACAAATCGC
330836	+	secondary	yes	-	-	GCGCATAAAGGTCAGCATATGTTCAATATCACCATCCACTGGTGTAATGAATTCCAGCAATGCTTCCGCAAAATCGGTAGTAATCCATTTGTGCGTCAGT
330978	+	primary	yes	-	-	CCATCAGCATTAACACGCAAAGTTTCGCGCTCCAGCCCACGCTGTATCCCCTTTAACGCCTGAGGATGTTTTTCCAGCCAGGCCAGCGCCTGTGATACGT
331284	-	primary		EKN05_RS01640	EKN05_RS01635	CGGGATCAGTCATCCCTGGGTTTTAGTTTTAACAGCAACAATGGGTAATAGCCTTGGAGGGTTAACTAACGTTATCCTTGGGCGTTTCTTTCCATTGCGT
331352	+	primary	yes	-	-	GCCGGTAGCTTTCTCTTGCCAGCGCGATGTTTTACGCAATGGAAAGAAACGCCCAAGGATAACGTTAGTTAACCCTCCAAGGCTATTACCCATTGTTGCT
332158	+	secondary	yes	-	-	CTCGCAAGTCGAAAAATATGACGCTACTTTAGCGTAATTGCTTGATTTTGTCGCTGATGGCGAAGGAGAAGAAAATTCAGGAAATGGATAAAGTAGTTAT
332191	+	secondary	yes	-	-	GTAATTGCTTGATTTTGTCGCTGATGGCGAAGGAGAAGAAAATTCAGGAAATGGATAAAGTAGTTATTTAGAAATGAGATATTTTTGAAGGAAATTTTTT
332200	+	secondary	yes	-	-	TGATTTTGTCGCTGATGGCGAAGGAGAAGAAAATTCAGGAAATGGATAAAGTAGTTATTTAGAAATGAGATATTTTTGAAGGAAATTTTTTGGAGAATAT
332211	+	secondary	yes	-	-	CTGATGGCGAAGGAGAAGAAAATTCAGGAAATGGATAAAGTAGTTATTTAGAAATGAGATATTTTTGAAGGAAATTTTTTGGAGAATATGGTGCATCCGG
332215	+	secondary	yes	-	-	TGGCGAAGGAGAAGAAAATTCAGGAAATGGATAAAGTAGTTATTTAGAAATGAGATATTTTTGAAGGAAATTTTTTGGAGAATATGGTGCATCCGGGAGG
332232	+	secondary	yes	-	-	ATTCAGGAAATGGATAAAGTAGTTATTTAGAAATGAGATATTTTTGAAGGAAATTTTTTGGAGAATATGGTGCATCCGGGAGGATTCGAACCTCCGACCG
332279	+	secondary	yes	-	-	AGGAAATTTTTTGGAGAATATGGTGCATCCGGGAGGATTCGAACCTCCGACCGCTCGGTTCGTAGCCGAGTACTCTATCCAGCTGAGCTACGGATGCATC
332420	+	primary	yes	-	-	AAGCCGTATCAAGTAAGAGATGGTGCATCCGGGAGGATTCGAACCTCCGACCGCTCGGTTCGCAGCCGAGTACTCTATCCAGCTGAGCTACGGATGCATC
332441	+	secondary	yes	-	-	GGTGCATCCGGGAGGATTCGAACCTCCGACCGCTCGGTTCGCAGCCGAGTACTCTATCCAGCTGAGCTACGGATGCATCGGGAAACTTACTTTACTGCAG
332692	-	primary		-	EKN05_RS01665	ACTAATTGAGCGTGAAGTGTGCAAACGATAAAAGTGTGGGAAAAATTGTTTGACTTATAAGTCTCAGAAAGTAATATGTGCGCCACGCAGCGATGATGAG
332702	-	secondary		-	EKN05_RS01665	GCTTTTACAGACTAATTGAGCGTGAAGTGTGCAAACGATAAAAGTGTGGGAAAAATTGTTTGACTTATAAGTCTCAGAAAGTAATATGTGCGCCACGCAG
332712	-	secondary		-	EKN05_RS01665	TCTTTTTGACGCTTTTACAGACTAATTGAGCGTGAAGTGTGCAAACGATAAAAGTGTGGGAAAAATTGTTTGACTTATAAGTCTCAGAAAGTAATATGTG
332722	-	secondary		-	EKN05_RS01665	GATAAAACACTCTTTTTGACGCTTTTACAGACTAATTGAGCGTGAAGTGTGCAAACGATAAAAGTGTGGGAAAAATTGTTTGACTTATAAGTCTCAGAAA
332729	-	secondary		-	EKN05_RS01665	TTCTGTAGATAAAACACTCTTTTTGACGCTTTTACAGACTAATTGAGCGTGAAGTGTGCAAACGATAAAAGTGTGGGAAAAATTGTTTGACTTATAAGTC
332735	-	secondary		-	EKN05_RS01665	CCGTTTTTCTGTAGATAAAACACTCTTTTTGACGCTTTTACAGACTAATTGAGCGTGAAGTGTGCAAACGATAAAAGTGTGGGAAAAATTGTTTGACTTA
332888	+	secondary	yes	-	-	TTAGTCTGTAAAAGCGTCAAAAAGAGTGTTTTATCTACAGAAAAACGGAGGTCTGGCAGATAGCAGTAATGCAAAAAAATGGAGACTTAAGTTGAATGAA
332927	+	secondary	yes	-	-	GAAAAACGGAGGTCTGGCAGATAGCAGTAATGCAAAAAAATGGAGACTTAAGTTGAATGAACGGGAGTAAAGCGAAAAGACTATAGAGTGAAGGAGAAAT
332961	+	secondary	yes	-	-	AAAAAATGGAGACTTAAGTTGAATGAACGGGAGTAAAGCGAAAAGACTATAGAGTGAAGGAGAAATTTTGAGGGTGCGTCTCACCGATAAAGATGAGACG
332976	+	secondary	yes	-	-	AAGTTGAATGAACGGGAGTAAAGCGAAAAGACTATAGAGTGAAGGAGAAATTTTGAGGGTGCGTCTCACCGATAAAGATGAGACGCGGAAAGATTAGTAA
332987	+	primary	yes	-	-	ACGGGAGTAAAGCGAAAAGACTATAGAGTGAAGGAGAAATTTTGAGGGTGCGTCTCACCGATAAAGATGAGACGCGGAAAGATTAGTAACTGGACTGCTG
333167	+	secondary	yes	-	-	CCTGGTTGCCCTTTACCCCTAAAACTGTCACGGTGACCTCATCCCCAATCATGAGGGTCTCACCAACTCGACGAGTCAGAATCAGCATTCTTTGCTCCTT
333258	-	primary		-	EKN05_RS01670	TTCACGGCATTCGCATTAACGCTATCGACAACGATAAAGTCAGGTTGAAGTTGTGTATATCGGCTAAACTTAGGTTTAACAGAATGTAATGCCATGACTG
333296	+	primary	yes	-	-	ATCCCGGCATTATCCATCATATAATGCCAAAAAGTAAGCAATGACAAACACATTACATGTAAGCAGTCATGGCATTACATTCTGTTAAACCTAAGTTTAG
333672	-	primary	yes	-	-	AAAGAACAAGCTGCCGCACAGGAGAGCGCAAATCTTTCCAGTAAGGCAATTGATGTTAATGGTGTTAAGCTGTTGGTTAGCGAGCTTAGCGGTGTTGAGC
335060	-	primary	yes	-	-	ACATTCGTTCTTGTGCGTTCCTGATCGCGGATGGCGTAATGCCGTCCAATGAAAACCGTGGTTATGTACTGCGTCGTATCATTCGTCGCGCAGTGCGTCA
336080	-	secondary		-	EKN05_RS01675	TATCCAGGATATTTGGCGAAATTTTGCCGACTGAACGCATACGGTATTTTACTTCCCAGTCAAGAAAACTTATCTTATTCCCACTTTTCAGTTACCAGCC
336096	-	secondary		-	EKN05_RS01675	GCTATCTGATGGAAGATATCCAGGATATTTGGCGAAATTTTGCCGACTGAACGCATACGGTATTTTACTTCCCAGTCAAGAAAACTTATCTTATTCCCAC
336100	-	primary		-	EKN05_RS01675	CGTGGCTATCTGATGGAAGATATCCAGGATATTTGGCGAAATTTTGCCGACTGAACGCATACGGTATTTTACTTCCCAGTCAAGAAAACTTATCTTATTC
336103	+	secondary	yes	-	-	GCGGTGCTCTTGCTCATAATTATCCTGAAATCAAGCTAACGAAATATCGCCACCAGCTCCAGCGTGTCTTAACCGCCGGGCTGGTAACTGAAAAGTGGGA
336123	+	primary	yes	-	-	TATCCTGAAATCAAGCTAACGAAATATCGCCACCAGCTCCAGCGTGTCTTAACCGCCGGGCTGGTAACTGAAAAGTGGGAATAAGATAAGTTTTCTTGAC
336131	+	secondary	yes	-	-	AATCAAGCTAACGAAATATCGCCACCAGCTCCAGCGTGTCTTAACCGCCGGGCTGGTAACTGAAAAGTGGGAATAAGATAAGTTTTCTTGACTGGGAAGT
336537	+	secondary	yes	-	-	CATCGAGATAGCCATGTTCATGGCACCAGGCAATAACGCGCTCGTAATCTTCTGCCGTAGCATCAATCTCTTCTGGGCCATTTTTGCCCATAATCGGTGC
336694	+	secondary	yes	-	-	CGCACGATCCAACAGGCGAGCATATGCCGGGCGACGGGATGTTGATTCTGTCATGGCATATCCTTACAACTTAAAAAAGCAAAAGGGCCGCAGATGCGCC
336701	+	secondary	yes	-	-	TCCAACAGGCGAGCATATGCCGGGCGACGGGATGTTGATTCTGTCATGGCATATCCTTACAACTTAAAAAAGCAAAAGGGCCGCAGATGCGCCCCAGGTT
336705	+	secondary	yes	-	-	ACAGGCGAGCATATGCCGGGCGACGGGATGTTGATTCTGTCATGGCATATCCTTACAACTTAAAAAAGCAAAAGGGCCGCAGATGCGCCCCAGGTTTTGC
336715	+	primary	yes	-	-	ATATGCCGGGCGACGGGATGTTGATTCTGTCATGGCATATCCTTACAACTTAAAAAAGCAAAAGGGCCGCAGATGCGCCCCAGGTTTTGCTGATAAACAG
337957	-	primary		-	EKN05_RS01685	TGGCAACAATTTCTACAAAACACTTGATACTGTATGAGCATACAGTATAATTGTTTCAACAGAACATATTGACTATCCGGTATTACCCGGCATGACAGGA
337981	-	secondary		-	EKN05_RS01685	ACTGCGTATGCATTGCAGACCTTGTGGCAACAATTTCTACAAAACACTTGATACTGTATGAGCATACAGTATAATTGTTTCAACAGAACATATTGACTAT
337988	-	secondary		-	EKN05_RS01685	TCAGGCTACTGCGTATGCATTGCAGACCTTGTGGCAACAATTTCTACAAAACACTTGATACTGTATGAGCATACAGTATAATTGTTTCAACAGAACATAT
338559	+	primary	yes	-	-	CGGTTGCGTCACGGGCTTTCAGCGCCTGCCCAACCTGTTCGCTTAACTGCATCAGTTCACTGTCAGTCATCACAACCTCTGTCAGTCAAAAATTTATGCC
338577	-	primary		-	EKN05_RS01690	AGTAGCTATTTACAAGAGGGGGGCGTGAGCTTCCCTCTGGCTAATCAGCTTTTTTCTGAATCCTCCTCGTAAAATTGCAACGCCAACACCATCTTCCTGA
339771	-	primary		-	EKN05_RS01695	GGAATGAGTTGAGTTATGTAAAGTCCGTATCGGGCAGTGACTACCGCTTCCTTGTGCGGGGCGTGATGCTTTACCATACTTGCCCCTGGTTGAATCTGTT
343141	+	primary		-	EKN05_RS01725	GCAAAAAATTCCCGCAATTACCGGCATGCATGCGGGTGATTTACAGCCCGATGTGATCTTTCCCCATGATCCACTATCACAGAATGCTCTATCATTGGCG
343147	+	secondary		-	EKN05_RS01725	AATTCCCGCAATTACCGGCATGCATGCGGGTGATTTACAGCCCGATGTGATCTTTCCCCATGATCCACTATCACAGAATGCTCTATCATTGGCGCTTAAA
343169	+	secondary		-	EKN05_RS01725	CATGCGGGTGATTTACAGCCCGATGTGATCTTTCCCCATGATCCACTATCACAGAATGCTCTATCATTGGCGCTTAAACTGAAACGTGGATAATTTCGTT
343666	+	primary	yes	-	-	TAATAACATCACGGTGATGACCAACAGCCTGCATATCGTCAATGCGCTATCCGAACTGGATAACGAACAAACTATCCTGATGCCAGGCGGAACATTTCGC
345123	-	primary	yes	-	-	GCTGGCGAGAGCCACCCGCAACGGCGATGAAGTGATTCTTGAGGCGCAACATTTTGCTTTTCCTGAGGTGACGTTGCCGCCGCCAGAAGCGGCGGCGGTG
345638	+	primary	yes	-	-	AACGCGCTGAATATCGCCATACTGCAACACCCTCAGCAGCTTGGCCTGCAATGCCAACGACAACTCGCCGATCTCATCGAGAAACAGAGTACCGTTATCC
345653	-	secondary	yes	-	-	GTCTATCTCAACTGTGCCGCACTGCCGGAAAGTGTGGCGGAAAGTGAGTTGTTCGGGCATGTGAAAGGAGCGTTTACTGGCGCTATCAGTAACCGCAGCG
345887	-	secondary	yes	-	-	CTGATTGAACAACTGGAAAGCCAGAATATGCTGCCAGGCGATGCCACGCCGTTTGAAGCGGTGAAACAGACGCAGATGATTGGCTTGTCCCCTGGCATGA
345940	-	primary	yes	-	-	AAGAGTTACGGCTGATTGCCGCGCTGGCGGCGGGAGCGTTAAGCAATGCGTTGCTGATTGAACAACTGGAAAGCCAGAATATGCTGCCAGGCGATGCCAC
346475	-	primary		-	EKN05_RS01735	TTTACTCTATAAATAAAATTATGCTCATTAATGAGTAGTCAAAATGACTATCAATCAAATGGTCGATATGACAATATCTATAGTCAAATTGACAGTGAGG
346486	-	secondary		-	EKN05_RS01735	ATCTGATTGTTTTTACTCTATAAATAAAATTATGCTCATTAATGAGTAGTCAAAATGACTATCAATCAAATGGTCGATATGACAATATCTATAGTCAAAT
346493	-	secondary		-	EKN05_RS01735	GTTTCTTATCTGATTGTTTTTACTCTATAAATAAAATTATGCTCATTAATGAGTAGTCAAAATGACTATCAATCAAATGGTCGATATGACAATATCTATA
349829	+	primary	yes	-	-	CTGCGAGCGCCTCCAGAGCACAAGCCGCTTCACCTTCATAACTTAACGTGGCTGGCGCACAGCCCAGTGCCGCCGCCACTGCATCGAACAACCGCCCACA
351265	+	primary	yes	-	-	CGGTCGTAAGGCATCGCGCGAATAATGGTGAAACGCGGGCCGCAGTGGGTACAGTTGATAAACGGATAACGATAACGCCGCTCGCCTGGGGTATTCATTT
351695	-	primary		-	EKN05_RS01750	GCAGAAAAACGCCGCCGTACGGCGCTGATGTTCTAAAAATCTTACAGAACTGTTCTGGCATCAAAGGAATTCCCGGAAATATTCGTAGAATACGGAGCGG
352428	+	primary	yes	-	-	ACAAATCATGCCAGTTTTTTAATTTGCTGTTATTTAAGGAAATTAATTTCTGTAATGCAGGAAAAAAGATGTCATCGACACTAGTGACGATGACATGTGA
352999	+	primary	yes	-	-	AGCAATCTCCTGATGCCCGGCGTTTATCAACTCTGCCACGGCGTTAAAGCTGGTCTGTTTATGATCGCACCAGACGCTATGGCTGCTATTATTGCGCAGG
353453	-	primary		-	EKN05_RS01760	ATATTTGTGAAACCGGTCACCTGAATATTTTTCCCGCCGATTGCGCAAGGACAATCGGCAAACGGTGCAGTACACTGCGTTGATTGCGTGTAAAGGGATG
354788	-	primary	yes	-	-	TGATAAGACTGGCGATAAGCGGACGTTTCAGGCGGATCGCCACGCCGTATAACGCCGGTTCAGAAATCCCCGCCATAATGGCTGATGCCGCCGCAGCCAG
354793	-	secondary	yes	-	-	ACCGCTGATAAGACTGGCGATAAGCGGACGTTTCAGGCGGATCGCCACGCCGTATAACGCCGGTTCAGAAATCCCCGCCATAATGGCTGATGCCGCCGCA
354802	-	secondary	yes	-	-	GCAAATAAAACCGCTGATAAGACTGGCGATAAGCGGACGTTTCAGGCGGATCGCCACGCCGTATAACGCCGGTTCAGAAATCCCCGCCATAATGGCTGAT
354988	-	secondary	yes	-	-	AACAGGAATATCCTCAAAGCCGAGCAACAGTGTGAGGATAAACGACAGCACCACCGCCAGCGCCATGACCGCGAACACCCAGACGATGCTCATTGGATTC
355371	+	primary		EKN05_RS01770	-	GATATGATCCCACACGGCGAGCATCGAATGGCGGTGAAACTGGGGCTGGAAAAACGTTTTCAGTTGCGCGATGACGAGTTTTATCCCAGCCATGAGGCGA
356074	-	primary	yes	-	-	GCAGCGATTTCACCACGTTCGCCGCACTGCTGTTGTTGGCGTTCATCTCCGCCGAGGCGCAGCGCGAGGCGTAATAGCTGAAAGAGACAAAATCGACGGT
356545	-	secondary	yes	-	-	GAACTATGTAGGCCGGATAAGGCGTTCACGCCGCATCCGGCACTGTTACTTACTCTAAATCTTCCCCATTACTGGCAATCACTTTTTTATACCACCAGAA
356574	-	primary	yes	-	-	GCTGCGCTTATCGGGCCTACATGTCGCACGAACTATGTAGGCCGGATAAGGCGTTCACGCCGCATCCGGCACTGTTACTTACTCTAAATCTTCCCCATTA
356598	-	secondary	yes	-	-	GCCAAATGCTAAATTGCCCGATGCGCTGCGCTTATCGGGCCTACATGTCGCACGAACTATGTAGGCCGGATAAGGCGTTCACGCCGCATCCGGCACTGTT
356648	+	secondary	yes	-	-	CTGGTGGTATAAAAAAGTGATTGCCAGTAATGGGGAAGATTTAGAGTAAGTAACAGTGCCGGATGCGGCGTGAACGCCTTATCCGGCCTACATAGTTCGT
356705	+	primary	yes	-	-	GCCGGATGCGGCGTGAACGCCTTATCCGGCCTACATAGTTCGTGCGACATGTAGGCCCGATAAGCGCAGCGCATCGGGCAATTTAGCATTTGGCATTAGT
356993	-	primary		EKN05_RS01775	-	GAGAACTGGTCAATGCAGTCCCCTTTCTGGGAGGTAGTGACTCAGAAGATGATTATCGTGAAGCACTGGAACTGGTCGAATATTTGATTGAAGAAGATGA
357484	-	primary		-	EKN05_RS01780	CTATGAGGATTTTGGGGGTAATTATATCGCGCACAAGTGTTTACATATTGTGAACTTGGATTTGATGAGCTATAGTTTCCGAACACATAAGGATAGAACT
357490	-	secondary		-	EKN05_RS01780	GAGTGGCTATGAGGATTTTGGGGGTAATTATATCGCGCACAAGTGTTTACATATTGTGAACTTGGATTTGATGAGCTATAGTTTCCGAACACATAAGGAT
357657	+	primary	yes	-	-	GATATAATTACCCCCAAAATCCTCATAGCCACTCTGCAAAAAGTCAGTTCTGGTTCACCCCTCAAGCACATCCCCCTTTATCAAGCAACGCTGCGTCTGC
358579	+	secondary	yes	-	-	TCTTTAATCGGCTGGGTCATCGGGTAGTAAAAGCCGACGATATCCGGCTGAATGCCGAGGAAAATCACTTCACCAATGTCTTCTTTTAACTGGTCGATAA
358646	+	primary	yes	-	-	CTTCACCAATGTCTTCTTTTAACTGGTCGATAAGGTAATTCAACGGCATGTTATGGGTAGTCATCATAAACATCTCGGCGATATCATCCGGGTCGATGAT
358902	-	primary		-	EKN05_RS01790	CGATGCTGGCCAACGCATTCGATAAAGCCCGGGCAGCGCAAACTTCGCAGCAGCAGGAATGGAGTACAATGCTGTTAAGTATGCTGCATGATATTCATCA
358939	+	secondary	yes	-	-	TTGCCAACACAGAGTAAAACGTCAGTCACGCAGTCTCCTCACCATCAAATAGATGGCGTTTTCCTGATGAATATCATGCAGCATACTTAACAGCATTGTA
359128	+	secondary	yes	-	-	CTCGCCATATTTCGGTACGCCTTCCATTTTGTGGCGGGCTTCGCTGCCCGCCTCCAGAGTGGCAATCCATGCCAGATATTCATCCCATGGGCAGGTGAGC
359398	+	primary	yes	-	-	TTCAGATGGCTGACAATCTCGTTCAGACGCGGATCGTTTTCCGCTTCCAGCCAGCGTGCAACCTGTTCTTCGCCCTGCCCTAACTGTGTAAGGTAATCAT
359759	-	primary		EKN05_RS01800	-	TTTCTCCGCTGTTCGATGCAGAACGCTTCGGCATTAAAGTCGTTCCTTCACCGCGTCATGCGGATATTTTACTGTTTACCGGCGCGGTCACCCGTGCAAT
367322	-	primary	yes	-	-	GTTGAGCAGCATCAGCGAGGCGGCGGCAAACATATGCGGATATTTCAGCGGTTTGTCTTCACCTTCGGTAACGGAAAGCACCGCTACTTTGTGTTTTTCA
368238	-	primary	yes	-	-	ATCACGCGCTTTCGCCTGTTGCAGAGTGATGGCGGTGGTCGGCATGGTGGTTTCAAAACCTAAGCCGAAGAACACCACTTTGCGGGTTGGATTCTCCTGC
368517	+	primary	yes	-	-	GGTATCGACGCGTTCCTCGCGCCGGGCCACGTTAGTATGGTTATCGGCACTGATGCCTATAATTTTATCGCCAGCGATTTTCATCGTCCGCTGGTGGTCG
368576	+	secondary	yes	-	-	TAATTTTATCGCCAGCGATTTTCATCGTCCGCTGGTGGTCGCTGGTTTCGAACCCCTTGATCTACTGCAAGGCGTGGTCATGCTGGTGGAGCAGAAAATA
368843	-	primary	yes	-	-	CGATACTGATACCACGCGGCGCACGCTCCTTCGGAGGAGACCATCAGTGCACCAAATGCGGTTTGAGGATTACAGGTGTTACCAAACAGCGGGCATTGAT
368854	-	secondary	yes	-	-	TCTCCTGCTGACGATACTGATACCACGCGGCGCACGCTCCTTCGGAGGAGACCATCAGTGCACCAAATGCGGTTTGAGGATTACAGGTGTTACCAAACAG
368966	+	secondary		EKN05_RS01860	-	CACCTGTAATCCTCAAACCGCATTTGGTGCACTGATGGTCTCCTCCGAAGGAGCGTGCGCCGCGTGGTATCAGTATCGTCAGCAGGAGAGTGAAGCGTGA
369011	+	primary		EKN05_RS01860	-	CGAAGGAGCGTGCGCCGCGTGGTATCAGTATCGTCAGCAGGAGAGTGAAGCGTGAATAATATCCAACTCGCCCACGGCAGCGGCGGCCAGGCGATGCAGC
369177	+	secondary		EKN05_RS01860	-	CACGTCTTGATCTGGCGCAGCTGGTAGCGGAAGGCGACCGTCTGGCGTTCTCCACCGACAGTTACGTCATTGACCCGCTGTTCTTTCCTGGCGGTAATAT
369737	+	primary	yes	-	-	GGTGTAAACGCGGTGGTTCATGAGTTCGCGGCAGCCTGCGGTTGTGGTATTGAAATTTCTGAATCAGCGCTGCCGGTTAAACCTGCCGTGCGCGGCGTTT
369989	-	primary	yes	-	-	AACAACCCTTGCTGTCCGAGATCACTCATCGGTGTATATGACATTTTGTTCTTCCAGGAAAGCACCGCAAAGCGGTGCAAAAGGTCATTGACTAACTATA
370457	+	primary	yes	-	-	CTGGCCGCAGCTGGCCGCAGGTGGGCTATACCCCAAATTTGGTCACTATTGCCTGATGCCACTGGCGGCGGGAGGGCATATTTTTGGTGGCTGTGAATTT
372114	-	primary	yes	-	-	CGTCCGGTGCCAGAACTGCCGGAAAAATATCGTCCGAAAAAACCTCGTGAATAGTATGCCGGACAGGCAGATCTGTCCGGCAATTTGCAGTTAAATCAAT
372740	+	secondary		-	EKN05_RS01880	AAGCTGCAAAACAGCATCTTTCCCGGAACCAGCATCAAGAACTCGCCGTTCGCTTCTTCCCCTGAAATGATTAACTCCGGTATCATGTGCGCCTTATGTG
372747	+	primary		-	EKN05_RS01880	AAAACAGCATCTTTCCCGGAACCAGCATCAAGAACTCGCCGTTCGCTTCTTCCCCTGAAATGATTAACTCCGGTATCATGTGCGCCTTATGTGATTACAA
372753	+	secondary		-	EKN05_RS01880	GCATCTTTCCCGGAACCAGCATCAAGAACTCGCCGTTCGCTTCTTCCCCTGAAATGATTAACTCCGGTATCATGTGCGCCTTATGTGATTACAACGAAAA
373421	-	primary	yes	-	-	ACAGACAACCGGCAGCACAAAGTCCGCGCGGCGCGTTCTCGACGCCAAAACCGACCAGATCGCGGGTGCCAAATTGCAGATTCAACTGCTGGCGCGCGGT
373897	-	primary	yes	-	-	CTCGCCCATCTTCTCACGTAGCGCCTGTACCGGTGCACTATCGACAGTTTCTAACTGCGCACGCAGCTCCGGCAGTTGCTGGAAAGCGTGGCGCATACGG
375337	-	primary	yes	-	-	TATACAGGGTATTTTTATTTGATTCGTCAGTTGTCGTTAATATTCCCGATAGCAAAAGACTATCGGGAATTGTTATTACACCAGACTCTTCAAGCGATAA
375403	-	secondary	yes	-	-	ATGGGCATTGATTTTTTGATAGCGTGTAGATGGCATGGTTTTACCCTGTAAAATAAGCTTTCCTATTATACAGGGTATTTTTATTTGATTCGTCAGTTGT
375413	-	secondary	yes	-	-	GGCGATAGTGATGGGCATTGATTTTTTGATAGCGTGTAGATGGCATGGTTTTACCCTGTAAAATAAGCTTTCCTATTATACAGGGTATTTTTATTTGATT
375421	-	secondary	yes	-	-	CCATATATGGCGATAGTGATGGGCATTGATTTTTTGATAGCGTGTAGATGGCATGGTTTTACCCTGTAAAATAAGCTTTCCTATTATACAGGGTATTTTT
375425	-	secondary	yes	-	-	CGACCCATATATGGCGATAGTGATGGGCATTGATTTTTTGATAGCGTGTAGATGGCATGGTTTTACCCTGTAAAATAAGCTTTCCTATTATACAGGGTAT
376169	+	secondary	yes	-	-	TGATACCGGATCGCCGAAAAGTGGGCGGCTGTCATTTTATAAAATAAGGTAGTCTCATGCTTCTTCTGTGAAGCATGAGTAACCAGATGTTATTGCAGGC
376173	+	primary	yes	-	-	ACCGGATCGCCGAAAAGTGGGCGGCTGTCATTTTATAAAATAAGGTAGTCTCATGCTTCTTCTGTGAAGCATGAGTAACCAGATGTTATTGCAGGCCATT
376637	+	primary	yes	-	-	ACTGTTGTCGAGCAAGTAGTTCGCAATAACGAAATCGTTTGTGACCACAGTCAGTGACTCCATGTGAATCAGATGCTGTGCTATCGCTAACGTGGTCGTT
376945	-	primary		-	EKN05_RS01890	AAATTAACATTTTGTGTTATTTTATGTGAACTAAGCGTTAGTTGCGCCGCGCACGTTTCGCAGGCAAATAGCGTAGAATGTCAGCAGGACAAAGGAAGGA
376952	-	secondary		-	EKN05_RS01890	TTCACATAAATTAACATTTTGTGTTATTTTATGTGAACTAAGCGTTAGTTGCGCCGCGCACGTTTCGCAGGCAAATAGCGTAGAATGTCAGCAGGACAAA
376959	-	secondary		-	EKN05_RS01890	GAGATGATTCACATAAATTAACATTTTGTGTTATTTTATGTGAACTAAGCGTTAGTTGCGCCGCGCACGTTTCGCAGGCAAATAGCGTAGAATGTCAGCA
379418	+	primary		EKN05_RS01915	-	TCATACACTAAATCAGTAAGTTGGCAGCATTACCAAAAAAAGCAACAGCGTATTTTGCACAGGAGTCGCTGAAAAATACGCGGTAATCGAACAATGGCGA
382690	+	secondary		-	EKN05_RS01930	AGGAAGACCACCCGTTATCTTTGAGCGCCAGCTGAATCTTCAGCGAAGGCCAATCGCGGTCACTATCTTCTCTTTGTCTCATCTTTCCTTTAACCTACAA
382699	+	secondary		-	EKN05_RS01930	ACCCGTTATCTTTGAGCGCCAGCTGAATCTTCAGCGAAGGCCAATCGCGGTCACTATCTTCTCTTTGTCTCATCTTTCCTTTAACCTACAAAATTACCCG
382711	+	primary		-	EKN05_RS01930	TGAGCGCCAGCTGAATCTTCAGCGAAGGCCAATCGCGGTCACTATCTTCTCTTTGTCTCATCTTTCCTTTAACCTACAAAATTACCCGCGCGGATATCCG
382959	-	primary		-	EKN05_RS01925	TCCAAGGTAACATTTTCGCTTTCTGCTATCTTTTTTAACTGATGCGGGCGTGGTATCGGTGCGTAATCCCGCCTGTTGTAATAATTTTTTAAAGTGCCTT
383388	-	primary	yes	-	-	CAAAAACGATTCAGGTGTTTATTATAGCGCTGATGGGTGCAAGCGCCAAAACCAATGTAATTTTAGCACAGCTAGGCACTTGCACTGGGTTATGCGCTGG
383688	-	secondary	yes	-	-	CACTACTCCGGTGGGCGCAACATGACCGTGGTGCGCATCGATAAAGTCTCTTATCGCAGCAAACCGATTTTCGAATCACTCTATCTCGGTATGCCGTGGA
384758	+	primary	yes	-	-	TCCTTGCCAGCGCCTGGCGTGGGGATGTTCGAGGCCAAATTGATCCAGCACGCGGGCTACCACATGGTGGATAATGTCATCTACCGTTTCGGGATGGTTA
385348	+	primary		-	EKN05_RS01945	TTATTAACATACTCCTTCATTTCCACAGCGGCAAGGATTGAAAAGTAACAACATCTTCTTCGTCACTAAAAAACCGCTATGATAGCGACAGAGAATTAGC
385830	-	primary	yes	-	-	CTGCAAACGCAGGGGCTGAATATCGAAGCGCTGTTCCGCGAGTAAGTAAGCATCTGTCAGAAAGGCCAGTCTCAAGCGAGGCTGGCCTTTTTCTTTTGTT
385862	+	secondary	yes	-	-	CATAGAATGCTGATTGCCGGGTAGGACGCTGACGTGTCTTATCCAGGCGACAAAAACACAAGCTTCCCAAACAAAAGAAAAAGGCCAGCCTCGCTTGAGA
385871	+	secondary	yes	-	-	CTGATTGCCGGGTAGGACGCTGACGTGTCTTATCCAGGCGACAAAAACACAAGCTTCCCAAACAAAAGAAAAAGGCCAGCCTCGCTTGAGACTGGCCTTT
385875	+	secondary	yes	-	-	TTGCCGGGTAGGACGCTGACGTGTCTTATCCAGGCGACAAAAACACAAGCTTCCCAAACAAAAGAAAAAGGCCAGCCTCGCTTGAGACTGGCCTTTCTGA
385881	+	primary	yes	-	-	GGTAGGACGCTGACGTGTCTTATCCAGGCGACAAAAACACAAGCTTCCCAAACAAAAGAAAAAGGCCAGCCTCGCTTGAGACTGGCCTTTCTGACAGATG
385885	+	secondary	yes	-	-	GGACGCTGACGTGTCTTATCCAGGCGACAAAAACACAAGCTTCCCAAACAAAAGAAAAAGGCCAGCCTCGCTTGAGACTGGCCTTTCTGACAGATGCTTA
385892	+	secondary	yes	-	-	GACGTGTCTTATCCAGGCGACAAAAACACAAGCTTCCCAAACAAAAGAAAAAGGCCAGCCTCGCTTGAGACTGGCCTTTCTGACAGATGCTTACTTACTC
386106	+	secondary	yes	-	-	TACATCTTCCAGTGTTGCCGCTTCATACCCCAGCAAACCGAATCGACGTGCCAGTACTTCACGCTGTTTGGCGTTCAGCTCGAACAGCCATTTGACGATG
386143	-	primary	yes	-	-	GCTTCGTCTTAACGAGCGCATTACCTCGGTAGACACCCCGCTGGGTGGTGATTCCGAAAAAGCGTTGCTGGACATCCTGGCCGATGAAAAAGAGAACGGT
386456	+	primary	yes	-	-	GCTCCTTTACGATGTGAATCGGCAAACGAATAGTACGGGTTTGGTTCATAATCGCCCGTTCAATCGTCTGGCGAATCCACCAGGTTGCGTATGTTGAGAA
386613	+	secondary	yes	-	-	CTCTTCGATAAGGTCCAGCAACGCCAGACCACGATTGCCATAACGGCGGGCAATTTTTACCACCAGACGCAAGTTACTCTCGATCATCCGGCGGCGAGAG
386650	-	primary		EKN05_RS01950	-	GGAACTGTTATCGCAGGGAGCCACACAGCGTGTGTTGGACGCGACTCAGCTTTACCTTGGTGAGATTGGTTATTCACCACTGTTAACGGCCGAAGAAGAA
386815	+	secondary	yes	-	-	AACACACGCTGTGTGGCTCCCTGCGATAACAGTTCCTCTTCGGCCAAATCGTTATCACTGGGTTCCTCTTCTACTAAGGCCTTTTCGTCAAAAACCTCAA
386990	+	secondary	yes	-	-	TACCCGTGATCCCTTGACGGAACATTCAAGCAAAAGCCTGGTTCCGCCGATTTATCGCTGCGGCAAATAACGCAGCGGGTTTACGGATTTCCCCTTGTAA
387053	+	primary	yes	-	-	CAAATAACGCAGCGGGTTTACGGATTTCCCCTTGTAACGAATTTCAAAATGCAAGCGTGTTGAACTGGTTCCGGTGCTACCCATGGTTGCTATTTTTTGC
387424	-	primary	yes	-	-	AGCAAGGAGTTGTGATCAAGCCTGCACAAAATTCCACCGTTGCTGTTGCGTCGCAACCGACAATTACGTATTCTGAGTCTTCGGGTGAACAGAGTGCTAA
387431	-	secondary	yes	-	-	GCAGCAGAGCAAGGAGTTGTGATCAAGCCTGCACAAAATTCCACCGTTGCTGTTGCGTCGCAACCGACAATTACGTATTCTGAGTCTTCGGGTGAACAGA
387435	-	secondary	yes	-	-	CGACGCAGCAGAGCAAGGAGTTGTGATCAAGCCTGCACAAAATTCCACCGTTGCTGTTGCGTCGCAACCGACAATTACGTATTCTGAGTCTTCGGGTGAA
387441	-	secondary	yes	-	-	CCAGGCCGACGCAGCAGAGCAAGGAGTTGTGATCAAGCCTGCACAAAATTCCACCGTTGCTGTTGCGTCGCAACCGACAATTACGTATTCTGAGTCTTCG
387446	-	secondary	yes	-	-	ATTACCCAGGCCGACGCAGCAGAGCAAGGAGTTGTGATCAAGCCTGCACAAAATTCCACCGTTGCTGTTGCGTCGCAACCGACAATTACGTATTCTGAGT
387450	-	secondary	yes	-	-	TGCCATTACCCAGGCCGACGCAGCAGAGCAAGGAGTTGTGATCAAGCCTGCACAAAATTCCACCGTTGCTGTTGCGTCGCAACCGACAATTACGTATTCT
387741	-	primary	yes	-	-	TACTCAACAACCGCAAATCCAGCCAGTGCAGCCAGTAGCTCAGCAGCCGGTACAGATGGAAAACGGACGCATCGTCTATAACCGTCAGTATGGGAACATT
387784	-	secondary		EKN05_RS01955	-	AGCAACCGCAAATTCAGCCGGTACAGCAGCCACAAATTCAGGCTACTCAACAACCGCAAATCCAGCCAGTGCAGCCAGTAGCTCAGCAGCCGGTACAGAT
387984	+	primary	yes	-	-	TGCGCTGTAGACGTCGTCCCCATTTTCGGCGGCGGCGTAATCAACATACCAGAATTAGTATTTGCAGGCGCATTGCCATTAACGGAGCTGACCGGTGCCG
388072	-	primary		EKN05_RS01955	-	AGCGTATCGTGAACATCTTTTCCAGTGTTCAGTAGGGTGCCTTGCACGGTAATTATGTCACTGGTTATTAACCAATTTTTCCTGGGGGATAAATGAGCGC
388092	+	secondary	yes	-	-	GAAGTGTCAGAACAGCCTGCCAGCCATAGCGAAACCAGTGACAAAGCCGCAATGCGGCGAACGGTGAATTTTGGGCTTCCCGCGCTCATTTATCCCCCAG
388500	+	primary	yes	-	-	CGCCGTAACAATGATAGCGTCAAACGGCGCACGTGCCTGCCAACCTTGCCATCCATCACCATGACGGGTTGAAACATTATGTAAATCAAGATTTTTCAGG
388578	-	primary		EKN05_RS01960	-	ACAATTTCGCAGCCGTATATGGTGGCGCGAATGACCGAATTACTCGAGCTGACGCCGCAGTCGCGGGTGCTGGAAATTGGCACTGGTTCGGGATATCAAA
389057	+	primary	yes	-	-	AGCAAAATCGGTCCCCGGACCGGCATCACATTTACCGCCCGGCGGGCCAATCCAGTACAGCGTATTGCCGCGCGGATCTTGCTGCGGGATCACCTGATCT
389396	+	primary	yes	-	-	AATAACATCATCCCCCAGATTCGGCCCGGCGTTAATTCCGGACACAACAATGTCCGGGCGCGGACGCATCAGAGCATTCACGCCAAGATAGACACAATCG
389991	+	primary	yes	-	-	GCGACGCTGTAATTCCGCCAGTTCTTCGGTGGTTGCTACAAACCAGCTACCATGTCCGGCTAATTGTAGCGCATCGCCGTCAACAACTTGATTAACGTCT
390688	+	primary	yes	-	-	TGCGGTTTACCGTGGAGGTAAGTGAGATTATCAAACTCAATCATTTTGTTGCCTTAATGAGTAGCGCCACCGCTTCACAGGCAATCCCTTCCCCACGTCC
391828	-	primary		-	EKN05_RS01980	GAACTCAGCATGACCAGGCCGGGCGAAACTTTTTATCGTCTGGTGCCTGACGCGTCGAAGCGCGCACAGTCTGCGGGGCAAAACAATCGATAAATCAGCC
392195	-	primary		-	EKN05_RS01985	ATAATGAGATTATGTTCTGCACGCCCTGGGTATACGTAACAATGGACAAATGTGGTACATTTGCCCGCGTTGTCGCGGTATCCCCAACAGAGGATGTAGA
392200	-	secondary		-	EKN05_RS01985	AACTAATAATGAGATTATGTTCTGCACGCCCTGGGTATACGTAACAATGGACAAATGTGGTACATTTGCCCGCGTTGTCGCGGTATCCCCAACAGAGGAT
392207	-	secondary		-	EKN05_RS01985	AAACCGTAACTAATAATGAGATTATGTTCTGCACGCCCTGGGTATACGTAACAATGGACAAATGTGGTACATTTGCCCGCGTTGTCGCGGTATCCCCAAC
392214	-	secondary		-	EKN05_RS01985	ATAATTCAAACCGTAACTAATAATGAGATTATGTTCTGCACGCCCTGGGTATACGTAACAATGGACAAATGTGGTACATTTGCCCGCGTTGTCGCGGTAT
392224	-	secondary		-	EKN05_RS01985	TCCTCTGTTCATAATTCAAACCGTAACTAATAATGAGATTATGTTCTGCACGCCCTGGGTATACGTAACAATGGACAAATGTGGTACATTTGCCCGCGTT
392231	-	secondary		-	EKN05_RS01985	TCTTGTCTCCTCTGTTCATAATTCAAACCGTAACTAATAATGAGATTATGTTCTGCACGCCCTGGGTATACGTAACAATGGACAAATGTGGTACATTTGC
392705	-	primary		-	EKN05_RS01990	CAGAAATTCATCTCAATGGTGAACAATTAGTAACAAATTTGGTACAGCAATTATTAGATCTGTTGAGACAGAACGATATTATCAGATCCTGAGACACCAC
392715	+	primary	yes	-	-	TCAGTAAGGCTGTCGTTATTTGTTAGTGTAATGTTATGGCTATTACGCATATTTGATCCTGTTACTTTGACGAACCGGGCATGGAAACCCGGTGGTGTCT
392722	+	secondary	yes	-	-	GGCTGTCGTTATTTGTTAGTGTAATGTTATGGCTATTACGCATATTTGATCCTGTTACTTTGACGAACCGGGCATGGAAACCCGGTGGTGTCTCAGGATC
393021	+	secondary	yes	-	-	ATCGACAAACACTTCAATAAAGCGCCCTTCTCCTACGCGTTCGCGAACCATCTGGCGTTCGGCGCGGTGTGGCGAGATAAATGCGGTCAGCACCACCAGT
393041	+	secondary	yes	-	-	AGCGCCCTTCTCCTACGCGTTCGCGAACCATCTGGCGTTCGGCGCGGTGTGGCGAGATAAATGCGGTCAGCACCACCAGTCCGGCTTCAACCATCAAATT
393060	+	primary	yes	-	-	TTCGCGAACCATCTGGCGTTCGGCGCGGTGTGGCGAGATAAATGCGGTCAGCACCACCAGTCCGGCTTCAACCATCAAATTCGCCACTTCACCGACGCGA
393583	+	primary	yes	-	-	CGATAAAAATCAGCCCACCGGTAACCGGATTTTGCTGATAGCGATCTAACACCAGTGGCTCGTCAAAAGTGAGATCCACCAGGCCGATGCCGTTCAGCGG
394592	+	primary	yes	-	-	CAGGCCGTCCACCAGCAGAGCCAGATCCAGCTTTTCGCCCTGGGTGCCGTGACGCTTACTGTCGTTATGCAGCGATGAGAGCTGATCTTCGTAGATTTGG
394592	-	primary		EKN05_RS02000	-	ATGATTGCGCAACAACATAAAAGCCTGCTGCGTTTTCTGACCTGTGGTAGCGTCGATGACGGCAAAAGTACCCTGATTGGTCGTCTGCTGCACGATACCC
395688	-	secondary		-	EKN05_RS02005	TATTAGCTTTGCCAAATCGTTATTCCGTTAAGGAACTACTCATTCTAATTGGTAATTTCATTCGTTCTCTTACGCTCCCTATAGTCGAAACATCTGATGG
395695	-	secondary		-	EKN05_RS02005	TTTTTGATATTAGCTTTGCCAAATCGTTATTCCGTTAAGGAACTACTCATTCTAATTGGTAATTTCATTCGTTCTCTTACGCTCCCTATAGTCGAAACAT
395700	-	primary		-	EKN05_RS02005	AGCACTTTTTGATATTAGCTTTGCCAAATCGTTATTCCGTTAAGGAACTACTCATTCTAATTGGTAATTTCATTCGTTCTCTTACGCTCCCTATAGTCGA
395877	+	primary		-	EKN05_RS02010	GCAAAGCTAATATCAAAAAGTGCTTAAGGCACCGGATTTCGGGCGTTTAGGAAGATTTGAAATTGTTTTAGCGCAGCGGCAGTTTCATACTATGGCGGTA
396054	+	secondary		EKN05_RS02010	-	TATGCTTTATTCTCCCCGTACACGCCTCGTCACCTAAACCTGGCGATTTTGCTAATACCCAGGCACGACATATTGCTACTTTCTTTCCGGGACGCATGAC
396184	-	primary	yes	-	-	TCGCTCAGCGGGGCGTAAGTATCCAGATGCGCCATAATGATGATCTGCTGCGGCGCTTTGCCTTCATGAGCGGCAATCACCGTACTTCCTGTCACGTTAT
396516	+	primary	yes	-	-	TGGCGACCAGCGGCGAAGAGGAAGGAAAATTAGGCGCTGAGAATTTACTCAAGCGGATGAGTGACACCGAAAAGAAAAATACGCTGCTGGTGATTAATCT
396747	+	secondary	yes	-	-	CGGGTTTGAATAAAAATTATCCGAAAGGCACTGGGTGTTGTAATGACGCAGAAATATTCGACAAAGCGGGCATTGCTGTACTTTCGGTGGAAGCGACTAA
397123	-	primary	yes	-	-	GCTTATCCTGGCGCACAGGTTGATGGCTGCGGGTAACGCTCAGGGGCTGTTTTTTGGCCTGCCAACAATGGCAACGGCCAATGCCATGTACGATCGACTG
398324	+	primary		-	EKN05_RS02025	TTTACATTATGAATAAATTAATGATTTTCATTTGAAATTCATAATAATAAATAGAGACTATATATCCACATAAAAAATATAAATTTAAAAAAAGGGTGCA
398619	-	secondary		-	EKN05_RS02020	CATTTAAAGGTGAACATCGCAGGGAAAATTAACAGGTATAGAATGGCGTTGGGTGCTTGAGGCTGTCTGGCGTTAAGCATTCGCGAGGTTCCAGATGGAC
398638	-	secondary		-	EKN05_RS02020	TTTGCGAGCAGCATTCCGGCATTTAAAGGTGAACATCGCAGGGAAAATTAACAGGTATAGAATGGCGTTGGGTGCTTGAGGCTGTCTGGCGTTAAGCATT
398646	-	primary		-	EKN05_RS02020	GTTTTTATTTTGCGAGCAGCATTCCGGCATTTAAAGGTGAACATCGCAGGGAAAATTAACAGGTATAGAATGGCGTTGGGTGCTTGAGGCTGTCTGGCGT
398652	-	secondary		-	EKN05_RS02020	GGGGGCGTTTTTATTTTGCGAGCAGCATTCCGGCATTTAAAGGTGAACATCGCAGGGAAAATTAACAGGTATAGAATGGCGTTGGGTGCTTGAGGCTGTC
398783	+	primary	yes	-	-	ACCTGTTAATTTTCCCTGCGATGTTCACCTTTAAATGCCGGAATGCTGCTCGCAAAATAAAAACGCCCCCATCATTTCTGACAGAGGCGTTTAATTTATC
399379	-	primary		EKN05_RS02030	-	TCGCATTCTGGCGCTGGCAGAAACTAACGCCGAACTGGAAAAACTGGACGCTGAAGGCCGCGTTGCCTGGGCGCTGGATAATCTGCCCGGTGAATATGTA
399389	-	secondary		EKN05_RS02030	-	CGAAGGTAGATCGCATTCTGGCGCTGGCAGAAACTAACGCCGAACTGGAAAAACTGGACGCTGAAGGCCGCGTTGCCTGGGCGCTGGATAATCTGCCCGG
400165	-	primary	yes	-	-	AAGGGCATTGATGATAACTGGCACCTGACGCTGTTTATCGAAAATGGTCGCATCCTTGATTATCCGGGGCGTCCGCTGAAAACTGGCCTGCTGGAGATCG
402416	-	primary	yes	-	-	CCCGCGTGGTTGATGCGCTTAAATCGCGTGCGCCTGTCGCGGCACCTTCGCAATCCGTCGCTACTGGCGCGGTAAATGAAATCCACACCAGCCCGTACAG
403159	-	secondary		-	EKN05_RS02040	GCTAAAACAGGTTAGTCGATTTGGTTATTAGTTATCGCTATCCCGTCTTTAATCCACACCGTTCACCCCGTTAACCTTACCTTCTCTTCTGTTTTATGGG
403174	-	primary		-	EKN05_RS02040	TTGTTAAAGACTATTGCTAAAACAGGTTAGTCGATTTGGTTATTAGTTATCGCTATCCCGTCTTTAATCCACACCGTTCACCCCGTTAACCTTACCTTCT
403178	-	secondary		-	EKN05_RS02040	TTTGTTGTTAAAGACTATTGCTAAAACAGGTTAGTCGATTTGGTTATTAGTTATCGCTATCCCGTCTTTAATCCACACCGTTCACCCCGTTAACCTTACC
403399	+	secondary		-	EKN05_RS02045	AAAAACAAATGAATTTAGCCAATCATTAAGATAAATCAGCGATTTTGCGCAACAAAGTCGTTTTAGATAATGCGAAAAAACAGCCTTTCCGGTACTCTAC
403403	+	secondary		-	EKN05_RS02045	ACAAATGAATTTAGCCAATCATTAAGATAAATCAGCGATTTTGCGCAACAAAGTCGTTTTAGATAATGCGAAAAAACAGCCTTTCCGGTACTCTACGGCG
403421	+	secondary		-	EKN05_RS02045	TCATTAAGATAAATCAGCGATTTTGCGCAACAAAGTCGTTTTAGATAATGCGAAAAAACAGCCTTTCCGGTACTCTACGGCGGTTTTATCGTCCTGTAGA
403666	+	primary		EKN05_RS02045	EKN05_RS02050	CGCATACGGGCTGGATTATCGATTTCGCTGAACTGAAAGCGGCGTTTAAGCCAACTTATGAGCGCCTCGATCACCATTATCTCAATGATATTCCAGGTCT
403915	-	primary	yes	-	-	AACCGCCTGCCGGAAAGATTTTTGCTGCCGGGGATTTCAGCGCGTTCGAGTAACAAAACGGATAAATCCGCTCGCGCGCAGCGTAACGCGCAAGCGGTGC
404054	-	secondary	yes	-	-	TTCACCGCCGGGCTGTAAGCTGGAAAACGTCGTTGCGCCATCCGGCGTTAACAGGGAAAGGCTTTCGTGAGTGATGCGCCGTTCAAGAGGCGCGGTCAGA
404061	-	secondary	yes	-	-	TCCAGGATTCACCGCCGGGCTGTAAGCTGGAAAACGTCGTTGCGCCATCCGGCGTTAACAGGGAAAGGCTTTCGTGAGTGATGCGCCGTTCAAGAGGCGC
405595	+	primary		-	EKN05_RS02060	GTCACTATGAATCAACCACTTAGATGGTATTAGTGACCTGATACAGAGCATTAGCGCAAGGTGATTTTTTGTCCTCTTGCGCTAATTTTTTGTCAACGCA
405603	+	secondary		-	EKN05_RS02060	GAATCAACCACTTAGATGGTATTAGTGACCTGATACAGAGCATTAGCGCAAGGTGATTTTTTGTCCTCTTGCGCTAATTTTTTGTCAACGCACTGGGTTA
405813	-	primary		-	EKN05_RS02065	AAGGAGCGGAAAAAAGAAGGATTGTGGGCAGGTTTCATTTATTATTGATCCTCATTGTTTATATATTAATATATTCGTGCAAATGGAGTGAGGATTCTTT
405822	-	secondary		-	EKN05_RS02065	AAACCACAAAAGGAGCGGAAAAAAGAAGGATTGTGGGCAGGTTTCATTTATTATTGATCCTCATTGTTTATATATTAATATATTCGTGCAAATGGAGTGA
405836	-	secondary		-	EKN05_RS02065	GGGATATACATCCTAAACCACAAAAGGAGCGGAAAAAAGAAGGATTGTGGGCAGGTTTCATTTATTATTGATCCTCATTGTTTATATATTAATATATTCG
406074	+	primary		EKN05_RS02070	-	CCGCATCTGGGATAACTGGGCCAAGGAAGGTGCTGCAACAGAAGACCGAACACAGGCAGTTCGATTACTGAAAATATGTCTGGCTTTTCAAGAGCCAGCC
406567	-	primary	yes	-	-	TTGCAGAGTGCGAGTCGACAATGGATTGTTATAAATATTAACATCTGCATAAATGTGCAGATTCATGATACTGTCTGGCAATGTGTTCAGCTGATTGTTA
406577	-	secondary	yes	-	-	TTTGCAGGGCTTGCAGAGTGCGAGTCGACAATGGATTGTTATAAATATTAACATCTGCATAAATGTGCAGATTCATGATACTGTCTGGCAATGTGTTCAG
406654	+	primary	yes	-	-	TCACTATATATCCCTAACAATCAGCTGAACACATTGCCAGACAGTATCATGAATCTGCACATTTATGCAGATGTTAATATTTATAACAATCCATTGTCGA
406790	-	secondary	yes	-	-	CGGTATCGGAAAGGCGGTCAAGGAACGCGGAAAAGGTGTTGGCGTGCTCTTCATGTTCAAAAGCATGCCATATCTGTGATACATCAGATTGTTTGTTTTC
407099	+	secondary	yes	-	-	CCACTGAAAGCTGTGAGGACCGTGTCGCGCTCACATGGAACAATCTCCGGAAAACCCTCCTGGTCCATCAGGCATCTGAAGGCCTTTTCGATAATGATAC
407159	+	primary	yes	-	-	TGGTCCATCAGGCATCTGAAGGCCTTTTCGATAATGATACCGGCGCTCTGCTCTCCCTGGGCAGGGAAATGTTCCGCCTCGAAATTCTGGAGGACATTGC
407165	+	secondary	yes	-	-	ATCAGGCATCTGAAGGCCTTTTCGATAATGATACCGGCGCTCTGCTCTCCCTGGGCAGGGAAATGTTCCGCCTCGAAATTCTGGAGGACATTGCCCGGGA
407654	-	primary		EKN05_RS02075	-	CCGGCCGCCGGGGTGTGCGGTCAGGCTGAACAGAGAAACGGATGAATCCGGGGAGGCCCGGGGGCGGGCCTCTGTTTTTCCGGAGTCAGTCCGGTCTGTG
408939	+	primary	yes	-	-	ACCGCGGTTCTGTTGTCTCAGGGCGTGCATCAGTCCACCGGATGCTGAGCACCCCTTCAAACCGTGTGTCGGGTATGATGATGCCGTAGGGGCCAGCAAC
410518	+	secondary	yes	-	-	GGATACAGCCAGACAGATGGCTGCGGACAAAATGGCAGCATAAAGTTTACGCATAATTACCTCTCGCTTTTCTGCAATAAAAAAGGCACCATTTCTGGTG
410525	+	primary	yes	-	-	GCCAGACAGATGGCTGCGGACAAAATGGCAGCATAAAGTTTACGCATAATTACCTCTCGCTTTTCTGCAATAAAAAAGGCACCATTTCTGGTGCCCGTAT
410533	+	secondary	yes	-	-	GATGGCTGCGGACAAAATGGCAGCATAAAGTTTACGCATAATTACCTCTCGCTTTTCTGCAATAAAAAAGGCACCATTTCTGGTGCCCGTATCTGGGTTA
410736	-	primary		-	EKN05_RS02090	AATTGTTATTCCCGCGGTGGCGTTTCGCGGTGCTAAACATGAGCGGAAGAATAACAATATTTATTCGTCATGCCGCCTGATAGTGAAGAAAAACGGTGCT
410760	-	secondary		-	EKN05_RS02090	TGACGATCAGCCGTTTGATCGGCAAATTGTTATTCCCGCGGTGGCGTTTCGCGGTGCTAAACATGAGCGGAAGAATAACAATATTTATTCGTCATGCCGC
415897	-	primary	yes	-	-	CTGGGAAATCGATCTGACAGAGGTCGGTGGTGAGCGTTATTTTTTCTGTAATGAGCAGAACGAAAAAGGTGAGCCGGTCACCTGGCAGGGGCGGCAGTAT
416052	+	primary	yes	-	-	GAAAAAATAACGCTCACCACCGACCTCTGTCAGATCGATTTCCCAGAGCTCCACCCGGGCTGACTGCTCCGCACGGGTGCATTCATTCAGTGTTTCCTGC
420113	+	primary	yes	-	-	TTTCATAATTAAACGTATCCTGTTTCAGAAACATCATGTTCTCCGGATGCAAAAAGCCCCGGATAACCGGGGCAATGATGAGTATCGTCCTGTTATGGTG
420630	+	primary	yes	-	-	AGACTTCACCGGAGTCGAACAACTGAACCAGTTTTTTCTGCCCGCTGTCACCCGGACGCCAGGCCAGCGTCGCCGAAGTATCACCAACGGATTTCTGCCC
421199	+	secondary	yes	-	-	TTTTCCGGTGTACTGCGCATCACTCAGCCACACCGCCACGGCGGGCAGTTCCTGCGCATCAATAAATGCCGGAAGCCCGTCAAAAAGCACGACATTCCCC
421198	-	primary		EKN05_RS02135	-	CTGGGGTATGCCCTGAAACAGCAACTGAGGATACATTTGGGATGAACAGGCACACACAAATCCGCCAGGCAGTACTGGCAAGCCTGAAGGGCGAATGCGG
421244	-	secondary		EKN05_RS02135	-	TGAAGATGCCCGCGACCGCATCATTGCTGCGGAAATGCCGAAACAGCTGGGGTATGCCCTGAAACAGCAACTGAGGATACATTTGGGATGAACAGGCACA
421270	+	primary	yes	-	-	GAAGCCCGTCAAAAAGCACGACATTCCCCCCGCATTCGCCCTTCAGGCTTGCCAGTACTGCCTGGCGGATTTGTGTGTGCCTGTTCATCCCAAATGTATC
421364	+	secondary	yes	-	-	TGTATCCTCAGTTGCTGTTTCAGGGCATACCCCAGCTGTTTCGGCATTTCCGCAGCAATGATGCGGTCGCGGGCATCTTCAAATGCCTGTGTCAGCGGTC
421758	+	primary	yes	-	-	TTTTCAGGGGAATACCTTTCACCTGGTTATCCCCGGCAACGGTATTCTGCGCAACCTGCCGTGTGGCGACAGAAACAATCTTTGCCGCCACACGGTTTAC
421826	-	primary		EKN05_RS02140	-	TCGTATTACTCCGGATGACGGGGGATGCTGTTATATCCGGTTAAGGCGGGGCAGTCCTGCCCACAGAATAATGCCAGAATGAGGCGATATGATGAAGGGA
422645	+	primary	yes	-	-	GCCTCTCAGCCAGCTCACAAAGACGTTTCAGGTTTTCTTCTTTCGTAGCCATACCCGCTCCTGATTGAATGAAAAACGGGAGCATTTAGCTCCCGCTCAC
422919	-	primary	yes	-	-	ACCCGTCGTGGCTCAAATTCACAGCTGGAAACGGCAGTGAAAGACCTGGGGGCGGTGGTGTCCTTCAAAGGGTATTATGGTGATCTGGCAATCGTGGTGG
430741	+	primary		EKN05_RS02195	-	CGAGCCCTTTTCTGGCGGCGGTAACCCATTGTCCTAAAGTGTGAACCGCCCCGGGAATCCTGGAGACTAAACTTCCTGAGAAAGAGGTAAACAGGATGAC
431429	-	primary	yes	-	-	ATCCGGCAAACACATCAATGATGAACGCCACATAGACGAAGCCCCGCCATGTGCTGACGTAAGTAAAATCAGCCACCCACAGCTGGTCAGGTCGTTCTGC
431543	+	secondary	yes	-	-	ACCAGCTGTGGGTGGCTGATTTTACTTACGTCAGCACATGGCGGGGCTTCGTCTATGTGGCGTTCATCATTGATGTGTTTGCCGGATACATCGTGGGGTG
431795	+	primary	yes	-	-	TACTGGCATCAACAGGAAGTACAGGCGACTCGTATGACAACGCGATGGCGGAGAGCATCAATGGTCTTTACAAAGCGGAGGTAATACACCGTAAGAGCTG
431821	-	secondary	yes	-	-	GATGGAAGCATAATAAGCTTTTTCTGCTTCTGCCGGAGGGATGTGGCCCAGCCTTTCCAGCAATCGTCGATTGTTATACCAGTCCACCCACGTTAGTGTG
431977	-	primary	yes	-	-	AGAGTTCAAAGCCGAAGCTGTCAGAACGGTTCTTGAAAATCAACTTTCGATCAGTGAAGGCGCTTCCCGATTATCTCTTCCTGAAGGCACTGAACCGCCC
432014	-	secondary		EKN05_RS02200	-	AGCTAATAATGAGCAGAAAAACCCAACGTTACTCTAAAGAGTTCAAAGCCGAAGCTGTCAGAACGGTTCTTGAAAATCAACTTTCGATCAGTGAAGGCGC
432022	-	secondary		EKN05_RS02200	-	TCAGAAGGAGCTAATAATGAGCAGAAAAACCCAACGTTACTCTAAAGAGTTCAAAGCCGAAGCTGTCAGAACGGTTCTTGAAAATCAACTTTCGATCAGT
432740	+	primary	yes	-	-	CAGCCATGACGAACGTCTGATACAGCGCCCTGCATGAATGACATCGGGATAATCCAGAAAGGAATAGCATCGTACCCACAAGAATCAGTGTAAGTGTCCT
432745	+	secondary	yes	-	-	ATGACGAACGTCTGATACAGCGCCCTGCATGAATGACATCGGGATAATCCAGAAAGGAATAGCATCGTACCCACAAGAATCAGTGTAAGTGTCCTGTTTC
433735	+	secondary		-	EKN05_RS02225	GTATCAGTTGCAAAAAATTTTGCAGCTGCATCCCCGAGGACTGAGGTAGCCTGAGTTTAACGGACACTCCTTCCTGAAATAGAATGGCATCAGAAGGAGC
433747	+	primary		EKN05_RS02225	-	AAAAATTTTGCAGCTGCATCCCCGAGGACTGAGGTAGCCTGAGTTTAACGGACACTCCTTCCTGAAATAGAATGGCATCAGAAGGAGCTAATAATGAGCA
434027	+	secondary		EKN05_RS02225	-	TGGAATCTGAAATTCTGCAACTGCGTAAGGCGTTAAATGAAGCTCGCCTTGAGCGCGATATATTAAAAAAAGCAACAGCGTATTTTGCACAGGAGTCGCT
434037	+	secondary		EKN05_RS02225	-	AATTCTGCAACTGCGTAAGGCGTTAAATGAAGCTCGCCTTGAGCGCGATATATTAAAAAAAGCAACAGCGTATTTTGCACAGGAGTCGCTGAAAAATACG
435666	-	primary		-	EKN05_RS02235	CTCCGCTCTGGTTATCTGCATCATCGTCTGCCTGTCATGGGCTGTTAATCATTACCGTGATAACGCCATTACCTACAAAGAGCAGCGCGACAAAAACGCC
437316	+	secondary	yes	-	-	TTTGTCCATGGATTTCATAGCCTCACCTCCGCAAATAACGGATGGCGTAGTTTTACACTGAGAAATGAAAGGGATTTGAAAAGAAAAAAACGCAAAAGCG
437412	+	secondary	yes	-	-	AGCGGGCGAAACGATATATACAGTAAGGAAAGCACTCTATCCAACAAACCACCCACAGTTAATCGGAATAAAAGCAGAGTGCTTATGAATGATCGCACGC
437598	+	secondary	yes	-	-	CCATCATCGCAGACTGAAAGACTCTGACTGGAGCGGGCAGCGGGAATCGAACCCGCATCATCAGCTTGGAAGGCTGAGGTAATAGCCATTATACGATGCC
437610	+	secondary	yes	-	-	ACTGAAAGACTCTGACTGGAGCGGGCAGCGGGAATCGAACCCGCATCATCAGCTTGGAAGGCTGAGGTAATAGCCATTATACGATGCCCGCATATGGTGC
437616	+	primary	yes	-	-	AGACTCTGACTGGAGCGGGCAGCGGGAATCGAACCCGCATCATCAGCTTGGAAGGCTGAGGTAATAGCCATTATACGATGCCCGCATATGGTGCCGACTA
437818	-	primary		EKN05_RS02270	EKN05_RS02265	GAAAAACGGTACAGGACGTTAAACACGCTGGTGGTCAGATGAGTTTGCAGATGTGATGACATATGGTTATTATTCTGCCTCCGGCCCTTTAGCTCAGTTG
437826	-	secondary		EKN05_RS02270	EKN05_RS02265	TTATGCCTGAAAAACGGTACAGGACGTTAAACACGCTGGTGGTCAGATGAGTTTGCAGATGTGATGACATATGGTTATTATTCTGCCTCCGGCCCTTTAG
437832	-	secondary		EKN05_RS02270	EKN05_RS02265	GGTTTTTTATGCCTGAAAAACGGTACAGGACGTTAAACACGCTGGTGGTCAGATGAGTTTGCAGATGTGATGACATATGGTTATTATTCTGCCTCCGGCC
437837	-	secondary		-	EKN05_RS02270	GGGCGGGTTTTTTATGCCTGAAAAACGGTACAGGACGTTAAACACGCTGGTGGTCAGATGAGTTTGCAGATGTGATGACATATGGTTATTATTCTGCCTC
437876	-	secondary		-	EKN05_RS02270	AAGAGTGGTTGCTTCGCCACACAGCTTAAACCCGCCTCCGGGCGGGTTTTTTATGCCTGAAAAACGGTACAGGACGTTAAACACGCTGGTGGTCAGATGA
437952	-	secondary		-	EKN05_RS02270	ATATTGAACATCCCTGATGGTAAGGGGCGACTTTCTAGAAAATATTTTACGTACGTAAAAAACGGGATATTCTGTTAAGAGTGGTTGCTTCGCCACACAG
437965	-	secondary		-	EKN05_RS02270	GAAATGGACAAATATATTGAACATCCCTGATGGTAAGGGGCGACTTTCTAGAAAATATTTTACGTACGTAAAAAACGGGATATTCTGTTAAGAGTGGTTG
437969	-	secondary		-	EKN05_RS02270	GTTAGAAATGGACAAATATATTGAACATCCCTGATGGTAAGGGGCGACTTTCTAGAAAATATTTTACGTACGTAAAAAACGGGATATTCTGTTAAGAGTG
437988	+	primary	yes	-	-	CCAGCGTGTTTAACGTCCTGTACCGTTTTTCAGGCATAAAAAACCCGCCCGGAGGCGGGTTTAAGCTGTGTGGCGAAGCAACCACTCTTAACAGAATATC
438651	-	primary		-	EKN05_RS02280	ACCAGAGTCGGAAAGTTTGAAAAACTGGTGCAGGAGGCGCTGCGCTGATGCGCCATGAGTTTGTTTTGCCCTGGCTTGTGCGCGATCATTATGTCCCTGG
438659	-	secondary		-	EKN05_RS02280	AGCTGGAAACCAGAGTCGGAAAGTTTGAAAAACTGGTGCAGGAGGCGCTGCGCTGATGCGCCATGAGTTTGTTTTGCCCTGGCTTGTGCGCGATCATTAT
441695	+	primary	yes	-	-	GGAAGAACGCGCTGGTGCAGACGCGTCAGCGGATGCGCCAATAGTGTTTTTACTCTCTGTAGTATTCTCTGAAGTAATCTCTGTTGTATTCTCTGTAAGA
442852	+	secondary	yes	-	-	TCTCCGCAAAATTGCGGGCACAAAACTCTGGAGAACAATCCAAAATGCGGATCTTTTTCAGAACATCGTCATGACGTTTAGAGAAGAAGTTGGCAACAGC
442859	+	secondary	yes	-	-	AAAATTGCGGGCACAAAACTCTGGAGAACAATCCAAAATGCGGATCTTTTTCAGAACATCGTCATGACGTTTAGAGAAGAAGTTGGCAACAGCCAGGGAT
442868	+	secondary	yes	-	-	GGCACAAAACTCTGGAGAACAATCCAAAATGCGGATCTTTTTCAGAACATCGTCATGACGTTTAGAGAAGAAGTTGGCAACAGCCAGGGATGAAGTAACA
442885	+	secondary	yes	-	-	AACAATCCAAAATGCGGATCTTTTTCAGAACATCGTCATGACGTTTAGAGAAGAAGTTGGCAACAGCCAGGGATGAAGTAACAGCCTAACCATCAACGAT
442909	+	secondary	yes	-	-	TCAGAACATCGTCATGACGTTTAGAGAAGAAGTTGGCAACAGCCAGGGATGAAGTAACAGCCTAACCATCAACGATGGCAATTTCAGGTTGAGAGAGGGT
442919	+	secondary	yes	-	-	GTCATGACGTTTAGAGAAGAAGTTGGCAACAGCCAGGGATGAAGTAACAGCCTAACCATCAACGATGGCAATTTCAGGTTGAGAGAGGGTTGGGAGAGTA
442927	+	secondary	yes	-	-	GTTTAGAGAAGAAGTTGGCAACAGCCAGGGATGAAGTAACAGCCTAACCATCAACGATGGCAATTTCAGGTTGAGAGAGGGTTGGGAGAGTAGTCATGGT
442954	+	secondary	yes	-	-	GGGATGAAGTAACAGCCTAACCATCAACGATGGCAATTTCAGGTTGAGAGAGGGTTGGGAGAGTAGTCATGGTGACAGCCCCTATGTTGAATTCAAAGAA
442963	+	secondary	yes	-	-	TAACAGCCTAACCATCAACGATGGCAATTTCAGGTTGAGAGAGGGTTGGGAGAGTAGTCATGGTGACAGCCCCTATGTTGAATTCAAAGAACTCACCACA
442968	+	primary	yes	-	-	GCCTAACCATCAACGATGGCAATTTCAGGTTGAGAGAGGGTTGGGAGAGTAGTCATGGTGACAGCCCCTATGTTGAATTCAAAGAACTCACCACATGGGA
443133	-	secondary		EKN05_RS02310	-	ACATAACAAAATCGTTATATCTGCACAATATATTGATTCTGCAATTTCGGGACGTTACACTGTCTCTGCACCTTATAAAGCGGGGGCCGGGATTGGCGTC
443139	-	secondary		EKN05_RS02310	-	AGCAAAACATAACAAAATCGTTATATCTGCACAATATATTGATTCTGCAATTTCGGGACGTTACACTGTCTCTGCACCTTATAAAGCGGGGGCCGGGATT
443147	-	primary		EKN05_RS02310	-	GTTCATACAGCAAAACATAACAAAATCGTTATATCTGCACAATATATTGATTCTGCAATTTCGGGACGTTACACTGTCTCTGCACCTTATAAAGCGGGGG
443153	-	secondary		EKN05_RS02310	-	AGTGTAGTTCATACAGCAAAACATAACAAAATCGTTATATCTGCACAATATATTGATTCTGCAATTTCGGGACGTTACACTGTCTCTGCACCTTATAAAG
443249	+	secondary		-	EKN05_RS02315	CCCCGCTTTATAAGGTGCAGAGACAGTGTAACGTCCCGAAATTGCAGAATCAATATATTGTGCAGATATAACGATTTTGTTATGTTTTGCTGTATGAACT
443620	+	secondary		EKN05_RS02320	-	CGAACGCAAGAAAGCTGAAACCAGAATGAAGGAGGTTAAGCATGACTGGTAAACGCACTCTCCCCACCATGACACACGACGAAATGGCAGCCAAATGGAT
443647	+	primary		EKN05_RS02320	-	GAAGGAGGTTAAGCATGACTGGTAAACGCACTCTCCCCACCATGACACACGACGAAATGGCAGCCAAATGGATGGAAGACCCGGCTTTTAAAGCAGAATA
443650	-	secondary		-	EKN05_RS02310	CTTTTGTTCCCATTCGCTCGGCAACTTCAGCCTGAGTTAAGCCAGCTTCTTTGCGTGCTGCCAGCATTTCATCAAGCAGTGCGAATTCGTCAGCGATAGC
443859	-	primary	yes	-	-	GGCTCACCTGTGGGATATCCGGTGGCTAAGACATCGTGCGAGGAAATGACTATTTATCCGGTGCGCCGCCAGAATGACGGCGCGGTGTGGTTAAACGAAG
448033	+	secondary		EKN05_RS02350	-	TTCTGGCTTCTCGTCGTTCCAGCGCTGACTGAGGTAGCCTGAGTTTAACGGACACTCCTTCCTGAAATAGAATGGCATCAGAAGGAGCTAATAATGAGCA
448277	+	primary		EKN05_RS02350	-	GGCTCGGTACTCCTGGTTCCCGCACGGTGGCTGAACTGGAATCTGAAATTCTGCAACTGCGTAAGGCGTTAAATGAAGCTCGCCTTGAGCGCGATATATT
449963	+	secondary		-	EKN05_RS02360	AAACACTTGATAAATGCAAAGAGATTCTTGGCGGAGAAACCATAATTGCATCTACTCGTCGTGAACCGCTTTCATCCGGCACAGTATCAAGGTATTTTAT
449973	+	secondary		-	EKN05_RS02360	TAAATGCAAAGAGATTCTTGGCGGAGAAACCATAATTGCATCTACTCGTCGTGAACCGCTTTCATCCGGCACAGTATCAAGGTATTTTATGCGCGCACGA
449980	+	secondary		-	EKN05_RS02360	AAAGAGATTCTTGGCGGAGAAACCATAATTGCATCTACTCGTCGTGAACCGCTTTCATCCGGCACAGTATCAAGGTATTTTATGCGCGCACGAAAAGCAT
449986	+	primary		-	EKN05_RS02360	ATTCTTGGCGGAGAAACCATAATTGCATCTACTCGTCGTGAACCGCTTTCATCCGGCACAGTATCAAGGTATTTTATGCGCGCACGAAAAGCATCAGGTC
450227	-	secondary	yes	-	-	AGGCTGGCATTATCTTTAACGGCAGCAATCACCGGATTCTGGCGGAGCAGGTGTAAGAGGGGCATAAATTATCCTTATTATTTATACTAAGTTGGCATTA
450235	-	primary	yes	-	-	CCAGTTGCAGGCTGGCATTATCTTTAACGGCAGCAATCACCGGATTCTGGCGGAGCAGGTGTAAGAGGGGCATAAATTATCCTTATTATTTATACTAAGT
450248	-	secondary	yes	-	-	TCAGAATCGATGGCCAGTTGCAGGCTGGCATTATCTTTAACGGCAGCAATCACCGGATTCTGGCGGAGCAGGTGTAAGAGGGGCATAAATTATCCTTATT
450258	+	secondary		-	EKN05_RS02360	CAAATAATGATTTTATTTTGACTGATAATGACCTGTTCGTTGCAACAAATTGATAAGCAATGCTTTTTTATAATGCCAACTTAGTATAAATAATAAGGAT
455555	+	primary	yes	-	-	TCACGCCTGAAGGGAAAGCTGCACGTTATCAGCAAGCGTTACACTCAGCGCATTGAGCGACATAATCTGAATCTGAGACAACATCTGGCAAGGCTGGTAC
456373	-	primary		-	EKN05_RS02390	CCTTTAATTATTAACGATATGTTTCGTATTTTTCTTTAAATCTGCATGTAACAGAATGTTAATAAGACATGATTGTTGCGGCAGGATCTGCAATAATTAA
457508	+	secondary	yes	-	-	AGTTATCATTCAGACAACAGCGGTTCCGCTGGAGGCTCAAGTGGCGGCGGATTTAGCGGCGGGGGAGGTTCTTCTGGCGGTGGCGGCGCATCCGGCCGCT
457513	+	secondary	yes	-	-	TCATTCAGACAACAGCGGTTCCGCTGGAGGCTCAAGTGGCGGCGGATTTAGCGGCGGGGGAGGTTCTTCTGGCGGTGGCGGCGCATCCGGCCGCTGGTAA
457545	+	secondary	yes	-	-	CAAGTGGCGGCGGATTTAGCGGCGGGGGAGGTTCTTCTGGCGGTGGCGGCGCATCCGGCCGCTGGTAACTCCACCATAAAAAATGCCAGCCCGAAGGCTG
457567	+	secondary	yes	-	-	CGGGGGAGGTTCTTCTGGCGGTGGCGGCGCATCCGGCCGCTGGTAACTCCACCATAAAAAATGCCAGCCCGAAGGCTGGCATTATCAAATCAGATAAAGT
457578	+	secondary	yes	-	-	CTTCTGGCGGTGGCGGCGCATCCGGCCGCTGGTAACTCCACCATAAAAAATGCCAGCCCGAAGGCTGGCATTATCAAATCAGATAAAGTCAGACTTATGC
457583	+	primary	yes	-	-	GGCGGTGGCGGCGCATCCGGCCGCTGGTAACTCCACCATAAAAAATGCCAGCCCGAAGGCTGGCATTATCAAATCAGATAAAGTCAGACTTATGCCTGGC
458880	-	primary		-	EKN05_RS02405	TCCAGAAACGTCAGGCGAAGTAAGTAAAAAAGTTAGAACGGCAACGCGTACCTTGGGTACGCGTTGTTTGTCTGGAGTTTCAGTTTAACTAGTGACTTGA
459045	+	primary	yes	-	-	CTAACTTTTTTACTTACTTCGCCTGACGTTTCTGGAACTCGCTGGCGGCTTTCACAAAGCCTGCAAACAGCGGGTGACCATCACGTGGAGTAGAAGTAAA
459149	+	secondary	yes	-	-	GGATGGAACTGGCAAGCCACGAACCACGGGTGATTCGGAACTTCGATGATCTCGACCAACTGATCATCCCCGGAACGGCCCGCAACGCGCAGACCTGCAT
459812	-	primary	yes	-	-	TAATGTTCCGGAAAAAGCGGTTATTTCTCTGAAAGACGTCGATTCCATCTATAAAATTCCGGGCCTGTTGAAATCTCAGGGGCTGGACGATTATATTTGT
459835	+	primary	yes	-	-	TACCGGATTCGCTTCTTCGAAGATAACCTGTTCCCATTCGGACAGATTTGCTTCCGGGCAGTTTAAGCTGAATCGTTTACAAATATAATCGTCCAGCCCC
460170	+	primary	yes	-	-	GCGTCAGGTGCATAAACAGAGTGTGCTCACGGCCAATTTCAACAGCCATCTGGCGAATAGCTTCGAGGAACGGCAAGGATTCGATATCACCTACTGTACC
460640	-	primary		-	EKN05_RS02410	GGGCTATTTTCTCACTCCTGATTTCAATAGTGCGCTGGCGAAGAGGAGGGATAATGAAAGTTTGTGGCACAGGTCATGTTCGGGTATACTGCTTTCCCGT
460646	-	secondary		-	EKN05_RS02410	CCAAAGGGGCTATTTTCTCACTCCTGATTTCAATAGTGCGCTGGCGAAGAGGAGGGATAATGAAAGTTTGTGGCACAGGTCATGTTCGGGTATACTGCTT
460677	+	primary	yes	-	-	AAATATAGTTCGTTGTCATGCTGAACCTGAGAAGTTAGGTTGAAAAGACGATGGAATAACCAAGACGGGAAAGCAGTATACCCGAACATGACCTGTGCCA
460692	-	secondary		-	EKN05_RS02410	CATTTTTTAAATGACAAGCGCTTGATTTGCGTCAAAAACATTTACCCCAAAGGGGCTATTTTCTCACTCCTGATTTCAATAGTGCGCTGGCGAAGAGGAG
461714	+	primary	yes	-	-	TTGAATTGTCCTGAAAATTGCGGGTCTGTCAGGTGTAATACCTTCGAGTAAAAGATATCGCTGGATACGGCTGACGCCATATCCAGCTATGTAAGACTAA
461719	+	secondary	yes	-	-	TTGTCCTGAAAATTGCGGGTCTGTCAGGTGTAATACCTTCGAGTAAAAGATATCGCTGGATACGGCTGACGCCATATCCAGCTATGTAAGACTAACTCCC
462301	-	primary	yes	-	-	AGCTGGAACATCTGGGGATCAGCCTGAAAGAAGCAGAAAAACATCTGCTGCCGCGTTACAACTTCAATGATGTCGACGAGTTGCTGGCGGCGATTGGTGG
462386	+	primary	yes	-	-	GAGACGGATATCCCCGCCACCAATCGCCGCCAGCAACTCGTCGACATCATTGAAGTTGTAACGCGGCAGCAGATGTTTTTCTGCTTCTTTCAGGCTGATC
463604	-	primary	yes	-	-	CTGTTCCCTCTGGCTGATGCCAACGTAGTCAGCGAAGATGTGCTGCGTGAGAGCGTCGGTAAGTCGGTTGTTAACCTTATTCACGGCGTGCGTGATATGG
464091	-	primary		-	EKN05_RS02420	GTGCCGCAGGTGTTATGCAGCAAATTATAAAACTGGAACCTATTCGTATAGTTTATGTATCCTGTAACCCTGCAACGCTGGCTCGGGATAGCGAAGCGTT
464101	-	secondary		-	EKN05_RS02420	GCGCGAGCAGGTGCCGCAGGTGTTATGCAGCAAATTATAAAACTGGAACCTATTCGTATAGTTTATGTATCCTGTAACCCTGCAACGCTGGCTCGGGATA
464122	-	secondary		-	EKN05_RS02420	GATAAAGTGTTGCTGGACCCGGCGCGAGCAGGTGCCGCAGGTGTTATGCAGCAAATTATAAAACTGGAACCTATTCGTATAGTTTATGTATCCTGTAACC
464574	-	primary	yes	-	-	ATACCGCATCGCTAAGTTCGGCAGATCGCGAAAAACTGGAACGCTTTTCGCATTCTGAAGGCCTGGATCTGTATCTCGCCCCCGATAGTGAGATACTCGA
464872	+	secondary	yes	-	-	GGGCAGCAATGCTTCAAGTTGGGGCGCTAAAATGGGGCATTGTTTGACGTCGACAATGTCACTGGAGCCCGCTTTGCGAAACCCCATCTGAAGTTGCTGT
465058	+	secondary		-	EKN05_RS02430	CATTAATCGGGCGAGTGCCGCACTTTTGCTTCGCTGCTGTAAATCCACGCTGGCGTGTTGTTGCTGACAGCCGCCGCATACGCCAAAATGAGGACAGCGT
465081	+	secondary		-	EKN05_RS02430	TTTTGCTTCGCTGCTGTAAATCCACGCTGGCGTGTTGTTGCTGACAGCCGCCGCATACGCCAAAATGAGGACAGCGTGGCGTTTCGCGTTCCGGGCTATC
465279	+	primary		-	EKN05_RS02430	ACGTTTTGCCGTTATGTCGCGCCACGCCCTGACCAAAAGAGTCGAGGTCGTTGACTGAAACGGTTATGATCTGACGCGTCGTCGTGCGTCGTTTTGCAGA
465287	+	secondary		-	EKN05_RS02430	CCGTTATGTCGCGCCACGCCCTGACCAAAAGAGTCGAGGTCGTTGACTGAAACGGTTATGATCTGACGCGTCGTCGTGCGTCGTTTTGCAGAGTAGAATT
465316	-	primary		-	EKN05_RS02425	AACCAATAAGGACGGTCGGTGCCAGGATCAGAATCATCATGCGTGCGCGCAGGCTGTAGTTGGTCATGGAGTTCCGTTATGGGACAATTAAGGTCACACT
465814	-	primary	yes	-	-	CGATACAAAACAGCATCATCACGCAGGAAATAAAGATCTCTTTATATTGCTGCAAGCGAACCGATTTAAGATCCAGCTCAAGCGCAATATATCCCAACAT
466020	-	secondary	yes	-	-	ATTGTGCTGCATCTCTTCGTGATAAGCAGCCAGCGACATTGCCATCGAGTTGATACCGTTTTTCAGCATATCCAGCTCGCCGAGCATAAATCCTTCCACC
466039	+	primary	yes	-	-	GCTTAATGCGCGATGTAACCGGTCCGATTCGCAACATGGTGAATACCGTCGACCGCATCCGTCGCGGGCAACTCGACAGCCGGGTGGAAGGATTTATGCT
466234	-	primary	yes	-	-	CGCGCTGCGTTGGTGTTAATTCTGTTTTCAGCGTCAGGCGGGTAAAGCCAATAACACCATTCAGTGGTGTACGCAGCTCGTGTGACATATTTGCCAGAAA
466558	+	secondary	yes	-	-	GCACGCTGGATGAAGTCGTTACTCTGCTGGCACATTCTTCTCACGATAAAGGGTTGGAACTGACGCTCAATATTAAAAGCGACGTGCCTGATAACGTGAT
466562	-	primary	yes	-	-	AGCGCACGTTTTTCTACCAGAATATCAATGTTGCCATTCTCGGTGAATTTAATTGCATTCCCCACCAGGTTAGTGATGATTTGCTGTAATCGCAGTGGGT
466610	+	primary	yes	-	-	GTTGGAACTGACGCTCAATATTAAAAGCGACGTGCCTGATAACGTGATCGGCGACCCACTGCGATTACAGCAAATCATCACTAACCTGGTGGGGAATGCA
466656	-	secondary	yes	-	-	TCGGAAGGCCTGGAATAAGCGCGATTGATCGCGTTCAGGAATACCAATGCCGGTATCCCGAATCTGCACTTCAATCTGCACTTTGGTATTACTCAGCGCA
466874	-	primary	yes	-	-	ACATAGGCCAGGCGCTTACCTGCGAGGCACTGGATGGATGGCCCTTCGATAATAATGTTCGGGTTCAGATCGAGATTAATGTGGAACCAGAAAGTTGAAC
467826	-	primary	yes	-	-	CAAATCAACCAGGCCTTCCGGGTTTTCTCCAACCTGCTGTTCCTCAACTTTGTTGCGAACTTCAGGCAGGAAATCGAGTAACATTTGCAGCATATCGCGC
468101	-	secondary	yes	-	-	GGCGTTAACGCCGCATCCGGCATAAACACAGGCACTTTGTCACCAATCTGAAACCAGCGTCATAAAAAGCCGATTGCTACTCGACAAGACGTCCGTTACC
468264	-	primary	yes	-	-	AACAAGCGCCCGTGCATGGTGCGTTAAGACAGAAAACCAAAACCGGCTCTATCTGGAGCCGGTTTGAGACTGATGCTAAACGCAAAATAGCCTGTTGTGC
469210	-	secondary	yes	-	-	GCTGGGGCAGCATCTGGGGGTAAACGTGGCATCGCTGCTGGGCGATGGTCAACAGCGTAGCGAAGTCGAAATGCTCGGTTATCTGTTCTTCGTCGGTAAT
469326	-	primary	yes	-	-	ACGCTGGTGCGTAATACTTTTGCCGATCGTGATGCTAGTGGGCGCGGTTTGCAGACATTTGATTTGCGTACCACTATTCATGTAGTTACCGGGATAGAAG
472776	+	secondary	yes	-	-	AAACGAAGAAATAAAGAAGAGTATGAAATGGATCGCTTGACTCTAGGCAAACGCCAGTAAAAATCCGCGCTATGAAGCAGTTTTTACTGGCATTTGCCTG
472796	+	primary	yes	-	-	GTATGAAATGGATCGCTTGACTCTAGGCAAACGCCAGTAAAAATCCGCGCTATGAAGCAGTTTTTACTGGCATTTGCCTGAAAAGATTCGATTCAGCACC
473305	-	primary		-	EKN05_RS02450	CGACACCTGGATGCAGGCGTTATCACAATTTGGCTGGCGCGGTCTGCTTCCTGAAAATGAAAGGGTTGAGTTCAGTGCGCCATCGGGTCAGGATGGAGAG
473891	+	primary	yes	-	-	CCATCAACCAGCCGCGCACAATCGCATGGTAACGTTTCTGGATTTGGTGCTGTTCAAACTGTTGTGCCAGCAGCCGTCCGGCCTCGCTGGATAATCCCAT
474481	+	secondary	yes	-	-	GACGAACGCGGTCATGAGTGGTCATAAAGCAACCTCAATAAGAAAAACTGCCGCGAAGGATAGCAGGAATAAAAAAAGGGAGCACTGTATTCACAGTGCT
474485	+	secondary	yes	-	-	AACGCGGTCATGAGTGGTCATAAAGCAACCTCAATAAGAAAAACTGCCGCGAAGGATAGCAGGAATAAAAAAAGGGAGCACTGTATTCACAGTGCTCCCG
474489	+	secondary	yes	-	-	CGGTCATGAGTGGTCATAAAGCAACCTCAATAAGAAAAACTGCCGCGAAGGATAGCAGGAATAAAAAAAGGGAGCACTGTATTCACAGTGCTCCCGGTTC
474495	+	secondary	yes	-	-	TGAGTGGTCATAAAGCAACCTCAATAAGAAAAACTGCCGCGAAGGATAGCAGGAATAAAAAAAGGGAGCACTGTATTCACAGTGCTCCCGGTTCGTTTCG
474520	+	secondary	yes	-	-	AAGAAAAACTGCCGCGAAGGATAGCAGGAATAAAAAAAGGGAGCACTGTATTCACAGTGCTCCCGGTTCGTTTCGCAGCATTCCAGCTACTTTTGTTGCT
474525	+	primary	yes	-	-	AAACTGCCGCGAAGGATAGCAGGAATAAAAAAAGGGAGCACTGTATTCACAGTGCTCCCGGTTCGTTTCGCAGCATTCCAGCTACTTTTGTTGCTCCCTG
474798	-	secondary	yes	-	-	CTTAACTTTCATATGAAATTTTCCTTAAGGCATTGTCTGTAAGCGCCTTGTAAGACTTCGCGAAAAAGACGATTCTATCTTCGTCGACAGGGAGTCAGAC
474803	-	primary	yes	-	-	TAATTCTTAACTTTCATATGAAATTTTCCTTAAGGCATTGTCTGTAAGCGCCTTGTAAGACTTCGCGAAAAAGACGATTCTATCTTCGTCGACAGGGAGT
474814	-	secondary	yes	-	-	ATGTTGATTGTTAATTCTTAACTTTCATATGAAATTTTCCTTAAGGCATTGTCTGTAAGCGCCTTGTAAGACTTCGCGAAAAAGACGATTCTATCTTCGT
474820	-	secondary	yes	-	-	ATCAAAATGTTGATTGTTAATTCTTAACTTTCATATGAAATTTTCCTTAAGGCATTGTCTGTAAGCGCCTTGTAAGACTTCGCGAAAAAGACGATTCTAT
474824	-	secondary	yes	-	-	TAAAATCAAAATGTTGATTGTTAATTCTTAACTTTCATATGAAATTTTCCTTAAGGCATTGTCTGTAAGCGCCTTGTAAGACTTCGCGAAAAAGACGATT
474829	-	secondary	yes	-	-	TCATTTAAAATCAAAATGTTGATTGTTAATTCTTAACTTTCATATGAAATTTTCCTTAAGGCATTGTCTGTAAGCGCCTTGTAAGACTTCGCGAAAAAGA
475002	+	secondary	yes	-	-	TAACAATCAACATTTTGATTTTAAATGAAAATAACGATTCTTATCTTTTTAAGTATTCGCTTATTTCCTGGCGATCTCCTACAGAGTCTGTAAGAGATCT
475022	+	primary	yes	-	-	TTAAATGAAAATAACGATTCTTATCTTTTTAAGTATTCGCTTATTTCCTGGCGATCTCCTACAGAGTCTGTAAGAGATCTCTCACAACCAGATGGGGTAT
475401	-	primary		EKN05_RS02465	-	TAAAAGCTGGCCGTTAAGTGAGGAATTGTACGGTGTTCCTTCACCGTGCATTATTTCAACTACCGAAGATGCCGTATACTGGCAACCCCAGCCGTTTACC
475594	-	secondary		-	EKN05_RS02465	TTGATTTTCCAAGAGTCAGGCCCGCAAGTGCCTGATGGTTTGCATAAGAAGACATGTTTCACCGTCATAAACCAGATAAACTAAACGACAAGTGTATCTG
475614	+	primary		-	EKN05_RS02470	CACGCATCGCAGTAGCGTGCAGTAAAATCTTTCAGGGCTTGTGCGGTCAAATCGTCCACTAATTTCTCTCTTCACTTAAACCAGATACACTTGTCGTTTA
475620	+	secondary		-	EKN05_RS02470	TCGCAGTAGCGTGCAGTAAAATCTTTCAGGGCTTGTGCGGTCAAATCGTCCACTAATTTCTCTCTTCACTTAAACCAGATACACTTGTCGTTTAGTTTAT
475635	+	secondary		-	EKN05_RS02470	GTAAAATCTTTCAGGGCTTGTGCGGTCAAATCGTCCACTAATTTCTCTCTTCACTTAAACCAGATACACTTGTCGTTTAGTTTATCTGGTTTATGACGGT
475647	+	secondary		EKN05_RS02470	-	AGGGCTTGTGCGGTCAAATCGTCCACTAATTTCTCTCTTCACTTAAACCAGATACACTTGTCGTTTAGTTTATCTGGTTTATGACGGTGAAACATGTCTT
475880	-	primary	yes	-	-	GTCTGGCGCACCTCATCCCAGTTATTAAAACGCGTCTGGTTAAAACTGTTGAGATAGAGCTTAAAACTCTTCGACTCAATCAGATTTACGCTGGTGTAAT
476140	+	primary	yes	-	-	TTGATGAACTGGAAGGCCAGCCGATAGGTCATTTCAATGGCACTTGCATTGATGACCAGGATATCACTATCGATAACTATGAATTCACTACTGACTATCT
476570	+	secondary		-	EKN05_RS02475	AAGACTGGTTCGGCAATAAATTTTTTCTCAATTTTGCGTGCTGGATTCACGCAGAAGGTTGTGAAAGGTCATCAGGCAGGGCTATTGTAATCAAAGGGAA
476593	+	secondary		-	EKN05_RS02475	TTTCTCAATTTTGCGTGCTGGATTCACGCAGAAGGTTGTGAAAGGTCATCAGGCAGGGCTATTGTAATCAAAGGGAATGACGATATTCGTCCCATAAGGA
476893	+	primary		EKN05_RS02475	-	TCCTGCGCCGTGAACGCGGCGTAAAGCTGGAACTGATTAATCCCCCGGAAGAGGCTTTTGTCGATGGGCGAATTATTCGCGCTTTGCAGGCCAACTTGTT
477260	-	primary	yes	-	-	ATAATGATGCCGTGAGCGATACGGACAAACGCTTCCAGACGTTTTTCGATATCCGGCATGATGATCAATTCGTTGACCAGCGGGTTAGGCGGTTCAGCGG
477700	+	primary	yes	-	-	CGCTGGTGAAAGAAAATCGCCGTGATACAGGCGATGCCTACAGCTTTAACTGGTCAATGCGCATTGCGCCAGATTTGCAAATGCCGTTTGAGCCGTCTCA
477957	-	primary	yes	-	-	CCGGAAACAAGTGAGCGTTTCCGGATTCTTACACAGCCACTGGATCGGTCAACTGATCCTTAACTGATCGGCATTACACCGGGGGAGGGGAGATTACGTG
477989	-	secondary	yes	-	-	ATCAAGAGCCTGTCCAATGTGCATAAAAAAATCCGGAAACAAGTGAGCGTTTCCGGATTCTTACACAGCCACTGGATCGGTCAACTGATCCTTAACTGAT
478036	-	secondary	yes	-	-	CCCAGAGAAGTCAGTGGGTTACGCAGAGAATCGTAACGGGATACCAGATCAAGAGCCTGTCCAATGTGCATAAAAAAATCCGGAAACAAGTGAGCGTTTC
478504	+	primary	yes	-	-	GCTCTGGCATAACGCCACGCCGCATCCGCACTGGTGCGGCCTGACCCTGCTGGCCATCGATGGTGTGTTCTGGCGCACACCGGATACACCAGAGAACGAT
478727	-	primary	yes	-	-	CTTCACCAGATGATCGCCTTTACCCAGTTTTCTGAGCTCTTCATATTGCGCTCCCTTTCTGAGAGGTATCATCCAGTGGCGGTGTTCTCCCGCCAGGCTC
478735	-	secondary	yes	-	-	GTTTTCAGCTTCACCAGATGATCGCCTTTACCCAGTTTTCTGAGCTCTTCATATTGCGCTCCCTTTCTGAGAGGTATCATCCAGTGGCGGTGTTCTCCCG
479137	+	secondary	yes	-	-	GCAACTGAGCAGGCTGACGCTGAGAAGTAAAAAGCCGGAGCTTGTGGAGCAAGAGCTGTGGGGTGTCTTACTGGCTTATAATCTGGTGAGATATCAGATG
479350	+	primary	yes	-	-	TATACCGGAGCTGATGCGCGATCTTGCAAGTATGGGACAACTTGTGAAATTACCGACGAGAAGGGGAAGGGCCTTCCCGAGAGTGGTAAAGGAGAGGCCC
479369	+	secondary	yes	-	-	GATCTTGCAAGTATGGGACAACTTGTGAAATTACCGACGAGAAGGGGAAGGGCCTTCCCGAGAGTGGTAAAGGAGAGGCCCTGGAAATACCCCACAGCCC
479422	+	secondary	yes	-	-	CTTCCCGAGAGTGGTAAAGGAGAGGCCCTGGAAATACCCCACAGCCCCGAAAAAGAGCCAGTCAGTTGCTTAACTGACTGGCATTAGCCCCGAAGGGCTC
479886	-	primary	yes	-	-	CATCCTGCTGGATGAAGTGGAAAAAGCGCATCCGGATGTCTTCAATATTCTGTTGCAGGTACTGGATGATGGGCGTCTGACTGACGGGCAGGGGAGAACG
480176	-	secondary	yes	-	-	GTTGATGCGGTATCTAACGCTATTCGCCGTAGCCGTGCGGGGTTGGCGGATCCAAATCGCCCGATTGGTTCATTCCTGTTCCTCGGCCCAACGGGTGTGG
480232	-	primary	yes	-	-	AACTGCTGCGTATGGAGCAAGAACTGCACCATCGCGTCATTGGTCAGAACGAAGCGGTTGATGCGGTATCTAACGCTATTCGCCGTAGCCGTGCGGGGTT
480987	+	primary	yes	-	-	GCTGCAACAATTGCCGGGTCAGTAATTTGCACATGGTGGTGCAATTCGTAACGTTCTTTCAGGCCACGCAGAATCGCAATGGTATCTTCAACAGAAGGCT
481996	+	primary	yes	-	-	CGCTCATTAAATGAAGTGGTTCGATGAATTGGTTGTCGTGCCCGAGTGCAAGTGATTGGGCATCGGCAAGAGCAAGCTGGAATTTATTAGTAAGACGATC
482000	+	secondary	yes	-	-	CATTAAATGAAGTGGTTCGATGAATTGGTTGTCGTGCCCGAGTGCAAGTGATTGGGCATCGGCAAGAGCAAGCTGGAATTTATTAGTAAGACGATCCAGA
482132	-	primary		-	EKN05_RS02485	GGCGGCGACCGTTGTACATATACGGAAAATGAGACTTTCTTCTCTTATCGTCGCGACAAGACCACCGGTCGTATGGCAAGTTTCATTTGGCTGATATAAC
482604	+	secondary	yes	-	-	GCGACTTCCGTTCCCGCTCGATTGCAAAACAGCACAGGGAGGCAGTCGGCAGTCATCACTGCGCAAACCGTGCCAGGCGTATTGCTATAAGAGGCATCTG
482614	-	primary		EKN05_RS02490	-	GCAAGCGACTTTTTGCTGCGGGCAATTTGCCTTCTAAACCGGTCTGGCTTGAGCAGGTACACGGCAAAGATGTGCTTAAGCTTACTGGCGAACCTTATGC
482650	-	secondary		EKN05_RS02490	-	ATTGTGGCGATAACCCGGATCACGTTGAGGAGAATCGCAAGCGACTTTTTGCTGCGGGCAATTTGCCTTCTAAACCGGTCTGGCTTGAGCAGGTACACGG
482847	+	secondary	yes	-	-	CAATGGGCACCGAGGTTGAGTGAGTCATACGGGGGCAAGCTCACGCCGCCGATACGAGTGGAGCTACAGGCCGCAACACCTTTTGGCAGCGGCCACTGCG
482969	+	primary	yes	-	-	CAGTCCACTTCATCCTTATGCTCTTCGAAATCGGCGCGCATCACCTCAATCAGCTCCACCATATCTTGTGGAATAGGCGCATGCCATTCCATTTCGATGC
483018	+	secondary	yes	-	-	TCAGCTCCACCATATCTTGTGGAATAGGCGCATGCCATTCCATTTCGATGCCGGAGATCGGGTGATAAAGACGCAGCATGGTTGCATGAAGCGCCTGGCG
483448	-	primary	yes	-	-	CCGCGCGACCTAGTGGTACATCCTGGCGCGGGTAACCCGGATGGCACGGTACTGAATGCGTTGCTTCATTACTATCCGCCCATTGCCGATGTACCACGTG
484440	+	primary	yes	-	-	AGTGCGCTGCAAGGGTTCTTTGGCGTTGACCGTAGCGATCGCGATCCTCAACATGCACGAGCTGCGTTTAGTGACTTTTCCAAACTGGTGCGCGGCTATC
484738	-	secondary	yes	-	-	CCTTCCCGAGAGTGGTAAAGGAGAGGCCCTGGAAATACCCCACAGCCCCGAAAAAGAGCCAGTCAGTTGCTTAACTGACTGGCATTACAGCTCAAGGGCT
484790	-	secondary	yes	-	-	GATCTTGCAAGTATGGGACAACTTGTGAAATTACCGACGAGAAGGGGAAGGGCCTTCCCGAGAGTGGTAAAGGAGAGGCCCTGGAAATACCCCACAGCCC
484809	-	primary	yes	-	-	CATACCGGAGCTGATGCGCGATCTTGCAAGTATGGGACAACTTGTGAAATTACCGACGAGAAGGGGAAGGGCCTTCCCGAGAGTGGTAAAGGAGAGGCCC
484833	-	secondary	yes	-	-	ATTGCAGGGCGCTTCACCGGGACGCATACCGGAGCTGATGCGCGATCTTGCAAGTATGGGACAACTTGTGAAATTACCGACGAGAAGGGGAAGGGCCTTC
485052	-	secondary	yes	-	-	ACTGGGATACAGGGAGATAAAACAGACGATGCAACTGAGCAGGCTGACGCTGAGAAGTAAAAAGCCGGAGCTTGTGGAGCAAGAGCTGTGGGGTGTCTTA
485063	+	primary	yes	-	-	TGATTCTGAGAAACTCAGTTGATTCGGCCAGTAACCTTTCAGATGTTCCGCCATTTTAATCATCTGATATCTCACCAGATTATAAGCCAGTAAGACACCC
485424	+	secondary	yes	-	-	GTTTTCAGCTTCACCAGATGATCGCCTTTACCCAGTTTTCTGAGCTCTTCATATTGCGCTCCCTTTCTGAGAGGTATCATCCAGTGGCGGTGTTCTCCCG
485432	+	secondary	yes	-	-	CTTCACCAGATGATCGCCTTTACCCAGTTTTCTGAGCTCTTCATATTGCGCTCCCTTTCTGAGAGGTATCATCCAGTGGCGGTGTTCTCCCGCCAGGCTC
485437	+	primary	yes	-	-	CCAGATGATCGCCTTTACCCAGTTTTCTGAGCTCTTCATATTGCGCTCCCTTTCTGAGAGGTATCATCCAGTGGCGGTGTTCTCCCGCCAGGCTCCAGCC
485654	-	primary	yes	-	-	CTCTGGCATAACGCCACGCCGCATCCGCACTGGTGCGGCCTGACCCTGCTGGCCATCGATGGTGTGTTCTGGCGCACACCGGATACACCAGAGAACGATG
486301	+	secondary	yes	-	-	TATAAGTTAGACGGAAAAGACTATATTTAAGATGTTTTGCCTGAAAAGTGAGCGAACGATAAAGTTTTTATATTTTTCGCTTGTCAGGCCGGAATAACTC
486308	+	secondary	yes	-	-	TAGACGGAAAAGACTATATTTAAGATGTTTTGCCTGAAAAGTGAGCGAACGATAAAGTTTTTATATTTTTCGCTTGTCAGGCCGGAATAACTCCCTATAA
486313	+	secondary		-	EKN05_RS02510	GGAAAAGACTATATTTAAGATGTTTTGCCTGAAAAGTGAGCGAACGATAAAGTTTTTATATTTTTCGCTTGTCAGGCCGGAATAACTCCCTATAATGCGC
486318	+	secondary		-	EKN05_RS02510	AGACTATATTTAAGATGTTTTGCCTGAAAAGTGAGCGAACGATAAAGTTTTTATATTTTTCGCTTGTCAGGCCGGAATAACTCCCTATAATGCGCCACCA
486325	+	secondary		-	EKN05_RS02510	ATTTAAGATGTTTTGCCTGAAAAGTGAGCGAACGATAAAGTTTTTATATTTTTCGCTTGTCAGGCCGGAATAACTCCCTATAATGCGCCACCACTGACAC
486333	+	primary		-	EKN05_RS02510	TGTTTTGCCTGAAAAGTGAGCGAACGATAAAGTTTTTATATTTTTCGCTTGTCAGGCCGGAATAACTCCCTATAATGCGCCACCACTGACACGGAACAAC
486582	-	secondary	yes	-	-	TGTTACCGTTCGACTTGCATGTGTTAGGCCTGCCGCCAGCGTTCAATCTGAGCCATGATCAAACTCTTCAATTTAAAAGTTTGATGCTCAAAGAATTAAA
486586	-	secondary	yes	-	-	TTCCTGTTACCGTTCGACTTGCATGTGTTAGGCCTGCCGCCAGCGTTCAATCTGAGCCATGATCAAACTCTTCAATTTAAAAGTTTGATGCTCAAAGAAT
486593	-	primary	yes	-	-	AAGCTGTTTCCTGTTACCGTTCGACTTGCATGTGTTAGGCCTGCCGCCAGCGTTCAATCTGAGCCATGATCAAACTCTTCAATTTAAAAGTTTGATGCTC
486601	-	secondary	yes	-	-	GAAACAGCAAGCTGTTTCCTGTTACCGTTCGACTTGCATGTGTTAGGCCTGCCGCCAGCGTTCAATCTGAGCCATGATCAAACTCTTCAATTTAAAAGTT
486607	+	secondary		-	EKN05_RS02510	AGATACGGATTCTTAACGTCGCAAGACGATAAATGAATACCAAGTCTCAAGAGTGAACACGTAATTCATTACGAAGTTTAATTCTTTGAGCATCAAACTT
486619	+	secondary		EKN05_RS02510	-	TTAACGTCGCAAGACGATAAATGAATACCAAGTCTCAAGAGTGAACACGTAATTCATTACGAAGTTTAATTCTTTGAGCATCAAACTTTTAAATTGAAGA
486631	+	secondary		EKN05_RS02510	-	GACGATAAATGAATACCAAGTCTCAAGAGTGAACACGTAATTCATTACGAAGTTTAATTCTTTGAGCATCAAACTTTTAAATTGAAGAGTTTGATCATGG
486934	-	primary	yes	-	-	ACCCGAAGGCCTTCTTCATACACGCGGCATGGCTGCATCAGGCTTGCGCCCATTGTGCAATATTCCCCACTGCTGCCTCCCGTAGGAGTCTGGACCGTGT
487269	-	primary	yes	-	-	CCTGAGCGTCAGTCTTCGTCCAGGGGGCCGCCTTCGCCACCGGTATTCCTCCAGATCTCTACGCATTTCACCGCTACACCTGGAATTCTACCCCCCTCTA
487533	-	secondary	yes	-	-	ACATTCTCATCTCTGAAAACTTCCGTGGATGTCAAGACCTGGTAAGGTTCTTCGCGTTGCTTCGAATTAAACCACATGCTCCACCGCTTGTGCGGGCCCC
487549	-	secondary	yes	-	-	CACGGTTCCCGAAGGCACATTCTCATCTCTGAAAACTTCCGTGGATGTCAAGACCTGGTAAGGTTCTTCGCGTTGCTTCGAATTAAACCACATGCTCCAC
487555	-	secondary	yes	-	-	CTGTCTCACGGTTCCCGAAGGCACATTCTCATCTCTGAAAACTTCCGTGGATGTCAAGACCTGGTAAGGTTCTTCGCGTTGCTTCGAATTAAACCACATG
487569	-	secondary	yes	-	-	CAGCCATGCAGCACCTGTCTCACGGTTCCCGAAGGCACATTCTCATCTCTGAAAACTTCCGTGGATGTCAAGACCTGGTAAGGTTCTTCGCGTTGCTTCG
487599	+	secondary	yes	-	-	TACGGCCGCAAGGTTAAAACTCAAATGAATTGACGGGGGCCCGCACAAGCGGTGGAGCATGTGGTTTAATTCGAAGCAACGCGAAGAACCTTACCAGGTC
487609	+	secondary	yes	-	-	AGGTTAAAACTCAAATGAATTGACGGGGGCCCGCACAAGCGGTGGAGCATGTGGTTTAATTCGAAGCAACGCGAAGAACCTTACCAGGTCTTGACATCCA
487614	+	secondary	yes	-	-	AAAACTCAAATGAATTGACGGGGGCCCGCACAAGCGGTGGAGCATGTGGTTTAATTCGAAGCAACGCGAAGAACCTTACCAGGTCTTGACATCCACGGAA
487619	+	secondary	yes	-	-	TCAAATGAATTGACGGGGGCCCGCACAAGCGGTGGAGCATGTGGTTTAATTCGAAGCAACGCGAAGAACCTTACCAGGTCTTGACATCCACGGAAGTTTT
487625	+	primary	yes	-	-	GAATTGACGGGGGCCCGCACAAGCGGTGGAGCATGTGGTTTAATTCGAAGCAACGCGAAGAACCTTACCAGGTCTTGACATCCACGGAAGTTTTCAGAGA
487639	+	secondary	yes	-	-	CCGCACAAGCGGTGGAGCATGTGGTTTAATTCGAAGCAACGCGAAGAACCTTACCAGGTCTTGACATCCACGGAAGTTTTCAGAGATGAGAATGTGCCTT
488083	-	primary	yes	-	-	TGTGTGAGCACTGCAAAGTACGCTTCTTTAAGGTAAGGAGGTGATCCAACCGCAGGTTCCCCTACGGTTACCTTGTTACGACTTCACCCCAGTCATGAAT
488119	-	secondary	yes	-	-	CAAGATGCCTTGCTTTTCACTTTCTATCAGACAATCTGTGTGAGCACTGCAAAGTACGCTTCTTTAAGGTAAGGAGGTGATCCAACCGCAGGTTCCCCTA
488127	-	secondary	yes	-	-	CTGCTTCGCAAGATGCCTTGCTTTTCACTTTCTATCAGACAATCTGTGTGAGCACTGCAAAGTACGCTTCTTTAAGGTAAGGAGGTGATCCAACCGCAGG
488145	-	secondary	yes	-	-	CGAAGGGGACGTATCAGTCTGCTTCGCAAGATGCCTTGCTTTTCACTTTCTATCAGACAATCTGTGTGAGCACTGCAAAGTACGCTTCTTTAAGGTAAGG
488163	-	secondary	yes	-	-	GTGTCCTAGGCCTCTAGACGAAGGGGACGTATCAGTCTGCTTCGCAAGATGCCTTGCTTTTCACTTTCTATCAGACAATCTGTGTGAGCACTGCAAAGTA
488173	-	secondary	yes	-	-	TGAAAGGGCGGTGTCCTAGGCCTCTAGACGAAGGGGACGTATCAGTCTGCTTCGCAAGATGCCTTGCTTTTCACTTTCTATCAGACAATCTGTGTGAGCA
488178	-	secondary	yes	-	-	CGCCGTGAAAGGGCGGTGTCCTAGGCCTCTAGACGAAGGGGACGTATCAGTCTGCTTCGCAAGATGCCTTGCTTTTCACTTTCTATCAGACAATCTGTGT
488180	+	secondary		-	EKN05_RS02515	TGTGATTCATGACTGGGGTGAAGTCGTAACAAGGTAACCGTAGGGGAACCTGCGGTTGGATCACCTCCTTACCTTAAAGAAGCGTACTTTGCAGTGCTCA
488194	+	secondary		-	EKN05_RS02515	GGGGTGAAGTCGTAACAAGGTAACCGTAGGGGAACCTGCGGTTGGATCACCTCCTTACCTTAAAGAAGCGTACTTTGCAGTGCTCACACAGATTGTCTGA
488200	+	secondary		-	EKN05_RS02515	AAGTCGTAACAAGGTAACCGTAGGGGAACCTGCGGTTGGATCACCTCCTTACCTTAAAGAAGCGTACTTTGCAGTGCTCACACAGATTGTCTGATAGAAA
488409	-	primary	yes	-	-	TTAGTCGCTTAACCTCACAACCCGAAGATGTTTCACTTCAGAGTTGCGAAAATTTGAGAGACTCACGAACAACTTTCATTGTTCAGTGTTTCAATTTTCA
488492	+	secondary		EKN05_RS02520	-	TAAAAATCTGGATCAAGCTGAAAATTGAAACACTGAACAATGAAAGTTGTTCGTGAGTCTCTCAAATTTTCGCAACTCTGAAGTGAAACATCTTCGGGTT
488496	+	primary		EKN05_RS02520	-	AATCTGGATCAAGCTGAAAATTGAAACACTGAACAATGAAAGTTGTTCGTGAGTCTCTCAAATTTTCGCAACTCTGAAGTGAAACATCTTCGGGTTGTGA
488500	+	secondary		EKN05_RS02520	-	TGGATCAAGCTGAAAATTGAAACACTGAACAATGAAAGTTGTTCGTGAGTCTCTCAAATTTTCGCAACTCTGAAGTGAAACATCTTCGGGTTGTGAGGTT
488507	+	secondary		EKN05_RS02520	-	AGCTGAAAATTGAAACACTGAACAATGAAAGTTGTTCGTGAGTCTCTCAAATTTTCGCAACTCTGAAGTGAAACATCTTCGGGTTGTGAGGTTAAGCGAC
488713	+	secondary		EKN05_RS02520	-	AATGGGGAAACCCAGTGTGATTCGTCACACTATCATTAACTGAATCCATAGGTTAATGAGGCGAACCGGGGGAACTGAAACATCTAAGTACCCCGAGGAA
489176	-	primary	yes	-	-	TCACCCCCAGCCACAAGTCATCCGCTAATTTTTCAACATTAGTCGGTTCGGTCCTCCAGTTAGTGTTACCCAACCTTCAACCTGCCCATGGCTAGATCAC
489231	-	secondary	yes	-	-	CGCTACCTAAATAGCTTTCGGGGAGAGCCAGCTATCTCCCGGTTTGATTGGCCTTTCACCCCCAGCCACAAGTCATCCGCTAATTTTTCAACATTAGTCG
489235	-	secondary	yes	-	-	GAGGCGCTACCTAAATAGCTTTCGGGGAGAGCCAGCTATCTCCCGGTTTGATTGGCCTTTCACCCCCAGCCACAAGTCATCCGCTAATTTTTCAACATTA
489274	+	secondary	yes	-	-	CCGGTGATCTAGCCATGGGCAGGTTGAAGGTTGGGTAACACTAACTGGAGGACCGAACCGACTAATGTTGAAAAATTAGCGGATGACTTGTGGCTGGGGG
489279	+	primary	yes	-	-	GATCTAGCCATGGGCAGGTTGAAGGTTGGGTAACACTAACTGGAGGACCGAACCGACTAATGTTGAAAAATTAGCGGATGACTTGTGGCTGGGGGTGAAA
490161	-	primary	yes	-	-	CAGCTGGTATCTTCGACTGATTTCAGCTCCACGAGCAAGTCGCTTCACCTACGTATCAGCGTGCCTTCTCCCGAAGTTACGGCACCATTTTGCCTAGTTC
490258	-	secondary	yes	-	-	CCCCATCAATTAACCTTCCGGCACCGGGCAGGCGTCACACCGTATACGTCCACTTTCGTGTTTGCACAGTGCTGTGTTTTTAATAAACAGTTGCAGCCAG
490424	-	secondary	yes	-	-	CACAGCGAGTTCAATTTCACTGAGTCTCGGGTGGAGACAGCCTGGCCATCATTACGCCATTCGTGCAGGTCGGAACTTACCCGACAAGGAATTTCGCTAC
490931	-	secondary	yes	-	-	CCTACTTCAGCCCCAGGATGTGATGAGCCGACATCGAGGTGCCAAACACCGCCGTCGATATGAACTCTTGGGCGGTATCAGCCTGTTATCCCCGGAGTAC
490941	-	secondary	yes	-	-	ACCCTTGGGACCTACTTCAGCCCCAGGATGTGATGAGCCGACATCGAGGTGCCAAACACCGCCGTCGATATGAACTCTTGGGCGGTATCAGCCTGTTATC
490962	+	secondary	yes	-	-	GCAGGTGCGAAAGCAGGTCATAGTGATCCGGTGGTTCTGAATGGAAGGGCCATCGCTCAACGGATAAAAGGTACTCCGGGGATAACAGGCTGATACCGCC
491125	+	primary	yes	-	-	AAGTAGGTCCCAAGGGTATGGCTGTTCGCCATTTAAAGTGGTACGCGAGCTGGGTTTAGAACGTCGTGAGACAGTTCGGTCCCTATCTGCCGTGGGCGCT
491135	-	secondary	yes	-	-	TATCTCTTCCGCATTTAGCTACCGGGCAGTGCCATTGGCATGACAACCCGAACACCAGTGATGCGTCCACTCCGGTCCTCTCGTACTAGGAGCAGCCCCC
491349	-	primary	yes	-	-	TATCAGGCTGAAAATCTTCTCTCAATCCGCCAAAACATCTTCGGCGTTGTAAGGTTAAGCCTCACGGTTCATTAGTACCGGTTAGCTCAACGCATCGCTG
491383	-	secondary	yes	-	-	TTATCAGACCGCTTCTGCGTTCTGATTTAATCTGTATCAGGCTGAAAATCTTCTCTCAATCCGCCAAAACATCTTCGGCGTTGTAAGGTTAAGCCTCACG
491387	-	secondary	yes	-	-	TGTTTTATCAGACCGCTTCTGCGTTCTGATTTAATCTGTATCAGGCTGAAAATCTTCTCTCAATCCGCCAAAACATCTTCGGCGTTGTAAGGTTAAGCCT
491396	-	secondary	yes	-	-	GGCTAATTCTGTTTTATCAGACCGCTTCTGCGTTCTGATTTAATCTGTATCAGGCTGAAAATCTTCTCTCAATCCGCCAAAACATCTTCGGCGTTGTAAG
491401	-	secondary	yes	-	-	CGCCAGGCTAATTCTGTTTTATCAGACCGCTTCTGCGTTCTGATTTAATCTGTATCAGGCTGAAAATCTTCTCTCAATCCGCCAAAACATCTTCGGCGTT
491407	-	secondary	yes	-	-	TACGGCCGCCAGGCTAATTCTGTTTTATCAGACCGCTTCTGCGTTCTGATTTAATCTGTATCAGGCTGAAAATCTTCTCTCAATCCGCCAAAACATCTTC
491416	-	secondary	yes	-	-	CCACCGCGCTACGGCCGCCAGGCTAATTCTGTTTTATCAGACCGCTTCTGCGTTCTGATTTAATCTGTATCAGGCTGAAAATCTTCTCTCAATCCGCCAA
491420	-	secondary	yes	-	-	GGGACCACCGCGCTACGGCCGCCAGGCTAATTCTGTTTTATCAGACCGCTTCTGCGTTCTGATTTAATCTGTATCAGGCTGAAAATCTTCTCTCAATCCG
491656	+	secondary		-	EKN05_RS02530	GTAGCGCCGATGGTAGTGTGGGGTCTCCCCATGCGAGAGTAGGGAACTGCCAGGCATCAAACTAAGCGAAAGGCCATCCGTCAGGATGGCCTTTTTGCAT
491665	+	secondary		-	EKN05_RS02530	ATGGTAGTGTGGGGTCTCCCCATGCGAGAGTAGGGAACTGCCAGGCATCAAACTAAGCGAAAGGCCATCCGTCAGGATGGCCTTTTTGCATTGGCGCAGA
491837	-	primary	yes	-	-	ATGCCATTATGTCTCCTGCCGTAATCCGATGCTTTTGTTGGTCGCTTTTGTTTATTTCTTTTGGTAAAGAAAATGTTATACATTTGTTGCGTATCATTAT
491888	+	primary		-	EKN05_RS02530	AGCTCCTCAATAACCATTTTCCTGCTAACTAAATTCATGGTTTAGGTTGCATAATGATACGCAACAAATGTATAACATTTTCTTTACCAAAAGAAATAAA
491901	+	secondary		-	EKN05_RS02530	CCATTTTCCTGCTAACTAAATTCATGGTTTAGGTTGCATAATGATACGCAACAAATGTATAACATTTTCTTTACCAAAAGAAATAAACAAAAGCGACCAA
493098	+	secondary	yes	-	-	TCAATCAGTGGAATACTGAAGGCTGAGATGTTCCCGGCACAGGTTCGCGCATTAGGCGTTGGTCTGTCATATGCGGTCGCTAATGCTATATTTGGTGGTT
493102	+	secondary	yes	-	-	TCAGTGGAATACTGAAGGCTGAGATGTTCCCGGCACAGGTTCGCGCATTAGGCGTTGGTCTGTCATATGCGGTCGCTAATGCTATATTTGGTGGTTCGGC
493110	+	secondary	yes	-	-	ATACTGAAGGCTGAGATGTTCCCGGCACAGGTTCGCGCATTAGGCGTTGGTCTGTCATATGCGGTCGCTAATGCTATATTTGGTGGTTCGGCGGAGTACG
493114	+	secondary	yes	-	-	TGAAGGCTGAGATGTTCCCGGCACAGGTTCGCGCATTAGGCGTTGGTCTGTCATATGCGGTCGCTAATGCTATATTTGGTGGTTCGGCGGAGTACGTAGC
493121	+	primary	yes	-	-	TGAGATGTTCCCGGCACAGGTTCGCGCATTAGGCGTTGGTCTGTCATATGCGGTCGCTAATGCTATATTTGGTGGTTCGGCGGAGTACGTAGCGTTGTCG
493299	-	secondary		EKN05_RS02535	-	CCGGGATCGCAGTGCCATGTTTGGATTGATGTTCTCTGTCAGTTTGGGGGCGTCAAAAGAGCTTTGGGATAGCCGCCCCGAAGGGAGCGGCTGGAGCTGG
493304	-	secondary		EKN05_RS02535	-	ATGAGCCGGGATCGCAGTGCCATGTTTGGATTGATGTTCTCTGTCAGTTTGGGGGCGTCAAAAGAGCTTTGGGATAGCCGCCCCGAAGGGAGCGGCTGGA
493308	-	primary		EKN05_RS02535	-	GGGGATGAGCCGGGATCGCAGTGCCATGTTTGGATTGATGTTCTCTGTCAGTTTGGGGGCGTCAAAAGAGCTTTGGGATAGCCGCCCCGAAGGGAGCGGC
493314	-	secondary		EKN05_RS02535	-	GCATCAGGGGATGAGCCGGGATCGCAGTGCCATGTTTGGATTGATGTTCTCTGTCAGTTTGGGGGCGTCAAAAGAGCTTTGGGATAGCCGCCCCGAAGGG
493611	+	secondary	yes	-	-	CATCCAGAAAGTAACAATAGCGAACAGACAAAAAGAATACGCAAAACGTGGCCTCCAAAAAACAAACCCCGTACAGGACGGGGTTGTGATTACAGGATGC
493615	+	primary	yes	-	-	CAGAAAGTAACAATAGCGAACAGACAAAAAGAATACGCAAAACGTGGCCTCCAAAAAACAAACCCCGTACAGGACGGGGTTGTGATTACAGGATGCGGCT
493970	+	primary	yes	-	-	CCACATCCCTTTCAGGTGATAGGTGTTGTCGTCATCTTTCCATAACCGAACCACTAGCTGGTCAGTATTGACGTAATACTGCAAACGGCTCAGGAAACGA
494028	+	secondary	yes	-	-	TGGTCAGTATTGACGTAATACTGCAAACGGCTCAGGAAACGACGCAGATTGATCTCATAGAGATAAGGCAATGTGCCAATTATCTTGAAAGGTTCATCTT
494455	+	secondary	yes	-	-	CCAGACGATTAACGCCGCGGCCATTCATAATATTCTGTGTAACCCATTCAAACATAATGTCTGACATCTTACGGTTACGGATCAGATGATAACGGTCGTA
494564	+	primary	yes	-	-	ATCGTGTTGATGCAGGTAAACATCGTTCAGGCTGGCACCGCTATAAAGTACGCTATCGTCGATGATAAAGCCTTTAAAGTGCAGAACACCAAGAGCTTCA
495533	+	secondary	yes	-	-	TCTTCATGGGTAAATTCGTTGATCTCGCTAAAGTAGCGGTAATAAAGATCTTCTTTGGTGACTCGCGAAATGAATTGCTGAAGTTGTGGCTCATCTTCTG
495778	+	primary	yes	-	-	TTCACTGCCAGAAGCCAGCAAAGGATGAATATCCAGACGCTGAATTTCCGGGCAATCGACAATCAAGTTGGAAACCTGCACCAGAAGCTGGCTCAAGCCT
496077	-	primary	yes	-	-	ATCCGGTGGCGCTGAAATTGCGTTCGCCGGATATTCCACATAAATCGGAAGTTCAGGGCGTCATGCTTTACCTGCGTACAGCCAATGAAGTCCAGCAAGC
496220	+	primary	yes	-	-	CCCTGAACTTCCGATTTATGTGGAATATCCGGCGAACGCAATTTCAGCGCCACCGGATAACCAATCTGTTCGGCAATATGCACCGCTTCGGTGCTATCGC
496274	-	secondary	yes	-	-	GCCGGCGTTGCCCAGCAATCTGACTTCCAATACCGCAGAAGCGCATCTTCTGTTGCAACAGGCGATTGCCGAAGGGGCTACGTCGCTCGATACCCATGAA
496581	+	primary	yes	-	-	AACGTCGTGCCTCTTGCGAGGAGTGCTCGCCGCACCAGTTCGTCAGCAAAGAGACATATTTGCTGCGGGGATGATGCTTTACCGCTTCAATTAATACTTG
496604	+	secondary	yes	-	-	TGCTCGCCGCACCAGTTCGTCAGCAAAGAGACATATTTGCTGCGGGGATGATGCTTTACCGCTTCAATTAATACTTGCGCGCTTTCTGTTGCGGGAGCAG
497506	+	primary	yes	-	-	TTCGTGTTGCGATGCCGGGGCGGAAAGAATAATGCAGGTTTTACAGCCTTTCTCGCCGAGCTCTTCCAGAAGAGCAAGATTACGGCTGGCATTGGTACAT
497734	-	primary		-	EKN05_RS02545	TTAAAACACGCTATCTGGCAGGAAAAACGCAACATCTGGGTAGCATCACAGCAGAACAGTTAGAAAGCGTTTAAAATCATTCGGTCACTTCTGCGGGAGA
497816	+	primary	yes	-	-	CCTCGCTGACTCATACCGGTCTCCCGCAGAAGTGACCGAATGATTTTAAACGCTTTCTAACTGTTCTGCTGTGATGCTACCCAGATGTTGCGTTTTTCCT
498446	-	primary		EKN05_RS02550	-	GCTGAACGAATCTCTTTAATCTTACCGGGGCGCATCTTGTGCCCCGTTTTCTCCTCTGCGACAATGGCGTTTTTTCGACGCTCTCTTATGACCGAAAACG
498991	-	secondary		-	EKN05_RS02555	GATTTCGTAGCAAAGCCTGCGACTATCATACCTATTGAATAAAACAGATTGTTGTCTGGAACAATGTCCCCGATAATATGTAACATATTAGAAACATACC
499003	-	primary		-	EKN05_RS02555	GCGGTTCGCCATGATTTCGTAGCAAAGCCTGCGACTATCATACCTATTGAATAAAACAGATTGTTGTCTGGAACAATGTCCCCGATAATATGTAACATAT
499023	+	secondary		-	EKN05_RS02560	GACAATGGGTACAAACGGTATTCATAACTAACCTCGGGATGAGTAAGGAGACTTATCGGCAACGACGCCGGTATGTTTCTAATATGTTACATATTATCGG
499038	+	primary		-	EKN05_RS02560	CGGTATTCATAACTAACCTCGGGATGAGTAAGGAGACTTATCGGCAACGACGCCGGTATGTTTCTAATATGTTACATATTATCGGGGACATTGTTCCAGA
499413	-	primary	yes	-	-	GAACAGTGCCTGACAGGCGTTTTCGCCGTAGACGCGGGTTTCTTCCGCACGCTGACGACGCAACACTTCCGGATCAATAAAACTTTTACCACTGATGCCA
499431	+	secondary		EKN05_RS02560	-	CGTGACCGCAAGTGGGAAGATTCGCCGTGGCGCACGGTTTCCCGCGCGCCGGGTGATGAGACGCCGGAAAAGGCCGATCACGGTGGCATCAGTGGTAAAA
499631	+	primary	yes	-	-	GATTGTTCGCGCCTGGTTTATCCAGAGTGTAACGCCGCGTTTTAAAGAAGCCTTGCGCTGGATGGCAGCAAACCGCAAAGCGTACCATGTGGTGGATGAA
500173	-	secondary	yes	-	-	ACTGGATGCCAGTATTACCGGCAGAGTGTGAGTAAATTTGCGGGGAAATGCCGGATGGCAGAGTTGCCACCCGGCTGATTTATCAGGCTTTATTCTGACG
500186	-	primary	yes	-	-	GAGACGCCGATTGACTGGATGCCAGTATTACCGGCAGAGTGTGAGTAAATTTGCGGGGAAATGCCGGATGGCAGAGTTGCCACCCGGCTGATTTATCAGG
500232	+	primary	yes	-	-	AATATCTCTGTCGCAACCGGCGTTTTGCTTGGTGAATGGTGGCGTCAGAATAAAGCCTGATAAATCAGCCGGGTGGCAACTCTGCCATCCGGCATTTCCC
500942	-	primary		-	EKN05_RS02565	ATTTTACCAATTTACATTTTTTTGCACTCGTTTAAGTCTAAAAAATGAGCATGATTTTGTTCTGTAGAAAGAAGCAGTTAAGCTAGGCGGATTGAAGATT
500949	-	secondary		-	EKN05_RS02565	GTGTGAAATTTTACCAATTTACATTTTTTTGCACTCGTTTAAGTCTAAAAAATGAGCATGATTTTGTTCTGTAGAAAGAAGCAGTTAAGCTAGGCGGATT
501067	+	secondary		-	EKN05_RS02570	TGCTTCTTTCTACAGAACAAAATCATGCTCATTTTTTAGACTTAAACGAGTGCAAAAAAATGTAAATTGGTAAAATTTCACACCCGCATAAGTTGATGTA
501158	+	primary		-	EKN05_RS02570	GTTGATGTAAAACAATAAAATCCATTTACGACCACAATCGATGTGTGGTTTTTGTTGATTTAAATCAAAGAATCAAGGGTGGTTGAGGAGTATATATACA
501591	-	primary	yes	-	-	CGGTACGCATTTTCTATTAACGAAAAAAAGCGGAAGAGGTCGCCCTCTTCCGCTTAGTAACTTGCTACTTAAGCCTTACAGGCTTTCAGTAAAGGTACGA
501671	+	secondary	yes	-	-	ACAGCAGCGCGACGTTATCGCTCGTACCTTTACTGAAAGCCTGTAAGGCTTAAGTAGCAAGTTACTAAGCGGAAGAGGGCGACCTCTTCCGCTTTTTTTC
501691	+	primary	yes	-	-	CTCGTACCTTTACTGAAAGCCTGTAAGGCTTAAGTAGCAAGTTACTAAGCGGAAGAGGGCGACCTCTTCCGCTTTTTTTCGTTAATAGAAAATGCGTACC
501990	-	primary		EKN05_RS02575	-	GTGCGGGCATTTCATTTTCACTGGCAGTGATTGACCCGGCAGCGGTACACCTTTTGAGTTGGGCGGGGGCGGCATATATTGTCTGGCTGGCGTGGAAAAT
501996	-	secondary		EKN05_RS02575	-	TACTGTGTGCGGGCATTTCATTTTCACTGGCAGTGATTGACCCGGCAGCGGTACACCTTTTGAGTTGGGCGGGGGCGGCATATATTGTCTGGCTGGCGTG
502298	+	primary		-	EKN05_RS02580	CCTGGCGTCATAGCGGTAATCAGGGTGTAAGTCCAAAAAGCACTTAAAAGGATCGGTGTCACTTGTTATCTCCTCTGTTTTGGTAGACAGTACCCGACAC
502330	+	secondary		-	EKN05_RS02580	CCAAAAAGCACTTAAAAGGATCGGTGTCACTTGTTATCTCCTCTGTTTTGGTAGACAGTACCCGACACGGAACATTTAAAAAAATGAATGTTTTTATATT
502616	+	primary		EKN05_RS02580	-	GCCGACGGATGTGCCTTACCCGCGAAGGAAAAAAGTTGCTGCCGCACATTTATGAACTTACCCGAGTGATGGATACGCTTCGTGAGGCTGCCAAAAAGGA
503231	-	primary	yes	-	-	AAGCGCCGTAAACCGAGCGGAACGGGCGTGCCACCGCAAACGACAGAAGAGTAATCTCAATGCCGGGTTTAAGCCCGGCATTGTTTTTTTACGCAACCAC
504618	-	primary		-	EKN05_RS02585	GGCGATAGCACCGGGTGAGAACAATACCCGAGAAGCGATATCCATACAAACAGATGAAGATTGCAGCCGTAACGTCTATAATCAGCGCCCCACACAGAGG
504630	-	secondary		-	EKN05_RS02585	TGCAGGAAAAACGGCGATAGCACCGGGTGAGAACAATACCCGAGAAGCGATATCCATACAAACAGATGAAGATTGCAGCCGTAACGTCTATAATCAGCGC
504708	+	secondary		-	EKN05_RS02590	GTCATGTTCTACCTCTGTGTGGGGCGCTGATTATAGACGTTACGGCTGCAATCTTCATCTGTTTGTATGGATATCGCTTCTCGGGTATTGTTCTCACCCG
504733	+	primary		-	EKN05_RS02590	GCTGATTATAGACGTTACGGCTGCAATCTTCATCTGTTTGTATGGATATCGCTTCTCGGGTATTGTTCTCACCCGGTGCTATCGCCGTTTTTCCTGCAAG
505552	-	primary	yes	-	-	CCATTTCCGCGTCTCAAATAATTTGCTGGAGCTGCGTAATCTGGTACAGGTTGCCGAGTTGATTGTTCGCTGCGCGATGATGCGCAAAGAAAGCCGGGGG
505925	-	primary	yes	-	-	GTGGTGTAATGGTTGATGATCATGGGCGTACGGACGTCGAGGGCTTGTATGCCATTGGCGAGGTGAGTTATACCGGCTTACACGGCGCTAACCGCATGGC
506335	-	primary	yes	-	-	TATTTCTTCTGGCGATGGCATTGCTATGGCGTGGCGCGCGGGCTGTCGGGTTGCCAATCTCGAATTTAATCAGTTCCACCCTACCGCACTGTATCACCCA
507281	+	secondary		-	EKN05_RS02600	TAAACACGTTGACGCAGGGCGGCGAGAAAAAGAGAAGTTACTGGCTGGTGGAGGATTAGGTGGTGAAATAAAAAGGCCGTTGGGTTACTCTTCAGGCAGT
507289	+	secondary		-	EKN05_RS02600	TTGACGCAGGGCGGCGAGAAAAAGAGAAGTTACTGGCTGGTGGAGGATTAGGTGGTGAAATAAAAAGGCCGTTGGGTTACTCTTCAGGCAGTTAAATGGG
507307	+	secondary		-	EKN05_RS02600	AAAAAGAGAAGTTACTGGCTGGTGGAGGATTAGGTGGTGAAATAAAAAGGCCGTTGGGTTACTCTTCAGGCAGTTAAATGGGCATTTCTACACAGATAAT
507368	+	secondary		EKN05_RS02600	EKN05_RS02605	CTCTTCAGGCAGTTAAATGGGCATTTCTACACAGATAATGCGATGTTCAGATTCTGTAGACTTATAATGATAGATAATGATCCGTCTACAGCATGACAAA
507420	+	secondary		EKN05_RS02600	EKN05_RS02605	TCTGTAGACTTATAATGATAGATAATGATCCGTCTACAGCATGACAAACAAAAACAGATGCGTTACGGAACTTTACAAAAACGAGACACTCTAACCCTTT
507425	+	secondary		EKN05_RS02600	EKN05_RS02605	AGACTTATAATGATAGATAATGATCCGTCTACAGCATGACAAACAAAAACAGATGCGTTACGGAACTTTACAAAAACGAGACACTCTAACCCTTTGCTTG
507435	+	secondary		EKN05_RS02600	EKN05_RS02605	TGATAGATAATGATCCGTCTACAGCATGACAAACAAAAACAGATGCGTTACGGAACTTTACAAAAACGAGACACTCTAACCCTTTGCTTGCTCAAATTGC
507439	+	secondary		EKN05_RS02600	EKN05_RS02605	AGATAATGATCCGTCTACAGCATGACAAACAAAAACAGATGCGTTACGGAACTTTACAAAAACGAGACACTCTAACCCTTTGCTTGCTCAAATTGCAGCT
507447	+	primary		EKN05_RS02600	EKN05_RS02605	ATCCGTCTACAGCATGACAAACAAAAACAGATGCGTTACGGAACTTTACAAAAACGAGACACTCTAACCCTTTGCTTGCTCAAATTGCAGCTAATGGAGT
507715	-	primary	yes	-	-	TCGAAGTTTTCAGCTTCAATGGCATCCACATCACTGGAAGGTGGACGACGCCCCTGAGCAACCAGGTAATTTTTCGCTGTATTTACAGCAATCCGATACA
507871	-	secondary	yes	-	-	ATCTCTTCATAGCTCAGGCCATCCAGCTCCCGCAAGGTTATTGCCATGCGCAAATCTTCCGGGAGGGACTCAATAGTTCGGAAAACTATCTGTCTCAGTT
507878	-	secondary	yes	-	-	AGCGGCTATCTCTTCATAGCTCAGGCCATCCAGCTCCCGCAAGGTTATTGCCATGCGCAAATCTTCCGGGAGGGACTCAATAGTTCGGAAAACTATCTGT
508095	-	primary	yes	-	-	TTCTGCATTTCTGGGTTATGAGCCAGTTCGTTAAGCAGCTCACTATCCAGCGTTTCGCCATCCATTAAAGCGGAAAGTTGTTCTTTCTGCATGCCTAATA
508477	+	primary		-	EKN05_RS02615	CAGAAAGTACGTCCGTGGGCGGCACAGCTTACCCAAATGGGCGTAGCCGCATGCGTATCGCTTGCAGTTATCGTTGGCGTCCAGCACTATAATGGACAAT
508736	-	primary	yes	-	-	CCGGACGCGGGAGTGACCGAGGCGTTAGCAGAGAATAACAGGCTACCTGTCACTAATGACATGGCAAACCAAAGTTGCTTCATTACTGCGATTGCGTTCC
508751	-	secondary	yes	-	-	TGCTGTAATAACGCCCCGGACGCGGGAGTGACCGAGGCGTTAGCAGAGAATAACAGGCTACCTGTCACTAATGACATGGCAAACCAAAGTTGCTTCATTA
508759	-	secondary	yes	-	-	GGTTCATCTGCTGTAATAACGCCCCGGACGCGGGAGTGACCGAGGCGTTAGCAGAGAATAACAGGCTACCTGTCACTAATGACATGGCAAACCAAAGTTG
509144	-	primary	yes	-	-	GATTCGGTGTCCATCCACACGATGTAGCTGTAGCGTGTACCATCTCGGGCAACCACGCGAATGACTTCGCAAAGACGATCAGCAATACGCGTGCGCCCGA
509473	-	primary	yes	-	-	CGGTGCTCGATGGCGTAGCGCGGTTAACGTTTACCGAGAAGCTGAATAATCCGTCGGAATAGAGACGTGATTCGATAGGCATGTTGTCCATCGTCGGTAG
510168	-	primary	yes	-	-	AGGAAATGTTCATACCGTATGGATTGTGGTATCTGGAAACGTCCTCGCATTTGTTATGCAAAATGCAACAAAGCCAGTGAAATCACTGGCTCGCGTCTTC
510172	-	secondary	yes	-	-	GGCGAGGAAATGTTCATACCGTATGGATTGTGGTATCTGGAAACGTCCTCGCATTTGTTATGCAAAATGCAACAAAGCCAGTGAAATCACTGGCTCGCGT
510177	-	secondary	yes	-	-	ATTGAGGCGAGGAAATGTTCATACCGTATGGATTGTGGTATCTGGAAACGTCCTCGCATTTGTTATGCAAAATGCAACAAAGCCAGTGAAATCACTGGCT
510311	+	secondary		-	EKN05_RS02625	CATAACAAATGCGAGGACGTTTCCAGATACCACAATCCATACGGTATGAACATTTCCTCGCCTCAATGTTGTAGTGTAGAATGTGGCGTTTCTATTAATA
510322	+	primary		-	EKN05_RS02625	CGAGGACGTTTCCAGATACCACAATCCATACGGTATGAACATTTCCTCGCCTCAATGTTGTAGTGTAGAATGTGGCGTTTCTATTAATACAGACGTTAAG
511503	+	primary	yes	-	-	CGGCTTCCTTGGCCTGCTGCACATGGAGATCATCCAGGAGCGTCTGGAACGTGAATACGATCTGGATCTGATCACCACTGCGCCGACCGTAGTGTATGAA
512763	-	primary	yes	-	-	ATTCCATTTTCTTTGGTTTCGTTTTTCGGCACTTCAAAGAATCCGCTGGTCGCTTCCCCACCATTACGGCGTGAGAAGGTCTGAACGAAATCGCTCGGTT
512770	-	secondary	yes	-	-	AAGACGAATTCCATTTTCTTTGGTTTCGTTTTTCGGCACTTCAAAGAATCCGCTGGTCGCTTCCCCACCATTACGGCGTGAGAAGGTCTGAACGAAATCG
513162	-	primary	yes	-	-	GACAGGGGATGTCGTTAGCCACGGGAGATTTATCTCATAAATAATTCACGTTGTCGCCATAACGGCGACAACGTGAACGAAGATGGCTATTAATGGATGC
513173	-	secondary	yes	-	-	CTATACACAACGACAGGGGATGTCGTTAGCCACGGGAGATTTATCTCATAAATAATTCACGTTGTCGCCATAACGGCGACAACGTGAACGAAGATGGCTA
513179	-	secondary	yes	-	-	AATATTCTATACACAACGACAGGGGATGTCGTTAGCCACGGGAGATTTATCTCATAAATAATTCACGTTGTCGCCATAACGGCGACAACGTGAACGAAGA
513281	-	secondary	yes	-	-	CTGCTAACTGCTTCGCTGCAGTTTCAGTTTAGCGGTATATGGGGACCAACGCTGTTTCGTGTGCCGTGGCAACCTGGAGGTGCCAACCTTAAACTTCGGG
513284	+	secondary		-	EKN05_RS02635	CGTTCACGTTGTCGCCGTTATGGCGACAACGTGAATTATTTATGAGATAAATCTCCCGTGGCTAACGACATCCCCTGTCGTTGTGTATAGAATATTCCCC
513288	+	secondary		-	EKN05_RS02635	CACGTTGTCGCCGTTATGGCGACAACGTGAATTATTTATGAGATAAATCTCCCGTGGCTAACGACATCCCCTGTCGTTGTGTATAGAATATTCCCCCGAA
513303	+	secondary		-	EKN05_RS02635	ATGGCGACAACGTGAATTATTTATGAGATAAATCTCCCGTGGCTAACGACATCCCCTGTCGTTGTGTATAGAATATTCCCCCGAAGTTTAAGGTTGGCAC
513321	+	secondary		-	EKN05_RS02635	ATTTATGAGATAAATCTCCCGTGGCTAACGACATCCCCTGTCGTTGTGTATAGAATATTCCCCCGAAGTTTAAGGTTGGCACCTCCAGGTTGCCACGGCA
513459	+	primary		EKN05_RS02635	-	AACTGCAGCGAAGCAGTTAGCAGAGCCATGTATATCAGGTCTGTTTCGTGTGCTGAATTGTTGACGCATTTATTTATTGGTATCGCATGAACCCCATCGT
514010	-	secondary	yes	-	-	TTTTTTCAACGCCTGTTCGGCGGCAGCCTGCTCAGCCTTACGACGGCTTGAACCTGTGCCAACCACCGGTTCACTCAGGCCGCTGACCTGGCAGTGGATA
514127	-	primary	yes	-	-	TGATGGAGATTTTCTGCCCCAGCAGTTTGTTCAACAATGTGGATTTGCCAACGTTCGGACGTCCGACGATGGCAATAAATCCGCAGTAACTTTTATCGAT
514972	-	secondary	yes	-	-	TATGCAGGACAAATGCGCGCTGCCAGCCTTCCATCGGAGTGACTCTTAAAGATCGTCAACATAACCGAGACTGCGCAGTGCGCGTTCGTCGTCGGCCCAA
515127	-	primary	yes	-	-	ACGCCCGCCAAAACGTAGCAAGAGAGGGGTGAAAGGCTGTAATGCACCTTTCAGAGTAGAGCGTTTAGAGCGTGCGCCTTTGGCAACCAGACGCACGCGA
515165	-	secondary	yes	-	-	GAGACAGCTTCAGCACTGCGCAGCGTTTTGACTTCGCCACGCCCGCCAAAACGTAGCAAGAGAGGGGTGAAAGGCTGTAATGCACCTTTCAGAGTAGAGC
515712	+	primary		-	EKN05_RS02650	AACGCGCGGGAATTTCCTGACGCAGACACACTACGCGCCGCGAAACGCTTTACCCGAATGGCGCTTAAGCCGTATCTTGGCGGTAAACCATTAAAGAGCA
516805	-	primary	yes	-	-	GAGAACGGTATTATTTTAACTTTCAATAATTACCGTGGCACAAGCATAGTGGCGTTCATCTGCCAGCGTTACATGCATATTTACAACGCCGAGCTTTTCC
516867	-	secondary	yes	-	-	AAAATTAAAGTTAAAAAGTAAAACCCCCGTTCCTTACCAGTTCGGGGGTTTTACTTTTTAAAGAGAACGGTATTATTTTAACTTTCAATAATTACCGTGG
516892	-	secondary	yes	-	-	CTGTTGTTGAGGGTGCATGCTGCACAAAATTAAAGTTAAAAAGTAAAACCCCCGTTCCTTACCAGTTCGGGGGTTTTACTTTTTAAAGAGAACGGTATTA
516923	-	secondary	yes	-	-	TGTAAAAGATAAGTACACTGATCCATAATCGCTGTTGTTGAGGGTGCATGCTGCACAAAATTAAAGTTAAAAAGTAAAACCCCCGTTCCTTACCAGTTCG
517130	+	secondary		-	EKN05_RS02660	TTGCAATCTTTAGCATAAAAACTCGAGCCTTTACGAAGAAAGCAATATTGATGGAAAGATTAACGTGACCGCCAATTCGTAAGTACATTAAAATTGGCTT
517137	+	secondary		-	EKN05_RS02660	CTTTAGCATAAAAACTCGAGCCTTTACGAAGAAAGCAATATTGATGGAAAGATTAACGTGACCGCCAATTCGTAAGTACATTAAAATTGGCTTCGTTATT
517142	+	secondary		-	EKN05_RS02660	GCATAAAAACTCGAGCCTTTACGAAGAAAGCAATATTGATGGAAAGATTAACGTGACCGCCAATTCGTAAGTACATTAAAATTGGCTTCGTTATTGAAGA
517152	+	secondary		-	EKN05_RS02660	TCGAGCCTTTACGAAGAAAGCAATATTGATGGAAAGATTAACGTGACCGCCAATTCGTAAGTACATTAAAATTGGCTTCGTTATTGAAGATTTTGCTGTG
517167	+	primary		-	EKN05_RS02660	GAAAGCAATATTGATGGAAAGATTAACGTGACCGCCAATTCGTAAGTACATTAAAATTGGCTTCGTTATTGAAGATTTTGCTGTGCTTTACACCATGCCA
517387	-	primary	yes	-	-	AGTTAATTTATATAGTATCTGCCAAGACACTTATTTATAGTTATTAAAGGCGCGTCCAATTGGTTCACCGGACGCACCTTAAGTACGTTTCCTTGTGTTA
517396	-	secondary	yes	-	-	CATTCACTAAGTTAATTTATATAGTATCTGCCAAGACACTTATTTATAGTTATTAAAGGCGCGTCCAATTGGTTCACCGGACGCACCTTAAGTACGTTTC
517401	-	secondary	yes	-	-	ATAATCATTCACTAAGTTAATTTATATAGTATCTGCCAAGACACTTATTTATAGTTATTAAAGGCGCGTCCAATTGGTTCACCGGACGCACCTTAAGTAC
517419	-	secondary	yes	-	-	TTAATTGATGACATTAGCATAATCATTCACTAAGTTAATTTATATAGTATCTGCCAAGACACTTATTTATAGTTATTAAAGGCGCGTCCAATTGGTTCAC
518215	+	primary	yes	-	-	ATCACGCCTGAAGGGAAAGCTGCACGTTATCAGCAAGCGTTACACTCAGCGCATTGAGCGACATAATCTGAATCTGAGACAACATCTGGCAAGGCTGGTA
519049	-	primary	yes	-	-	TTTTCGCGCGCCAGCTGGATAACGAGCTCCGGCCACTCGCCGAGCTTTTTACCTTTGAGGCCCATCTTTTTTGGAAACTCGGCGTAAAATGTAACCTTAC
519518	-	primary	yes	-	-	GAAGCGAACAGCATTCTTCTGGTGTACAGAGGTGCAGGCAGCAACATTGAGCCAGAGTCGGGCGATTGATTCAATATCGGTAAAAAGCCGTGTGGGGGTA
519610	+	primary	yes	-	-	ACAGAAACCTACCCCCACACGGCTTTTTACCGATATTGAATCAATCGCCCGACTCTGGCTCAATGTTGCTGCCTGCACCTCTGTACACCAGAAGAATGCT
520736	-	primary	yes	-	-	CGTTAATCGAACAATGGCGACAACAATTTCCCATTGAAGTGATGTGTCAGGTATTTGGTGTATCCAGGAGCGGTTATTACAACTGGGTACAGCATGAACC
521126	-	primary		EKN05_RS02680	-	TCGCTGCCCGGCACACCGGCACGGGCGTTTGAGGTAGCCTGAGTTTAACGGACACTCCTTCCTGAAATAGAATGGCATCAGAAGGAGCTAATAATGAGCA
522918	-	primary	yes	-	-	GATGAACATAGCGTTGATCTGACTGCTCTTTACTGTAAACCTGAAGATTATCCCGTGCCGTCCCTTTATTCTGAAGGTCTGACAGATTGTTCTTCTGCCG
523413	+	primary	yes	-	-	TTGGTGATAATGACACCGGATTTAAACAGAATGGAGACGGTATTCTGGATGTTTATGCTAATAGTCAGCGTGTATTCCGCTGGATTTGCCCCTATATTTC
523453	+	secondary	yes	-	-	TATTCTGGATGTTTATGCTAATAGTCAGCGTGTATTCCGCTGGATTTGCCCCTATATTTCCAGACATCTGTTATCACTTAACCCATTACAAGCCCGCTGC
524705	-	primary		-	EKN05_RS02700	TTGGCGCTGGATAACGTGAATTTTCTGGCAGTTCCGGCCTGAATATTCTTAAAAGCAATAGCCACTCCATTCTGAAAGCGGATAGACTGGCCCCCTGAAT
524710	-	secondary		-	EKN05_RS02700	AGTTGTTGGCGCTGGATAACGTGAATTTTCTGGCAGTTCCGGCCTGAATATTCTTAAAAGCAATAGCCACTCCATTCTGAAAGCGGATAGACTGGCCCCC
525203	-	primary	yes	-	-	AAGCCAGGTGACCGAATATCGTTTTGTCATCTGATATTGTTCTGCTGTTTTCGGATTACCCGCAGTAATATTTTTTAAATGCAACATTGTTAAATACTCG
525584	-	primary	yes	-	-	CGCCTGCAGCGATTTCGCGTAAATACGACAGGCTTTCAGCTTTTCTTTATCTTCGTCGCTGATTAACCCCAGCAGCAGGTCTTCTTCCCATTCCCCTGTC
526655	-	primary	yes	-	-	ACCGCGGTTCTGTTGTCTCAGGGCGTGCATCAGTCCACCGGATGCTGAGCACCCCTTCAAACCGTGTGTCGGGTATGATGATGCCGTAGGGGCCAGCAAC
527940	+	primary		EKN05_RS02725	-	CCGGCCGCCGGGGTGTGCGGTCAGGCTGAACAGAGAAACGGATGAATCCGGGGAGGCCCGGGGGCGGGCCTCTGTTTTTCCGGAGTCAGTCCGGTCTGTG
528425	-	primary	yes	-	-	GGCATCAGAAGGCCTTTTCGATAATGATACCGGCGCTCTGCTCTCCCTGGGCAGGGAAATGTTCCGCCTCGAAATTCTGGAGGACATTGCCCGGGATAAA
528435	-	secondary	yes	-	-	TGGTCCATCAGGCATCAGAAGGCCTTTTCGATAATGATACCGGCGCTCTGCTCTCCCTGGGCAGGGAAATGTTCCGCCTCGAAATTCTGGAGGACATTGC
528547	-	secondary		EKN05_RS02730	-	CTCAGTGCCTCTGCGGAGCTTCGACAGCAGTCTTTCACTGTTGCTGCTGATGCCACTGAGAGCTGTGAGGACCGTGTCGCGCTCACATGGAACAATCTCC
528653	-	secondary		EKN05_RS02730	-	GGAGAATTCCCGGGCATTCTCCGCGTTCCTTGACCGCCTTTCCGATACCGTCTCTGCACGCAATACCTCCGGATTCCGTGAACAGGTCGCTGCATGGCTG
530119	+	secondary		-	EKN05_RS02740	CTATTTTAGCCAGCCTGACTACTTGACTTGGTAATATTTGTTGCTAATAATCATGTATAAAATAAGCTTATATACATAGTAACTTCAGCAAAGGATTTAG
530289	+	primary		EKN05_RS02740	-	ACTGTGTATTCCCATGGAAGGAGATCACCCAATTCTCCCCCCCGACTTTTGACGCAGTGTCTTGTTAACAGGGGGATTTACCATGCTTATTGGCTATGTA
530511	+	secondary		EKN05_RS02740	-	ACTGCTCAAGACATTATCGGCAGGCGACACACTGGTTGTCTGGAAGCTGGATCGGCTGGGGCGCAGTATGCGGCATCTTGTCGTGCTGGTGGAGGAGTTG
530856	+	primary		-	EKN05_RS02745	GAAGGTGGCGATCATCTATGATGTTGGCGAATCGACTTTGTATAAGAGGTTTCCAGCCAGGGTTATATAAAACCGCAGACACGGCGTATACAAGAACGTG
531115	-	primary		EKN05_RS02750	-	GGCACCAGAACGTATTCGTCATAGTGAAGCGCTGGTGAAAAAACTGGTCTGAGTAAAGAATGCGCGTATAATGCCCGCCCGGTTTGTGTTGTTTTGAGAG
531134	-	secondary		-	EKN05_RS02750	TTCAGCAGGATCTGGAACTGGCACCAGAACGTATTCGTCATAGTGAAGCGCTGGTGAAAAAACTGGTCTGAGTAAAGAATGCGCGTATAATGCCCGCCCG
531497	+	secondary	yes	-	-	CCACTCGCAGCATCTCATCTGCCGCCAGGTTTAACTCGCGTCGTACACCGGTGTAGGAAATGGCTAATAACAGATCGTCAGGGGACGACGCCTGTACTGT
531743	+	primary	yes	-	-	CATGCAGTTTCTCTTCACTATTAACGTTTAGCGTTGCGTACATAGCGGCAGTATTTTCTTTAATCAGTTTTTCGCCGACCAGCCGTAACGGATCATCACC
532039	-	secondary		-	EKN05_RS02755	ACAATCGACCGCATCATGGCTAACTGGAATTTTTAATTCATGGCAATTAGCGGCAATGGAATATAAAATTCACTCGCGTGTGTCTCATATTGCCTGTTGT
532056	-	primary		-	EKN05_RS02755	TCATCACTTTTCCGGCAACAATCGACCGCATCATGGCTAACTGGAATTTTTAATTCATGGCAATTAGCGGCAATGGAATATAAAATTCACTCGCGTGTGT
532175	+	secondary		-	EKN05_RS02760	TATATTCCATTGCCGCTAATTGCCATGAATTAAAAATTCCAGTTAGCCATGATGCGGTCGATTGTTGCCGGAAAAGTGATGATCTATCTGTTAGGCTATG
532181	+	secondary		-	EKN05_RS02760	CCATTGCCGCTAATTGCCATGAATTAAAAATTCCAGTTAGCCATGATGCGGTCGATTGTTGCCGGAAAAGTGATGATCTATCTGTTAGGCTATGTAGTAG
532198	+	secondary		-	EKN05_RS02760	CATGAATTAAAAATTCCAGTTAGCCATGATGCGGTCGATTGTTGCCGGAAAAGTGATGATCTATCTGTTAGGCTATGTAGTAGCGAAAATTAATCAGGAT
532222	+	primary		EKN05_RS02760	-	CATGATGCGGTCGATTGTTGCCGGAAAAGTGATGATCTATCTGTTAGGCTATGTAGTAGCGAAAATTAATCAGGATGTTTCAGTCCAGAGGAGTATGGTT
532923	+	primary		EKN05_RS02765	-	AACCCCGCGCGGTGAACTCCAGCAACTGGAATAGAGTAAAGCATAGCGTCCGTGTATAATGCGCCGCGCTTTTATAACCGGAGTTTTCTTTTTGTCTGAA
533255	-	primary	yes	-	-	AGTCACTGAGCAACGCCGCGCACTCATCCGCCAGTATTCCTTCCGTAATTTCCACTCGGTGATTCATACCCGGATGATGCAGCACATCCATTAAAGATCC
533408	-	secondary	yes	-	-	TTCTCTCGTTTCTTTCCCAGTCGTCATCAAACTATTTGACCCATTCTCCCTCTCTGCTGTTTTCCAGGAAAGGGAGTGAAGAGAAACAAAATTAATCCGT
534245	-	primary	yes	-	-	TGTTTCAGCGCGTTCACCCGGAGCTCGCCGTAGCGCTCGATATCACCGATGAACAACCGGTGACTTGGTTTAGCCCGTTAGATGGCGATAATACCCTTTC
534711	+	primary	yes	-	-	CTGATAATTTTTTACCCGCTCACTGTTATAGACCAGTCCTGCCGCCAGCAGGTCGGCGTTACCATTATCAAGGTCGTCAAACAGCTGGCTGATATTCTGC
535028	-	primary		-	EKN05_RS02770	AAATCACCATCGTGAATTAGCAACGCGTGCCGCCAATGGCTGTAATAAGTTGCCATCTGGCGTAGGTTTACGCAAAATGCCGCTCATTTATGAGTAAACC
535033	-	secondary		-	EKN05_RS02770	AAATAAAATCACCATCGTGAATTAGCAACGCGTGCCGCCAATGGCTGTAATAAGTTGCCATCTGGCGTAGGTTTACGCAAAATGCCGCTCATTTATGAGT
535177	+	secondary		-	EKN05_RS02775	CAACTTATTACAGCCATTGGCGGCACGCGTTGCTAATTCACGATGGTGATTTTATTTCCACGCAAACGGTTTCGTCAGCGCATCAGATTCTTTATAATGA
535203	+	secondary		-	EKN05_RS02775	GCGTTGCTAATTCACGATGGTGATTTTATTTCCACGCAAACGGTTTCGTCAGCGCATCAGATTCTTTATAATGACGCCCGTTTCCCCCCCTTGGGTACAC
535233	+	primary		EKN05_RS02775	-	TCCACGCAAACGGTTTCGTCAGCGCATCAGATTCTTTATAATGACGCCCGTTTCCCCCCCTTGGGTACACCGAAAGCTTAGAAGACGAGAGACTTATGAT
536407	+	secondary	yes	-	-	TACCGCGCTGGACATCATGACCGAAGGCCCGCTGGGCGGTGCGGCGTTTAACAACGAATTTGGTCGTCCGGCACTGAACGGCTACTTCCGTACTTATGAA
536651	+	primary	yes	-	-	CCGGCAATGAACATCGGTCTTGGCGGCGGCGCGGCGTCTTCCATGGCGTCTGGTCAGTCTGATGCCGACCTCGACTTTGCTTCCGTACAGCGCGACAACC
538673	+	primary	yes	-	-	GTACGCGATGAGTTTGCAACCTTCTTCCATCGTCCGCAAACGCTGGCCCTGGGGGTATGTAACGGTTGCCAGATGATGTCTAACCTGCGTGAACTGATCC
539176	-	primary	yes	-	-	ATTTAAGTGTCGCCAGAAAGCGACACGGTAAACCACCCATTGTCGTGATTTACAGACACAAAAAAGCTCCCGGAGTTGGGAGCTTATGATAGTGGTTGGT
539181	-	secondary	yes	-	-	CAATCATTTAAGTGTCGCCAGAAAGCGACACGGTAAACCACCCATTGTCGTGATTTACAGACACAAAAAAGCTCCCGGAGTTGGGAGCTTATGATAGTGG
539186	-	secondary	yes	-	-	AAAATCAATCATTTAAGTGTCGCCAGAAAGCGACACGGTAAACCACCCATTGTCGTGATTTACAGACACAAAAAAGCTCCCGGAGTTGGGAGCTTATGAT
539423	+	secondary		-	EKN05_RS02780	TTTAGCGACACAGTGGCTGATTTACATTCAAATAGCGAAGAAGCCATAAATCCCTCAAAGCAACGTATAATCAGTACGTTACCAAACTATTTTCTTTATT
539434	+	secondary		-	EKN05_RS02780	AGTGGCTGATTTACATTCAAATAGCGAAGAAGCCATAAATCCCTCAAAGCAACGTATAATCAGTACGTTACCAAACTATTTTCTTTATTGGCACAGTTAC
539440	+	primary		-	EKN05_RS02780	TGATTTACATTCAAATAGCGAAGAAGCCATAAATCCCTCAAAGCAACGTATAATCAGTACGTTACCAAACTATTTTCTTTATTGGCACAGTTACTGCATA
539446	+	secondary		-	EKN05_RS02780	ACATTCAAATAGCGAAGAAGCCATAAATCCCTCAAAGCAACGTATAATCAGTACGTTACCAAACTATTTTCTTTATTGGCACAGTTACTGCATAATAGTA
539452	+	secondary		-	EKN05_RS02780	AAATAGCGAAGAAGCCATAAATCCCTCAAAGCAACGTATAATCAGTACGTTACCAAACTATTTTCTTTATTGGCACAGTTACTGCATAATAGTAAGCAGT
539462	+	secondary		-	EKN05_RS02780	GAAGCCATAAATCCCTCAAAGCAACGTATAATCAGTACGTTACCAAACTATTTTCTTTATTGGCACAGTTACTGCATAATAGTAAGCAGTGGCTCATTCA
539580	-	primary	yes	-	-	TCGTCAGACGCGAATAGCCTGATGCTAACCGAGGGGAAGTTCAGATACAACAAAGCCGGGAATTACCCGGCTTTGTTATGGAATAAGGCGGTGCCTAACT
539587	-	secondary	yes	-	-	GTTACTCTCGTCAGACGCGAATAGCCTGATGCTAACCGAGGGGAAGTTCAGATACAACAAAGCCGGGAATTACCCGGCTTTGTTATGGAATAAGGCGGTG
539601	-	secondary	yes	-	-	CAGCGTTTCAAGGTGTTACTCTCGTCAGACGCGAATAGCCTGATGCTAACCGAGGGGAAGTTCAGATACAACAAAGCCGGGAATTACCCGGCTTTGTTAT
539607	-	secondary	yes	-	-	ACGGGCCAGCGTTTCAAGGTGTTACTCTCGTCAGACGCGAATAGCCTGATGCTAACCGAGGGGAAGTTCAGATACAACAAAGCCGGGAATTACCCGGCTT
539691	+	secondary		-	-	CGCCTTATTCCATAACAAAGCCGGGTAATTCCCGGCTTTGTTGTATCTGAACTTCCCCTCGGTTAGCATCAGGCTATTCGCGTCTGACGAGAGTAACACC
540594	+	secondary	yes	-	-	GCGCGAGGGCACTGAATTACTGGCTGATCAGGTTGTCGGGCCGCTTACGCCAGAGCAAAAAGAGGTGGTGAGCATTCTTGATAGCAGCAGCTGCAATTTG
540663	+	primary	yes	-	-	GAGCATTCTTGATAGCAGCAGCTGCAATTTGCAAAAACTGATCGAACAACTGCTTGATTACAACCGTAAACAGGCGGACAGTGCGGTGGAACTGGAGAAT
541287	-	primary	yes	-	-	AATGGCTGGCTTATTGTGATTCTGCACGCAACCCAGCAATGCCAGACATGGCAGCCCTGCCAGCCACAGCCGTCGGGGCAATAATCGTTGAAAAATGTGT
541703	-	primary	yes	-	-	AGCTCGCTGTCGCTGGACTGCTGGAGTTTACTGTAACGTTGGCGCTCTTCCGCCAGTTGCAGTTGCAGCGCCTGACCGTCGCGCCAGAGTTGATACAGTG
542089	+	primary		EKN05_RS02790	-	AGCCATAAACCTGCGCATTTATTATTGGTCGATGACGATCCGGGATTGCTGAAACTGCTTGGCCTGCGCCTGACCAGCGAAGGCTACAGTGTGGTCACGG
542174	-	primary	yes	-	-	GTGTTGCAGCAACGGCATCGGGGATAGAACCATGCGCAGTAAGAATAATTACTGGCATTCCCGGCTGCACTTTCTGGATTTCAGCAAATAGCTGCATACC
542596	-	primary	yes	-	-	AATTTCATCGAGAAATAGCGTTCCGCCTTCCGCCGCCTGGAATAAACCTTCGCGATTGCTGACAGCGCCAGTAAACGCGCCACGCGCATGACCAAACAGC
542674	-	secondary	yes	-	-	GTTACTGCCCAGCGGGCGCACTTTACGCTCCTGCAACACGCGCAGCAGTTTGACCTGTAACGGCGCAGGCATATCGCCAATTTCATCGAGAAATAGCGTT
543143	-	primary	yes	-	-	TTCTCGCCGCGTGGGTGACGTTGCCTTTGGTGATTTGCAGCAGCTTACGCAAATAGTTGAGTTCAAAATGATTACGTGCCTCAACAAAGGTTGGCAGCGC
543264	+	secondary		-	EKN05_RS02795	GGCACGTAATCATTTTGAACTCAACTATTTGCGTAAGCTGCTGCAAATCACCAAAGGCAACGTCACCCACGCGGCGAGAATGGCGGGGCGCAACCGGACA
543276	+	secondary		-	EKN05_RS02795	TTTTGAACTCAACTATTTGCGTAAGCTGCTGCAAATCACCAAAGGCAACGTCACCCACGCGGCGAGAATGGCGGGGCGCAACCGGACAGAATTTTATAAA
543305	+	secondary		-	EKN05_RS02795	TGCAAATCACCAAAGGCAACGTCACCCACGCGGCGAGAATGGCGGGGCGCAACCGGACAGAATTTTATAAACTGCTTTCCCGACACGAGCTGGATGCAAA
543311	+	secondary		-	EKN05_RS02795	TCACCAAAGGCAACGTCACCCACGCGGCGAGAATGGCGGGGCGCAACCGGACAGAATTTTATAAACTGCTTTCCCGACACGAGCTGGATGCAAACGATTT
543353	+	primary		-	EKN05_RS02795	GCAACCGGACAGAATTTTATAAACTGCTTTCCCGACACGAGCTGGATGCAAACGATTTCAAGGAATGAATTGGCGTTATGTGTTACGTTTAGCAGATCAA
543694	-	primary	yes	-	-	CGAATGCTTTGGCCCGCATAAGGTGCTGTAATTTGATGTTGCCGGATGGAAACATCCGGCAACCCTTGACGCGGTTTAAATTGCCGCGTCGTCCTCTTCA
543704	-	secondary	yes	-	-	ACATTCATTACGAATGCTTTGGCCCGCATAAGGTGCTGTAATTTGATGTTGCCGGATGGAAACATCCGGCAACCCTTGACGCGGTTTAAATTGCCGCGTC
543809	-	secondary	yes	-	-	AAGGTGCGTTCAGCGATCCGACAATGCAGTTCTATCTCTGCGGCCCGGTTGGCTTCATGCAGTTTACCGCGAAACAGTTAGTGGATCTGGGCGTGAAGCA
544275	+	primary	yes	-	-	TGTGTCATCTGCGACAGCCATAAAGAAATCACCTGCCGGAGCGACCAGTTTCACGACATCGCCAACATTGGCGTGATTGTGCAACCAGTTGGATACCTGC
544835	-	primary		EKN05_RS02800	-	CGCTACAGTAAAAGCCACCATCCCTTTACTGGTGGAAACGGGGCCAAAGTTAACCGCCCATTTCTACGACCGTATGTTTACTCATAACCCAGAACTCAAA
545209	+	secondary		-	EKN05_RS02805	TTGCAAGCTCTTTATTCTCCAAAGCCTTGTGTAGCTTGAAGGTAATCGTTTGCGTAAATTCCTTTATCAAGACCTGTTATCGCACAATGATTCGGTTATA
545214	+	secondary		-	EKN05_RS02805	AGCTCTTTATTCTCCAAAGCCTTGTGTAGCTTGAAGGTAATCGTTTGCGTAAATTCCTTTATCAAGACCTGTTATCGCACAATGATTCGGTTATACTGTT
545221	+	secondary		-	EKN05_RS02805	TATTCTCCAAAGCCTTGTGTAGCTTGAAGGTAATCGTTTGCGTAAATTCCTTTATCAAGACCTGTTATCGCACAATGATTCGGTTATACTGTTCGCCGTT
545227	+	secondary		-	EKN05_RS02805	CCAAAGCCTTGTGTAGCTTGAAGGTAATCGTTTGCGTAAATTCCTTTATCAAGACCTGTTATCGCACAATGATTCGGTTATACTGTTCGCCGTTGTCCAA
545233	+	primary		-	EKN05_RS02805	CCTTGTGTAGCTTGAAGGTAATCGTTTGCGTAAATTCCTTTATCAAGACCTGTTATCGCACAATGATTCGGTTATACTGTTCGCCGTTGTCCAACAGGAC
545238	+	secondary		-	EKN05_RS02805	TGTAGCTTGAAGGTAATCGTTTGCGTAAATTCCTTTATCAAGACCTGTTATCGCACAATGATTCGGTTATACTGTTCGCCGTTGTCCAACAGGACCGCCT
545762	-	primary	yes	-	-	CCGATGCTGTCAGCGATTTCACGCATTTTCGCCCAGTCAACCACGCCGGAATATGCAGAGAAACCACCGATAATCATTTTCGGCTTGTGTTCTTTGGCTT
546216	-	secondary	yes	-	-	GTTGACGGTGATGTTAGCACGGCCCAGAGCGGCGTCTGCTTCTTTACCGGTCAGGTTTTTATCAACCAGATCAACCAGGAACAGGTGGTTATCAGTGCCG
546316	+	primary	yes	-	-	GCGGCACTGATAACCACCTGTTCCTGGTTGATCTGGTTGATAAAAACCTGACCGGTAAAGAAGCAGACGCCGCTCTGGGCCGTGCTAACATCACCGTCAA
546512	-	primary	yes	-	-	TTTTGTAGGCCTGAGAAGGTGTTCATGCCGCATCCAACATGAACAACGAGCACATTGTCAGCAAATCACCGTTTCGCTTATGCGTAAACCGGGTAACGTG
546546	-	secondary	yes	-	-	TACACGGAGATTGCAATATATTGAATTTGCAAGATTTTGTAGGCCTGAGAAGGTGTTCATGCCGCATCCAACATGAACAACGAGCACATTGTCAGCAAAT
546602	-	secondary	yes	-	-	GGAAGCCTTGATGATCATAAACGAAAAATTGCCTGATGCGCTACGCTTATCAGGCCTACACGGAGATTGCAATATATTGAATTTGCAAGATTTTGTAGGC
546642	-	secondary	yes	-	-	ACAGATTTGATGGCGCGATAACGTAGAAAGGCTTCCCGAAGGAAGCCTTGATGATCATAAACGAAAAATTGCCTGATGCGCTACGCTTATCAGGCCTACA
546681	-	secondary	yes	-	-	GCTGGGAATTGGCTATTTGTATGTTGAGGCGCAGTTACGACAGATTTGATGGCGCGATAACGTAGAAAGGCTTCCCGAAGGAAGCCTTGATGATCATAAA
546687	-	secondary	yes	-	-	ACAGGTGCTGGGAATTGGCTATTTGTATGTTGAGGCGCAGTTACGACAGATTTGATGGCGCGATAACGTAGAAAGGCTTCCCGAAGGAAGCCTTGATGAT
546696	-	secondary	yes	-	-	CCGCGCACAACAGGTGCTGGGAATTGGCTATTTGTATGTTGAGGCGCAGTTACGACAGATTTGATGGCGCGATAACGTAGAAAGGCTTCCCGAAGGAAGC
557024	+	primary	yes	-	-	AGGGGAATCAACAACCTCAGAGATGTCGTTGCGGGTAGAGTGGCTGTAATTTATAAAATGCCGGATAAGGCGTTCACGCCGCATCCGGCATCTTTCCTAA
561853	+	secondary		-	EKN05_RS02875	TTGGTAAATGTTCAAATCTGAGGGTGTGGTCATATTTTTTAATCCTGAAAGATAAGATGTATTGACCTTCTATTTTTGTGCCATAAGGATGTTGCTGGTT
561873	+	primary		-	EKN05_RS02875	AGGGTGTGGTCATATTTTTTAATCCTGAAAGATAAGATGTATTGACCTTCTATTTTTGTGCCATAAGGATGTTGCTGGTTGGTTGCTAATATGTGAAATA
562841	-	secondary	yes	-	-	GGGGTTAATCGAATGTTGGTGCAAGTTGAAAAATAAGAATATTCGAGCCTGCTTCCCGATGTCTGTAACGCCAGTTCACAAGCACTAAAAAACTGCGATC
562939	-	primary	yes	-	-	AAAAATGCCGTAACTAAAAAAGTATGTGAAATAGCCGAGCGCCAACCAGCGCGTGGATTGCAAAACCATGAGTCCCTCCCGTCAGGAGGCGTTAGTCTGG
562962	+	primary		-	EKN05_RS02880	TGTGAACTGGCGTTACAGACATCGGGAAGCAGGCTCGAATATTCTTATTTTTCAACTTGCACCAACATTCGATTAACCCCAGACTAACGCCTCCTGACGG
566517	+	secondary	yes	-	-	GGCAGTGCCATAACCTTTCCTTGCGACTTCTTTATCATCCATTAATCGGGGAAAGATGGTGGGAGAGTGACGAAAGAAAGTAAAGCGGTGAGGAAGTATT
566581	+	secondary	yes	-	-	GAGTGACGAAAGAAAGTAAAGCGGTGAGGAAGTATTTCGGAATAGCGCCTGAAAGGCGAGGGCGGGTGAGTGATATCACCCGCCTGAGTCATTAATGCTT
566586	+	secondary	yes	-	-	ACGAAAGAAAGTAAAGCGGTGAGGAAGTATTTCGGAATAGCGCCTGAAAGGCGAGGGCGGGTGAGTGATATCACCCGCCTGAGTCATTAATGCTTCAGAG
566590	+	primary	yes	-	-	AAGAAAGTAAAGCGGTGAGGAAGTATTTCGGAATAGCGCCTGAAAGGCGAGGGCGGGTGAGTGATATCACCCGCCTGAGTCATTAATGCTTCAGAGCGTC
566798	+	secondary	yes	-	-	GATGCCGCCCGCTTCACGAACCAGCAGCTCGCCTGCCGCGAAATCCCACGGACGCAGACCGATTTCAAAGAAACCGTCAACACGACCCGCAGCGACGTAA
566845	-	primary	yes	-	-	CCGCTCGCGATCTCGACGGTACCATTCTGGCGACCGGCTTCCCGTTCAAAGCAAAACAGTACGCCACTACCTACATCAACATCGTCGGCAAGCTGTTCAA
566859	+	secondary	yes	-	-	ATTTCAAAGAAACCGTCAACACGACCCGCAGCGACGTAAGCCAGATCCAGCGCCGCAGAACCGGTACGACGGAAGTCTGCACATTCGTTGAACAGCTTGC
567369	-	secondary		EKN05_RS02895	-	TCACGCATCTTATCATAAAACGAAGACAGATGCCGATCTCGCTGCTATACTCTGCGCCGTTTTCCCGTTCTTTAACATCCAGTGAGAGAGACCGATGCAT
567378	-	secondary		-	EKN05_RS02895	AAAGATTATTCACGCATCTTATCATAAAACGAAGACAGATGCCGATCTCGCTGCTATACTCTGCGCCGTTTTCCCGTTCTTTAACATCCAGTGAGAGAGA
567400	-	primary		-	EKN05_RS02895	GCAGCATTGTCTTTCTTCATCTAAAGATTATTCACGCATCTTATCATAAAACGAAGACAGATGCCGATCTCGCTGCTATACTCTGCGCCGTTTTCCCGTT
567405	-	secondary		-	EKN05_RS02895	ATTTTGCAGCATTGTCTTTCTTCATCTAAAGATTATTCACGCATCTTATCATAAAACGAAGACAGATGCCGATCTCGCTGCTATACTCTGCGCCGTTTTC
567411	-	secondary		-	EKN05_RS02895	TCGAATATTTTGCAGCATTGTCTTTCTTCATCTAAAGATTATTCACGCATCTTATCATAAAACGAAGACAGATGCCGATCTCGCTGCTATACTCTGCGCC
567418	-	secondary		-	EKN05_RS02895	GCACAATTCGAATATTTTGCAGCATTGTCTTTCTTCATCTAAAGATTATTCACGCATCTTATCATAAAACGAAGACAGATGCCGATCTCGCTGCTATACT
567471	+	secondary		-	EKN05_RS02900	TGCATCGGTCTCTCTCACTGGATGTTAAAGAACGGGAAAACGGCGCAGAGTATAGCAGCGAGATCGGCATCTGTCTTCGTTTTATGATAAGATGCGTGAA
567476	+	primary		-	EKN05_RS02900	CGGTCTCTCTCACTGGATGTTAAAGAACGGGAAAACGGCGCAGAGTATAGCAGCGAGATCGGCATCTGTCTTCGTTTTATGATAAGATGCGTGAATAATC
568355	-	primary	yes	-	-	AAGTGGGGGTATTGCATAGCAGGGTCAAGTCTGACATTCCCGAGTAAATTGGTCAACTATTTACTTGACTGATTTAGTCGGGTATTTAACCTTCAGTGCC
568443	+	primary		-	EKN05_RS02905	ACGATAAAAAAATGGCACTGAAGGTTAAATACCCGACTAAATCAGTCAAGTAAATAGTTGACCAATTTACTCGGGAATGTCAGACTTGACCCTGCTATGC
569959	-	secondary	yes	-	-	TCTTTCAGCGCCATAATCAGCGACTCACCTTCAACGTAGTTGAAGCTGACGTTGAGAATGTTCGGCGCACCGTGTTCCAGGTCACCGTTCAGGTAAACTT
570204	-	secondary	yes	-	-	ATTCGATGCTGTTCAGATCCACGCCCTGCTTGTACATTTCCCACAGCGGAGAAAGGTCACGCAGACGACCGATGGATTTACGAACTAACTCGATGGTGTA
570364	-	primary	yes	-	-	ACGTCGCCACAGGCCGGTGCACCCACCATGCCGCTGCCGACGTTCTCGTCGTTGTTATCAAAGGAACCCACGTTACGCGGATTCTCGTAATGGTCGATAA
571071	-	primary	yes	-	-	CCATAACATTCTCAGGGCTGCGATCCGCCGCGATAACGGCGAATCAGGTAAAACAAACCCCACGCGCAGGCGACCACGGTGGGGTTATCGGTATGCGCAT
571078	-	secondary	yes	-	-	AAGTAATCCATAACATTCTCAGGGCTGCGATCCGCCGCGATAACGGCGAATCAGGTAAAACAAACCCCACGCGCAGGCGACCACGGTGGGGTTATCGGTA
572331	-	primary	yes	-	-	CAGATGGTCGAAATCATCGCCGCCGAGCGCGGAATCACCGCCGGTTGCCAGCACTTCAAACACGCCGCGACTTAAGCGCAGAATGGAAATATCAAACGTC
572631	-	secondary	yes	-	-	CACCAGCGGCACGCGAGTAGAACCGCCCACCATCACCACTTCCAGCACTTCGTCAGCTTCTACACCCGCGTCTTTCAGCGCGCGACGACAAGCCAGTAAG
573279	-	primary	yes	-	-	CTGACGCTCTGCGGCGCTTAACAGCGCGGCATCAGCAGCCAGCGCGCCGTGCAGACTTTCCAGCACACGCGCCGCTTCTACTTTTTGTTCTGCCAGCATA
573460	-	secondary	yes	-	-	CTTTGGCATATTAAACCTCGTCCACGGAATGGCCTTTCAGCGCACGACGAACCGACTGGTCCATGCGGCGAGCGGCGAAATCCTGGGTTTGTTTGTCTAC
575553	-	primary	yes	-	-	GCCGGGCGGTGCGCCGGTTCGGTTGCTGCTTTTTCCAGCAGGTCTTCAAGTTCGTTTTTTGTTTCGGACATAAGAACCACAATTCATTCAACGTTCGGGG
575960	+	primary	yes	-	-	TGTTTGAGATGACCCTTGGCGAAACGCTCTTCCTTAATGCCAAACTGCCGACCGGTAAAGAATTTATGCCGCGTGAAATCAGTTTGTTGATTGGTGAAGA
576347	-	secondary	yes	-	-	CGGAGTCTCTCCGGCGACAATTTACTGGTGGTTAACAACCTTCAGAGCAGCAAGTAAGCCCGAATGCCGCCCTTTAGGGCGGCATATTTTAGATTATCCG
576379	+	secondary	yes	-	-	ATTACCGAACATATTGCGCCATTCTATGAACGTCGCTGGGGTGGTTTTTTGCGTGACTTTAAACAAAACCGGATAATCTAAAATATGCCGCCCTAAAGGG
576386	+	primary	yes	-	-	AACATATTGCGCCATTCTATGAACGTCGCTGGGGTGGTTTTTTGCGTGACTTTAAACAAAACCGGATAATCTAAAATATGCCGCCCTAAAGGGCGGCATT
576390	+	secondary	yes	-	-	TATTGCGCCATTCTATGAACGTCGCTGGGGTGGTTTTTTGCGTGACTTTAAACAAAACCGGATAATCTAAAATATGCCGCCCTAAAGGGCGGCATTCGGG
576643	-	primary	yes	-	-	AGCGGAGACAATACTCGCCAGTAACTCTCTTTTTGTCAAGCAAAAGAGAGTTATTATTGTTCTGTTAGTGTATTATCCACTGCGGCCCTTTCCGCCGTCT
576659	-	secondary	yes	-	-	AATGCAAGCGCGTCTCAGCGGAGACAATACTCGCCAGTAACTCTCTTTTTGTCAAGCAAAAGAGAGTTATTATTGTTCTGTTAGTGTATTATCCACTGCG
576668	-	secondary	yes	-	-	TACCGTAGTAATGCAAGCGCGTCTCAGCGGAGACAATACTCGCCAGTAACTCTCTTTTTGTCAAGCAAAAGAGAGTTATTATTGTTCTGTTAGTGTATTA
576685	-	secondary	yes	-	-	TTTCCAGCAGGTTGTATTACCGTAGTAATGCAAGCGCGTCTCAGCGGAGACAATACTCGCCAGTAACTCTCTTTTTGTCAAGCAAAAGAGAGTTATTATT
576727	+	primary	yes	-	-	GCCAGCGCCCGCTTGCGAGACGGCGGAAAGGGCCGCAGTGGATAATACACTAACAGAACAATAATAACTCTCTTTTGCTTGACAAAAAGAGAGTTACTGG
576750	+	secondary	yes	-	-	CGGAAAGGGCCGCAGTGGATAATACACTAACAGAACAATAATAACTCTCTTTTGCTTGACAAAAAGAGAGTTACTGGCGAGTATTGTCTCCGCTGAGACG
576764	+	secondary	yes	-	-	GTGGATAATACACTAACAGAACAATAATAACTCTCTTTTGCTTGACAAAAAGAGAGTTACTGGCGAGTATTGTCTCCGCTGAGACGCGCTTGCATTACTA
577063	+	secondary	yes	-	-	CGAACACGGCGGAAAGGGCCGGTGTCGATAATACGCTAAATAAACAATAATTACTCTCTTTTGCTTGACAAAAAGAGAGTTACTGGTGAGTATTGTTTTG
577067	+	secondary	yes	-	-	CACGGCGGAAAGGGCCGGTGTCGATAATACGCTAAATAAACAATAATTACTCTCTTTTGCTTGACAAAAAGAGAGTTACTGGTGAGTATTGTTTTGCTGT
577071	+	secondary	yes	-	-	GCGGAAAGGGCCGGTGTCGATAATACGCTAAATAAACAATAATTACTCTCTTTTGCTTGACAAAAAGAGAGTTACTGGTGAGTATTGTTTTGCTGTGAAG
577077	+	secondary	yes	-	-	AGGGCCGGTGTCGATAATACGCTAAATAAACAATAATTACTCTCTTTTGCTTGACAAAAAGAGAGTTACTGGTGAGTATTGTTTTGCTGTGAAGCACCTG
577091	+	primary	yes	-	-	TAATACGCTAAATAAACAATAATTACTCTCTTTTGCTTGACAAAAAGAGAGTTACTGGTGAGTATTGTTTTGCTGTGAAGCACCTGCGTTGCTCATGTAA
577460	-	secondary		EKN05_RS02955	-	TGAAAGTAACCGATGTGTTATTGGCAAGCCATGAAAATACGGCGCAAATTATTGATGCCCGCCCGGCTGCACGTTTTAACGCAGAAGTTGATGAACCTCG
577499	-	primary		EKN05_RS02955	-	AAGGAGAGTTTAACGCCGCGTTTAATCCTGAAGCAGTGGTGAAAGTAACCGATGTGTTATTGGCAAGCCATGAAAATACGGCGCAAATTATTGATGCCCG
577698	+	secondary		-	EKN05_RS02960	TTCCGGCAGCTCTACTGCACCTTCTTCTAATAGCAGGTCATCGCGCTGCCAGCCTGCAAGTCCCCGTTACTTTATTCGTACCCCTTATAATGGGGTGTTA
577702	+	primary		-	EKN05_RS02960	GGCAGCTCTACTGCACCTTCTTCTAATAGCAGGTCATCGCGCTGCCAGCCTGCAAGTCCCCGTTACTTTATTCGTACCCCTTATAATGGGGTGTTAGCCA
578028	-	primary	yes	-	-	GAGCGGGCAACGGCGACAGGTAACGCACCGATGGTAGCTGGCTGATCAACAACCAGCAGTATCTGACCATGTTGTTTCAGGTCAGATATTAGCGACCTGA
578032	-	secondary	yes	-	-	TTCTGAGCGGGCAACGGCGACAGGTAACGCACCGATGGTAGCTGGCTGATCAACAACCAGCAGTATCTGACCATGTTGTTTCAGGTCAGATATTAGCGAC
578298	-	secondary	yes	-	-	GGTGCCGGATGTATCTGGGTCAGAAGGCCGCGGATACGGTTGCTGGCCTGCGTTGTCTGTGCGGCAAGATCATCATCGAAGCCGCAGAGCATGGAGAGTT
578449	-	primary	yes	-	-	TGCAAGGCGTTTACCCAGACGAGGCGCAAGTTTGCAGAGCTGGGCTGCCAGCTTCTTCTCACCCAGCGAAGCGAGTTTTTCTGGTGAGGGATATCGCTGG
578865	-	primary	yes	-	-	GTGTAGTAAGCCCTGGAGAGCGGATCCCTGAGCGCGGCGAAGGCCGACAGGAACAACGCCCGTTTGAGAGCTTTATTACCCCGTCGCGAGGGATGCTCAC
579110	+	secondary		EKN05_RS02965	-	CCCTGGCGAGACGACGCTGCGACGTTCTGTTCGCCATGATGCGCGACGGGACTTTTTATACCCCGCAGGGGTCATAACATGCTTGACAACTTAATAGGGG
579117	+	secondary		EKN05_RS02965	-	GAGACGACGCTGCGACGTTCTGTTCGCCATGATGCGCGACGGGACTTTTTATACCCCGCAGGGGTCATAACATGCTTGACAACTTAATAGGGGCACGTTA
579125	+	secondary		EKN05_RS02965	-	GCTGCGACGTTCTGTTCGCCATGATGCGCGACGGGACTTTTTATACCCCGCAGGGGTCATAACATGCTTGACAACTTAATAGGGGCACGTTACCCTGAAG
579132	+	primary		EKN05_RS02965	-	CGTTCTGTTCGCCATGATGCGCGACGGGACTTTTTATACCCCGCAGGGGTCATAACATGCTTGACAACTTAATAGGGGCACGTTACCCTGAAGCGCTGAT
579138	+	secondary		EKN05_RS02965	-	GTTCGCCATGATGCGCGACGGGACTTTTTATACCCCGCAGGGGTCATAACATGCTTGACAACTTAATAGGGGCACGTTACCCTGAAGCGCTGATCAATTA
579145	+	secondary		EKN05_RS02965	-	ATGATGCGCGACGGGACTTTTTATACCCCGCAGGGGTCATAACATGCTTGACAACTTAATAGGGGCACGTTACCCTGAAGCGCTGATCAATTATGAAGAT
579402	-	primary	yes	-	-	GGCTGGGCACTTGCGGTAACACCGCCAGCATTGCCGCCTCGGAATAGCTTAAATTCGCAGGCGATTTTCCGAGATAAGCCCAACTTGCCGCACCGTTCCC
579832	-	primary	yes	-	-	ACAAACGGTTTGAGCACCGATCCTGGCGATCGGATCGCATTGACCATATCAACATGACCAAAGCGTGAATCATCGTTGAGATCAACCGATCCCACCCAGC
580560	-	primary	yes	-	-	GGCTGCCATCCAGCAGCCAGGTTGCCAGGCGGCGGCGACAGTTACCGTCACCTTCCGGCAGATTCGCACTGCGCGACAGTAAGATATTATTGACCTGATT
580626	-	secondary	yes	-	-	CCAGCCAGATGGGGAAGCGAATGCCATTAATCCCTTCCTGCTCTGACAGTAACAGCGTTGGCGGCTGGCTGCCATCCAGCAGCCAGGTTGCCAGGCGGCG
581060	-	primary	yes	-	-	AGCAACAATCAGGGACAAAACAGACTATTGCATGACAAATTTCACTGTCGCGATTTGCCCCACATCATCCATCACCAGCAATTGATAATCACCTTTATCC
581112	-	secondary	yes	-	-	GGCCGTTGACTATTGATGAAGGTAACATTTTTTTTAAAATAAAATGAGTTTTAGCAACAATCAGGGACAAAACAGACTATTGCATGACAAATTTCACTGT
581233	-	secondary	yes	-	-	TGCTACCGCGTTCGGTTTGATGATGGAAAAAGTACGTTCAATAGCCATTTTTACCTCTGTAAATTGTTCTGTTGTTGTCTGTACCAGCGTACGAGATGGC
581235	+	secondary		-	EKN05_RS02970	AGTCTGTTTTGTCCCTGATTGTTGCTAAAACTCATTTTATTTTAAAAAAAATGTTACCTTCATCAATAGTCAACGGCCCTGTTGCTCATTATAATCCGCG
581239	+	secondary		-	EKN05_RS02970	TGTTTTGTCCCTGATTGTTGCTAAAACTCATTTTATTTTAAAAAAAATGTTACCTTCATCAATAGTCAACGGCCCTGTTGCTCATTATAATCCGCGCCAT
581257	+	primary		-	EKN05_RS02970	TGCTAAAACTCATTTTATTTTAAAAAAAATGTTACCTTCATCAATAGTCAACGGCCCTGTTGCTCATTATAATCCGCGCCATCTCGTACGCTGGTACAGA
581265	+	secondary		-	EKN05_RS02970	CTCATTTTATTTTAAAAAAAATGTTACCTTCATCAATAGTCAACGGCCCTGTTGCTCATTATAATCCGCGCCATCTCGTACGCTGGTACAGACAACAACA
581757	-	secondary	yes	-	-	CGGCCTCGTTATTACACGTTATGGCCCCTGGAGGGTTGAAAAAAGAAACGCCCCGGTGAGCGGCTGCTCGTCCGGGGGCGCTGCATTGTACAAATTCTGG
581761	-	secondary	yes	-	-	ATTCCGGCCTCGTTATTACACGTTATGGCCCCTGGAGGGTTGAAAAAAGAAACGCCCCGGTGAGCGGCTGCTCGTCCGGGGGCGCTGCATTGTACAAATT
581767	-	primary	yes	-	-	TATGCTATTCCGGCCTCGTTATTACACGTTATGGCCCCTGGAGGGTTGAAAAAAGAAACGCCCCGGTGAGCGGCTGCTCGTCCGGGGGCGCTGCATTGTA
581775	-	secondary	yes	-	-	TTCAGACATATGCTATTCCGGCCTCGTTATTACACGTTATGGCCCCTGGAGGGTTGAAAAAAGAAACGCCCCGGTGAGCGGCTGCTCGTCCGGGGGCGCT
581785	-	secondary	yes	-	-	TGACTAATTGTTCAGACATATGCTATTCCGGCCTCGTTATTACACGTTATGGCCCCTGGAGGGTTGAAAAAAGAAACGCCCCGGTGAGCGGCTGCTCGTC
581788	+	secondary		-	EKN05_RS02975	GAAGGCGAAGTGTGCCCGCGCACCCGTTAATAATTTCGTAAATGCCGCGTGCAAACGTGGCATCCGTGCGCCAGAATTTGTACAATGCAGCGCCCCCGGA
581792	+	secondary		-	EKN05_RS02975	GCGAAGTGTGCCCGCGCACCCGTTAATAATTTCGTAAATGCCGCGTGCAAACGTGGCATCCGTGCGCCAGAATTTGTACAATGCAGCGCCCCCGGACGAG
581813	+	secondary		-	EKN05_RS02975	GTTAATAATTTCGTAAATGCCGCGTGCAAACGTGGCATCCGTGCGCCAGAATTTGTACAATGCAGCGCCCCCGGACGAGCAGCCGCTCACCGGGGCGTTT
582090	+	primary		EKN05_RS02975	-	GCCGATCAGGTGATGAAGTGGATGTATCACTATTGCTGCGACAACTTTGATGAGATGACCGACATCAACAAAGTGTTGCGCGGCAAACTGAAAGAGGTGG
582333	+	secondary	yes	-	-	GTGGGGTGTGCGCTGGAGTGTAAATTCTGTTCCACCGCCCAGCAGGGCTTTAACCGCAACCTGCGGGTATCGGAAATTATTGGCCAGGTGTGGCGTGCGG
582742	-	secondary	yes	-	-	GGCTGTTCGAACTGCGTCCATACGGCGCGTCCGGGAACGGGTTCCACGGGATCAGGTTGATCTTACACGGCGTATCTTTCAGCAGTTCCGCCAGTTGGTG
583013	-	primary	yes	-	-	CACCGTTAATATTGACCAGACAATTGCAACTTAATACTTCATTCATAAAAGATTACGCCACGGTACATAAAGTAACCGTGGCGTAATGGCTATCAGACCG
583158	+	primary		-	EKN05_RS02980	GTAATCTTTTATGAATGAAGTATTAAGTTGCAATTGTCTGGTCAATATTAACGGTGCGTTTTTGCTGACTTTAAGGCAGTATGTAACGATGCAACAGTAA
583899	-	secondary	yes	-	-	GCGTTGTTGCTGCCGTTGGTACCGGGGTCGCGGCGGTATCAACATTTGCCTGCGAAGGCGAAACAACCGCATTCTGTTGCGGATCAACAGCTGGTGCTGG
584171	-	primary	yes	-	-	GTTAGTTCTGATAAAACGACTCAGATCGACAGGTTTCCCTTGATACTGGATCTGTACTGCGGCTGGCGCACCAATTTTCAGTTTATACGGTGCCTGGCCG
584492	-	primary	yes	-	-	GCGGCACGTTAACCCGCTGTTTGATGAGTTTGAACGCTTCTGCCGCGTCCATCGTCGGTACGGAGACACGGACGATATCAGCGCCAACGCGTTCCAGCGC
584962	-	primary	yes	-	-	CGATACACGCAGCGTGTCGCCGATGCCTTCCGACAGCAGCAGACCTAAACCAATGGCGGATTTTACTGCCCCGCTGCGTGCACCACCGGCTTCGGTGATC
585007	-	secondary	yes	-	-	AATATCGAAACCGACTTTGATCTCTTCGACCGGATCGGCCGCCAGCGATACACGCAGCGTGTCGCCGATGCCTTCCGACAGCAGCAGACCTAAACCAATG
585133	-	secondary	yes	-	-	AGTGATGATATCTTCCAGGCGTTGCTCCAGCGCGTTAACCGTACCGATAACATCAAATTCCTGACGCGAACAGGTCGGGCAGGCGATGAAGTTAATCCCT
585463	-	secondary	yes	-	-	TCTGAATATAAAAATGAACCCTCAACGCTTCCCTCAATGTTTCGGGAGCCATGCGGGTTCAATCATACACGGGAAGCGAGGCGCTTCCCATCACGTTATT
585472	-	primary	yes	-	-	TATTCTCTTTCTGAATATAAAAATGAACCCTCAACGCTTCCCTCAATGTTTCGGGAGCCATGCGGGTTCAATCATACACGGGAAGCGAGGCGCTTCCCAT
585521	+	secondary		-	EKN05_RS02990	TGGACGAAGCGCGTCGAATTGACGTTCAGCAGGTTGGAAAAATAATAACGTGATGGGAAGCGCCTCGCTTCCCGTGTATGATTGAACCCGCATGGCTCCC
585575	-	secondary	yes	-	-	CGAGCACGTTTTTCAGTGTGCCTTCAATGCGCTGCCAGATGGCCGTTTCGCCAGGCAGGTAATCGTTCATGCCGCGAATGGCTTGAATGTTTTTTGCCAC
585583	+	primary		EKN05_RS02990	-	CCTCGCTTCCCGTGTATGATTGAACCCGCATGGCTCCCGAAACATTGAGGGAAGCGTTGAGGGTTCATTTTTATATTCAGAAAGAGAATAAACGTGGCAA
585850	-	primary	yes	-	-	GAACTGACGATAACGCCCTTTCTGCGGACGCTCGTGACGGAACATCGGCCCGATATACCACAGACGCTGTTCCTGATTGTACAGAAGACCATGCTCGATG
586049	+	primary	yes	-	-	TCCATCAGTTGGGCTGCGAAGTTTTCGGTCTGCAAGGTCCGGATATCGACGCTGAACTGATTATGCTCACTGCCCGCTGGTGGCGTGCGCTGGGTATCTT
586879	-	primary	yes	-	-	CAATCAGTGCGCCAACGCCCAAAATCCCCCCAACAGCCAGTGCTTTGCCATTTTCAGCAAAAAAGCGTTTAACCGCTTCTACCTGGTCGTTTTCGTTCTC
586891	-	secondary	yes	-	-	AGTAGCGCCAGCCAATCAGTGCGCCAACGCCCAAAATCCCCCCAACAGCCAGTGCTTTGCCATTTTCAGCAAAAAAGCGTTTAACCGCTTCTACCTGGTC
586952	+	primary		EKN05_RS02995	-	GAAGGAGAAGGACAGCGTGGAAATTTACGAGAACGAAAACGACCAGGTAGAAGCGGTTAAACGCTTTTTTGCTGAAAATGGCAAAGCACTGGCTGTTGGG
587182	-	primary	yes	-	-	TGAGCTGTACCTGAACGCGAGCAAGACGCAGATTTATCACGGCTTTGAGATTTTCATCGCTCGTGTCTGCCAGCCCCTGTTGTAACTGGGCGGCAGCTTT
587942	-	primary	yes	-	-	TGACAGCGCCGTCAGCTTCGTTCAGCGCTTGTAACTGACCGTTACTGGTGTGGATTAACACCAGACCGTCGCTGACCACCGGGCGCGAAAGTGCTTCACC
588214	+	secondary	yes	-	-	GCGGCCGTCGTGGGTGGCGATAATGGTCGCGTCAGCGCAGTGCTGATGGAACAGGGCCAGATGATTTGGCAGCAGCGTATTTCCCAGGCGACCGGTTCTA
588339	+	primary	yes	-	-	TGACACGACTCCCGTCGTTGTTAACGGCGTTGTTTTCGCGCTGGCCTATAATGGTAACCTGACGGCGCTTGATCTGCGCAGTGGTCAGATTATGTGGAAA
588635	-	primary	yes	-	-	AAAAACAGGAAAACGGCCCCTGTCCAGGAGCCGTTTTCAAAGTGAACGACAGAGACGATTAACGTGTAATAGAGTACACGGTTCCGTCTTTTGCCTGGAT
588642	-	secondary	yes	-	-	CGTTGTTAAAAACAGGAAAACGGCCCCTGTCCAGGAGCCGTTTTCAAAGTGAACGACAGAGACGATTAACGTGTAATAGAGTACACGGTTCCGTCTTTTG
588648	-	secondary	yes	-	-	TCGCGTCGTTGTTAAAAACAGGAAAACGGCCCCTGTCCAGGAGCCGTTTTCAAAGTGAACGACAGAGACGATTAACGTGTAATAGAGTACACGGTTCCGT
588652	-	secondary	yes	-	-	ATATTCGCGTCGTTGTTAAAAACAGGAAAACGGCCCCTGTCCAGGAGCCGTTTTCAAAGTGAACGACAGAGACGATTAACGTGTAATAGAGTACACGGTT
588680	-	secondary	yes	-	-	TTTTATAAATCATCAGACAACGCACGCTATATTCGCGTCGTTGTTAAAAACAGGAAAACGGCCCCTGTCCAGGAGCCGTTTTCAAAGTGAACGACAGAGA
588689	-	secondary	yes	-	-	AAGCCTCATTTTTATAAATCATCAGACAACGCACGCTATATTCGCGTCGTTGTTAAAAACAGGAAAACGGCCCCTGTCCAGGAGCCGTTTTCAAAGTGAA
588693	-	secondary	yes	-	-	TTTAAAGCCTCATTTTTATAAATCATCAGACAACGCACGCTATATTCGCGTCGTTGTTAAAAACAGGAAAACGGCCCCTGTCCAGGAGCCGTTTTCAAAG
588834	+	primary		EKN05_RS03005	-	TTAACAACGACGCGAATATAGCGTGCGTTGTCTGATGATTTATAAAAATGAGGCTTTAAACATGGTACCTGTGGTCGCGCTTGTCGGGCGCCCTAACGTA
589283	+	primary	yes	-	-	TTGATTTCTACTCGCTTGGTTTAGGTGAAATCTACCCGATCGCCGCGTCTCACGGTCGTGGCGTATTAAGTCTGCTGGAGCATGTGCTGCTGCCGTGGAT
590261	-	secondary	yes	-	-	GACATTTTGGACAATGCAGTTCCATATGAATTCCTCCGGTAGCCATTCCCTCTACATTCATAGAGGGAATGGCAGATAAAATACTTACGGATAATTATTT
590543	-	secondary	yes	-	-	GTGAAATGCTAACCACACGTCTGGAAGACGGCTGGATAGAAAGTGAAGTAAAAAACATCCAGCCGGTAAAAAAATCGCGTAAAAAGGTTCATTAAGCCAG
590563	-	primary	yes	-	-	AGTGAAGCAAGTTAAAGCGGGTGAAATGCTAACCACACGTCTGGAAGACGGCTGGATAGAAAGTGAAGTAAAAAACATCCAGCCGGTAAAAAAATCGCGT
591531	+	secondary	yes	-	-	GCGACGTTTTAACACATGCAAAATATCATGTAGCGCAGCACCGGTTTTTGAGGTGATCACACCAACGCAATGCGCAGGGGAGGGGAGTGGTTTTTTGTAT
591555	+	primary	yes	-	-	ATCATGTAGCGCAGCACCGGTTTTTGAGGTGATCACACCAACGCAATGCGCAGGGGAGGGGAGTGGTTTTTTGTATTGCTGATCGAACAAACCTTCAGCC
591939	-	primary		-	EKN05_RS03015	CATTATACAGAGCGTAACCGATTGCATCTACCCCTTTTTGCAAAAAAATGCTTGCTATCCCCGAAGGGCGGGTTACTATCGACTGAATAACCTGCTGATT
591946	-	secondary		-	EKN05_RS03015	GCCGCGGCATTATACAGAGCGTAACCGATTGCATCTACCCCTTTTTGCAAAAAAATGCTTGCTATCCCCGAAGGGCGGGTTACTATCGACTGAATAACCT
591955	-	secondary		-	EKN05_RS03015	ATAAATATTGCCGCGGCATTATACAGAGCGTAACCGATTGCATCTACCCCTTTTTGCAAAAAAATGCTTGCTATCCCCGAAGGGCGGGTTACTATCGACT
592045	+	secondary		-	EKN05_RS03020	GCAGGTTATTCAGTCGATAGTAACCCGCCCTTCGGGGATAGCAAGCATTTTTTTGCAAAAAGGGGTAGATGCAATCGGTTACGCTCTGTATAATGCCGCG
592056	+	secondary		-	EKN05_RS03020	AGTCGATAGTAACCCGCCCTTCGGGGATAGCAAGCATTTTTTTGCAAAAAGGGGTAGATGCAATCGGTTACGCTCTGTATAATGCCGCGGCAATATTTAT
592062	+	primary		-	EKN05_RS03020	TAGTAACCCGCCCTTCGGGGATAGCAAGCATTTTTTTGCAAAAAGGGGTAGATGCAATCGGTTACGCTCTGTATAATGCCGCGGCAATATTTATTAACCA
592078	+	secondary		-	EKN05_RS03020	GGGGATAGCAAGCATTTTTTTGCAAAAAGGGGTAGATGCAATCGGTTACGCTCTGTATAATGCCGCGGCAATATTTATTAACCACTCTGGTCGAGATATT
592599	+	primary	yes	-	-	CGTTTTGTTACCGACCTGAACCAGCCGGTTAGCGTTTACATGACGCCGAAAGAGCGTCTGGTCACCGTGCGTGAAGGTGAAGCCCGTGAAGTGGTGCTGG
592643	+	secondary	yes	-	-	GCCGAAAGAGCGTCTGGTCACCGTGCGTGAAGGTGAAGCCCGTGAAGTGGTGCTGGCAAAAATGCACGAAAAACGCGTTGAAAAAGCGCTGGTGGTTGAT
592980	-	primary	yes	-	-	AATACCGGTGCCTTCCAGGGCTTCAACTGCGTCAGCAACGGCAGTGATCTGCGGAACACCTACGCCAGTAACGATACGAGTCGTACAGATAGAACCAGGG
593771	-	primary	yes	-	-	AACGCCGAATATCGGTACGCCTGCTTCAAAGACATACTGCGGCGCACGCGGACTGTTTTCTTCAGTAGTACTTTCCGGGCCGCCGGAAAGAATAATGCCG
594929	+	primary	yes	-	-	GGACCAGGCCTTGGCGTTCGTGTTCTGGGTGAAGTGAAGAAAGAGTACTGTGACCTGCTGCGCCGTGCTGACGCCATCTTCATTGAAGAACTGCGTAAAG
595199	-	secondary	yes	-	-	GGTTTAATTAATCGATGTTAGTAACTTCAAGCCTATGATTCTTGAAGATAAAAAACCCTCTGTAGTAACGGAGGGTTTTGTTCATTCATAGTGCAGGGAT
595206	-	primary	yes	-	-	GACAGCTGGTTTAATTAATCGATGTTAGTAACTTCAAGCCTATGATTCTTGAAGATAAAAAACCCTCTGTAGTAACGGAGGGTTTTGTTCATTCATAGTG
595220	-	secondary	yes	-	-	AAGAGAACAAATCGGACAGCTGGTTTAATTAATCGATGTTAGTAACTTCAAGCCTATGATTCTTGAAGATAAAAAACCCTCTGTAGTAACGGAGGGTTTT
595279	+	primary	yes	-	-	CATTGAGTGGGAATGATTTTGATCCCTGCACTATGAATGAACAAAACCCTCCGTTACTACAGAGGGTTTTTTATCTTCAAGAATCATAGGCTTGAAGTTA
595298	-	secondary	yes	-	-	TGGTGCAATCTGAAGCTGACGCAAACAGAAATATGACTGAAGGCGGTCGCGATCTGATGAAAAGCGTGGGCAAAGCAGAAGAGAACAAATCGGACAGCTG
595351	-	secondary	yes	-	-	CGAAAACGAATTTATCGATCAGGAACTGAAGCACAAAGCTGCGCAAACCGATGTGGTGCAATCTGAAGCTGACGCAAACAGAAATATGACTGAAGGCGGT
596593	+	secondary	yes	-	-	ATCATTACAACATATATATTAATTTTATATTTATTTCGCAGCCAAACAGGATAAACATCAGTCAGGACAAAGACGTAAAATTTAAGATGAAAGAATATCT
596625	+	secondary	yes	-	-	ATTTCGCAGCCAAACAGGATAAACATCAGTCAGGACAAAGACGTAAAATTTAAGATGAAAGAATATCTGCCGCTTTGATAATCCCAAAGAGCAAAAGCAT
596651	+	primary	yes	-	-	CAGTCAGGACAAAGACGTAAAATTTAAGATGAAAGAATATCTGCCGCTTTGATAATCCCAAAGAGCAAAAGCATCCGACAGCGAAGTGCCGTTATGTTCT
596880	-	secondary		-	EKN05_RS03040	CATTAAAATATGTATCCACTGACGCTTTTTTACATAACGAAGAATTGACCATTTTGTCCTGTTGTGCCTTAATGTAAGTACCGTCCACAGCGTGGACATA
596888	-	primary		-	EKN05_RS03040	TTCCATAACATTAAAATATGTATCCACTGACGCTTTTTTACATAACGAAGAATTGACCATTTTGTCCTGTTGTGCCTTAATGTAAGTACCGTCCACAGCG
596905	-	secondary		-	EKN05_RS03040	TAAATAATTAAATTAACTTCCATAACATTAAAATATGTATCCACTGACGCTTTTTTACATAACGAAGAATTGACCATTTTGTCCTGTTGTGCCTTAATGT
598158	+	primary	yes	-	-	CAAAATTACATTCCCATTTATCCTGGCTATACCACGCAGCTGACCATAACCTCCTCCAGTTATCTGGTATTCTCTTTTATTGTCAATTATATGGCTGTAC
598354	-	primary	yes	-	-	CTCGTCTGGGGAATATCTCCCCGGCAGCCTTCAGGGAAAAATATCATCAGATGGCTGCTTAAAAAAGAACAAATGGTAGTGTCCGCTATTGCCAGTACAC
599152	-	primary	yes	-	-	CGTTAATCGAACAATGACGACAACAATTTCCCATTGAAGCGATGTGTCAGGTATTTGGTGTATCCAGGAGCGGTTATTACAACTGGGTACAGCATGAACC
599542	-	primary		EKN05_RS03050	-	ACAGCCAGTGAGAAAGTTTTTGCTTGTATTGAGGTAGCCTGAGTTTAACGGACACTCCTTCCTGAAATAGAATGGCATCAGAAGGAGCTAATAATGAGCA
604099	+	secondary	yes	-	-	AATGACGCAGCCAGTTTTGTTGATTGACGGAGAGCTGGCGTTCATTAATCAGGAAGATCTGGTTGCGCGCCATCTCCAGCAATAGCTCGTTGTAGAGGCC
604126	+	secondary	yes	-	-	CGGAGAGCTGGCGTTCATTAATCAGGAAGATCTGGTTGCGCGCCATCTCCAGCAATAGCTCGTTGTAGAGGCCGTCGAATTCCTGATCGGCTTTCAGCAC
604154	+	primary	yes	-	-	GATCTGGTTGCGCGCCATCTCCAGCAATAGCTCGTTGTAGAGGCCGTCGAATTCCTGATCGGCTTTCAGCACCCGGGACTGAATTTTGCCCAGTAAATGG
604412	-	primary		-	EKN05_RS03065	GGCGTTTTTCAATTCACCTGTAAATCGCAAGCTCCAGCAGTTTTTTTCCCCCTTTTCTGGCATAGTTGGACATCTGCCAATATTGCTCGCCATAATATCC
604435	-	secondary		-	EKN05_RS03065	GTTAAAGCGCCAGCTCTGCCGCTGGCGTTTTTCAATTCACCTGTAAATCGCAAGCTCCAGCAGTTTTTTTCCCCCTTTTCTGGCATAGTTGGACATCTGC
604442	-	secondary		-	EKN05_RS03065	CCCCGTAGTTAAAGCGCCAGCTCTGCCGCTGGCGTTTTTCAATTCACCTGTAAATCGCAAGCTCCAGCAGTTTTTTTCCCCCTTTTCTGGCATAGTTGGA
604538	+	secondary	yes	-	-	AGATGTCCAACTATGCCAGAAAAGGGGGAAAAAAACTGCTGGAGCTTGCGATTTACAGGTGAATTGAAAAACGCCAGCGGCAGAGCTGGCGCTTTAACTA
604554	+	primary	yes	-	-	CAGAAAAGGGGGAAAAAAACTGCTGGAGCTTGCGATTTACAGGTGAATTGAAAAACGCCAGCGGCAGAGCTGGCGCTTTAACTACGGGGGCATTACTCGT
604977	+	primary	yes	-	-	CGCCCGGCATAGTGGGAGACAAACGCCGGGCTGAGAATGCGCATAAAACCAGCCAGCACGACCACATCGGGTGCGTACATGTCGATTTCATGAATTAACT
605275	+	secondary	yes	-	-	CAATATTCATTATTCGATAACCACGCGTTGTTCGGAATCAGAGGCTTTGATGATACCGATTTTCCACGCGTTTTCACCGTTGGCATTTAGCAGGGCGAGG
605729	-	primary	yes	-	-	GCAATCGGGCTGTTCTCTGGTGGGTGGCGAAACGGCAGAAATGCCGGGGATGTATCACGGTGAAGATTACGATGTCGCGGGTTTCTGCGTGGGCGTGGTA
606239	-	secondary		-	EKN05_RS03075	CCGGGGAAAAGACGTGCAAAAAGGTTGTGTAAAACAGTCTCGCAAACGTTTGCTTTCCCTGTTAGAATTGCGCCGAATTTTATTTTTCTACCGCAAGTAA
606258	-	primary		-	EKN05_RS03075	GTCTTCTTTCGCCGCGCGCCCGGGGAAAAGACGTGCAAAAAGGTTGTGTAAAACAGTCTCGCAAACGTTTGCTTTCCCTGTTAGAATTGCGCCGAATTTT
606263	-	secondary		-	EKN05_RS03075	CACAAGTCTTCTTTCGCCGCGCGCCCGGGGAAAAGACGTGCAAAAAGGTTGTGTAAAACAGTCTCGCAAACGTTTGCTTTCCCTGTTAGAATTGCGCCGA
606267	-	secondary		-	EKN05_RS03075	CTGGCACAAGTCTTCTTTCGCCGCGCGCCCGGGGAAAAGACGTGCAAAAAGGTTGTGTAAAACAGTCTCGCAAACGTTTGCTTTCCCTGTTAGAATTGCG
606505	+	secondary		-	EKN05_RS03080	ATAACCATTTGAATATAAAATAACTTTATCTCAAACTGTTATCATTTTGACTAAAGTCAACGAAAATAATATTGCCGCCTTGAAGAAAGGAGGTATAATC
606510	+	primary		-	EKN05_RS03080	CATTTGAATATAAAATAACTTTATCTCAAACTGTTATCATTTTGACTAAAGTCAACGAAAATAATATTGCCGCCTTGAAGAAAGGAGGTATAATCCGTCG
606546	+	secondary		EKN05_RS03080	-	TCATTTTGACTAAAGTCAACGAAAATAATATTGCCGCCTTGAAGAAAGGAGGTATAATCCGTCGATTTTTTTGTGGCTGCCCCTCAAAGGAGAAAGAGTA
606736	-	primary	yes	-	-	CGCTGATGCGCGCGCTCGGAACGTTTTCCAGCACACCGTCCATCATACCAAGACCCGCACGCAGAATTGGCACAACGGTAATTTTCTTACCTTTGATCTG
607146	-	secondary	yes	-	-	CTGTATTATGTGTTATAGGCGCTTTACTCAAAAAAAAAGCCGACTCTTAAAGTCGGCTTTAATTATTTTTATTCTTTATTTCGTACCAAAGATTTTGTCA
607159	-	primary	yes	-	-	ATAGTATTATCCTCTGTATTATGTGTTATAGGCGCTTTACTCAAAAAAAAAGCCGACTCTTAAAGTCGGCTTTAATTATTTTTATTCTTTATTTCGTACC
607167	-	secondary	yes	-	-	GGCGCGTCATAGTATTATCCTCTGTATTATGTGTTATAGGCGCTTTACTCAAAAAAAAAGCCGACTCTTAAAGTCGGCTTTAATTATTTTTATTCTTTAT
607195	-	secondary	yes	-	-	GGCGGTCTTTCACTCACCCCGATAGCACGGCGCGTCATAGTATTATCCTCTGTATTATGTGTTATAGGCGCTTTACTCAAAAAAAAAGCCGACTCTTAAA
607248	+	secondary		-	EKN05_RS03085	GACAAAATCTTTGGTACGAAATAAAGAATAAAAATAATTAAAGCCGACTTTAAGAGTCGGCTTTTTTTTTGAGTAAAGCGCCTATAACACATAATACAGA
607256	+	secondary		-	EKN05_RS03085	CTTTGGTACGAAATAAAGAATAAAAATAATTAAAGCCGACTTTAAGAGTCGGCTTTTTTTTTGAGTAAAGCGCCTATAACACATAATACAGAGGATAATA
607287	+	primary		EKN05_RS03085	-	AAAGCCGACTTTAAGAGTCGGCTTTTTTTTTGAGTAAAGCGCCTATAACACATAATACAGAGGATAATACTATGACGCGCCGTGCTATCGGGGTGAGTGA
607489	-	primary	yes	-	-	GCTTTCTTCACGATAAAAGAAACCAGGCAGAACAGCACGCCGCACATAATAAAGCCGCCCAGCGCGACTTCATACCCTAACGGCAACAGTAACAATACCG
607797	-	primary	yes	-	-	CAAACCAGTGAGCATTAATAATCGGCGTGGTATCGACAATTCCCATTGCGAAAGAGAGCGCGTACCCCACCAGCACGCCAATTAAAATCGGGATAATTGC
608253	-	secondary	yes	-	-	GGTTCTGTGCTTTGTTGTAATCCACTTTCGATTCGATCAAAACACGAATACCGGAAGCACCAATGACACCATAAAGCAGCAGCGAAACGCCGCCCATCAC
608529	-	primary	yes	-	-	CAGGATTTCACAAAATCGCGAGAAGTTTACCACAGAATCCCATGATGTTTGAACCGGGCAGCAACACTGCCCGGTCGGTACATTATTTGTCTGTTATATC
608537	-	secondary	yes	-	-	ACCTCAACCAGGATTTCACAAAATCGCGAGAAGTTTACCACAGAATCCCATGATGTTTGAACCGGGCAGCAACACTGCCCGGTCGGTACATTATTTGTCT
609024	-	primary	yes	-	-	TTTGTAGATCTGCCCCCAGTCGAGACGCGACGCGAGATCCGGTAATCCCAGATTCAACTGCCGCGGTGGACGATCGCCGGTGATCAACAACCGTGTTTTG
609210	+	primary	yes	-	-	GGGCAGATCTACAAATTGCAGCCACTTTCTGATGAAGATAAGTTGCAGGCGCTACAGTTACGCGCGCGTTTGCGTGGTTTTGAACTGCCGGAAGATGTGG
609438	-	secondary	yes	-	-	GTCGCGAATGGCAAAGCGCGGATTGGTCGTCCACCGGAGCAGGTACTGGAAATCGTGGGTTAAGATGTGCTCCATCGCTAGTTGAAGCACATTGCCGGAT
609445	-	primary	yes	-	-	GATTATGGTCGCGAATGGCAAAGCGCGGATTGGTCGTCCACCGGAGCAGGTACTGGAAATCGTGGGTTAAGATGTGCTCCATCGCTAGTTGAAGCACATT
609452	+	secondary	yes	-	-	TTTATTGTCGGATGCGGCGCGAACGCCTGACCTACGCGAAGTTAATCCATAGTATTCGTAGGCCGGATAAGACGTGGCAAGCGTCGCATCCGGCAATGTG
609483	+	secondary	yes	-	-	CTACGCGAAGTTAATCCATAGTATTCGTAGGCCGGATAAGACGTGGCAAGCGTCGCATCCGGCAATGTGCTTCAACTAGCGATGGAGCACATCTTAACCC
609866	-	primary		-	EKN05_RS03095	AGCGCCAGTTCGCAGGTGAAATTAGGCAGCCTGCAACAAGCGCGTTACGATGCGCGCATCGACCAGTTGCGCCAGCTGCAGGAACGCTTTAAGCCTTATA
609983	+	secondary	yes	-	-	TTCCTGCAGCTGGCGCAACTGGTCGATGCGCGCATCGTAACGCGCTTGTTGCAGGCTGCCTAATTTCACCTGCGAACTGGCGCTACTCAACAGCGAAATG
610084	-	secondary		-	EKN05_RS03095	AGCTCAACCTGGCGAACGCTTATCTGCAAGGCGGTCAACCACAAGAAGCGGCCAATATTCTGAATCGCTACACCTTTAATAATAAAGATGACAGCAACGG
610256	+	secondary	yes	-	-	TTGCAGATAAGCGTTCGCCAGGTTGAGCTGCAACACCGGATTGGTGCGTAAATCGCGGGCATTTTTCAGGCGATTGATTGCCTCATTGGCTTTGTTTTGC
610274	+	secondary	yes	-	-	CAGGTTGAGCTGCAACACCGGATTGGTGCGTAAATCGCGGGCATTTTTCAGGCGATTGATTGCCTCATTGGCTTTGTTTTGCCCAAGATCGATATCGGTA
610457	+	secondary	yes	-	-	TTCCATCGCCTGTAAAGCACGACCATATTGCGCCGCTCGTTGCTGACGAACGTTTCCTTTCGCCCATTCATCCAGCAAATCACTGGTGAGCTGGTTACGT
610550	+	primary	yes	-	-	GTTACGTCCGGAATTATACATCCCCAGTGTGCGCGCTTTCGCCAGATAGAAATCTTCCGACGACTGCACCACCATCGGGCGCATCTGATTAGCACGGTTG
610974	-	primary	yes	-	-	TCTGGTTTCGCATGCCAATTCGGTTAAGACACCGTTTCATTTTTTTCTGATCAACAACGACGAAATTAACGCCTTTGCTTTCTTTGGCGGCAACGTGGTG
611201	+	primary	yes	-	-	CGTTAACAGCGGGTCATTAATTAACGGCGCGCTGCCGCGTAGCTGGCGGACATAATAGTCGCCCATCTGCATTTCCTGACCAATGGAAAGCGTGCTTCCT
611374	-	secondary		-	EKN05_RS03100	CACAAAAAAGACTTCGCTTTTTATGACGGATTCAGGAAACTGAAAAGTCATTTGAGTGGGCTAATCTTCGCCGTTACACTCAAAGGCGGCGAGGTGGGAA
611409	-	secondary		-	EKN05_RS03100	GAGCGGGATTGCGATCCGCAATTGTATCGAAATGTCACAAAAAAGACTTCGCTTTTTATGACGGATTCAGGAAACTGAAAAGTCATTTGAGTGGGCTAAT
611425	-	primary		-	EKN05_RS03100	CTTCCCTGAACCTCAAGAGCGGGATTGCGATCCGCAATTGTATCGAAATGTCACAAAAAAGACTTCGCTTTTTATGACGGATTCAGGAAACTGAAAAGTC
611429	-	secondary		-	EKN05_RS03100	AGACCTTCCCTGAACCTCAAGAGCGGGATTGCGATCCGCAATTGTATCGAAATGTCACAAAAAAGACTTCGCTTTTTATGACGGATTCAGGAAACTGAAA
611497	+	secondary		-	EKN05_RS03105	TGTAACGGCGAAGATTAGCCCACTCAAATGACTTTTCAGTTTCCTGAATCCGTCATAAAAAGCGAAGTCTTTTTTGTGACATTTCGATACAATTGCGGAT
611504	+	primary		-	EKN05_RS03105	GCGAAGATTAGCCCACTCAAATGACTTTTCAGTTTCCTGAATCCGTCATAAAAAGCGAAGTCTTTTTTGTGACATTTCGATACAATTGCGGATCGCAATC
611515	+	secondary		-	EKN05_RS03105	CCCACTCAAATGACTTTTCAGTTTCCTGAATCCGTCATAAAAAGCGAAGTCTTTTTTGTGACATTTCGATACAATTGCGGATCGCAATCCCGCTCTTGAG
612153	-	primary	yes	-	-	AGCAGCGAATAGTTCAGCCCGAAGAGCAAGAACCCCAGCCAGGTGGCGATCCCCACCACGATCATCTCCAGCACTTTGCCGCGGATATAGTTGGTGATTT
612665	+	primary	yes	-	-	GGCCCGATGGGCAAATCGCGCAAGAATAATCTTCAGCCCGACGAACTGTTTCGCCGGGCTGATTTTTCAGGATTCCTGACGTAAATAAATAGCCCGATAA
612715	-	primary	yes	-	-	TTCGCCATTTCGCCCCTACCTCCTTCTGGCAACTGGCGCACAGTAGCGCAGACAATTTTCCGGCACTGACGGTCAGCCATTTTATTACCGCCAATCTGCT
612960	-	secondary	yes	-	-	AAACGCGATGTGGGGAGTCGCGATTTTACACTGCGCCGAGGGCAAAATGCATCATACATTTACTGAATCTGTCAGCCTCGGCATTATGTGCAATCTGATG
616021	+	primary	yes	-	-	CGTCCAGAAAACAATTTCCCCGCACTCTTCAGTCATGTAACCCCCGGAGTACGCGAAAGAGTTGCTGAACGATACTATTGAGACGTGGATCGTCGGCATC
624686	-	primary	yes	-	-	GCGTGCTATATGCGCTGGCGGAACAGGATATCAAACGGCTGCTGGCCTGGAGTACCGTCGAAAACGTCGGCATTATTTTGCTGGCAGTCGGTGTGGCGAT
626447	+	secondary	yes	-	-	TTCAATAAGTTATGTATTAACTGGATTCTGAACGGTACAAAAATGATGGTCATTAACGTTCAGCAAAAAATGGATTCGACACCCGTGTCGCAGGGGAAAG
626467	+	secondary	yes	-	-	CTGGATTCTGAACGGTACAAAAATGATGGTCATTAACGTTCAGCAAAAAATGGATTCGACACCCGTGTCGCAGGGGAAAGCGAGAATGTGATCTTGATCA
626517	+	secondary	yes	-	-	TGGATTCGACACCCGTGTCGCAGGGGAAAGCGAGAATGTGATCTTGATCACGAGAAGTGAGGTATGCTGGCCGCAAGCGCAGCCAGCACGGAATGGAGCA
626524	+	primary	yes	-	-	GACACCCGTGTCGCAGGGGAAAGCGAGAATGTGATCTTGATCACGAGAAGTGAGGTATGCTGGCCGCAAGCGCAGCCAGCACGGAATGGAGCAAAGTAAT
626534	+	secondary	yes	-	-	TCGCAGGGGAAAGCGAGAATGTGATCTTGATCACGAGAAGTGAGGTATGCTGGCCGCAAGCGCAGCCAGCACGGAATGGAGCAAAGTAATCAGGCGTGTT
627577	-	primary		-	EKN05_RS03175	GTACGTTTGGTATGGCATTAAAAGCAAGCAGACAGAACCGTTCTGATTGTTGTATGCATGATTTTTTTATGCTTTCCTTAAGAACAACTCACCCCTTAAA
627661	-	secondary		-	EKN05_RS03175	ACCTTTTTCATCCATCGGAGTAACAATCGCGACAATACTTCCCGTGAACATGGGCCATCCTCTGTGCAAACAAGTGTCTCAATGGTACGTTTGGTATGGC
627684	+	secondary		-	EKN05_RS03180	GGGTGAGTTGTTCTTAAGGAAAGCATAAAAAAATCATGCATACAACAATCAGAACGGTTCTGTCTGCTTGCTTTTAATGCCATACCAAACGTACCATTGA
627688	+	primary		-	EKN05_RS03180	GAGTTGTTCTTAAGGAAAGCATAAAAAAATCATGCATACAACAATCAGAACGGTTCTGTCTGCTTGCTTTTAATGCCATACCAAACGTACCATTGAGACA
627702	+	secondary		-	EKN05_RS03180	GAAAGCATAAAAAAATCATGCATACAACAATCAGAACGGTTCTGTCTGCTTGCTTTTAATGCCATACCAAACGTACCATTGAGACACTTGTTTGCACAGA
627708	+	secondary		-	EKN05_RS03180	ATAAAAAAATCATGCATACAACAATCAGAACGGTTCTGTCTGCTTGCTTTTAATGCCATACCAAACGTACCATTGAGACACTTGTTTGCACAGAGGATGG
628130	+	secondary	yes	-	-	ACAATCGTCCGTCGCAAGAAGGTTTGTATCAGCATTTCAAAGCCATCGCTGAGCATACTGACCTGCCGCAAATTCTGTATAATGTGCCGTCCCGTACTGG
628144	+	primary	yes	-	-	CAAGAAGGTTTGTATCAGCATTTCAAAGCCATCGCTGAGCATACTGACCTGCCGCAAATTCTGTATAATGTGCCGTCCCGTACTGGCTGCGATCTGCTCC
629622	-	secondary	yes	-	-	GCTAAAATCGCGTTTTCCTGCCGACGCACACGTTTGCGTATCATATCAGAAAAAAGGGCCGGATGATTCCAGCCCTGTATTTTTACTTGCTAAACGCAGC
629634	-	primary	yes	-	-	GTGCGAATTACCGCTAAAATCGCGTTTTCCTGCCGACGCACACGTTTGCGTATCATATCAGAAAAAAGGGCCGGATGATTCCAGCCCTGTATTTTTACTT
629644	-	secondary	yes	-	-	AACAAATTTCGTGCGAATTACCGCTAAAATCGCGTTTTCCTGCCGACGCACACGTTTGCGTATCATATCAGAAAAAAGGGCCGGATGATTCCAGCCCTGT
629887	+	secondary		EKN05_RS03190	-	AAAACATCCGGCACACCAGACAGCAAAAGATTTTAAAACGTTAATTCACACCCAGGAGTGATAAAGATGCAAAAGCAAGCTGAGTTGTATCGTGGTAAAG
629965	+	primary		EKN05_RS03190	-	GCTGAGTTGTATCGTGGTAAAGCGAAAACCGTATACAGCACGGAAAACCCGGACCTGTTGGTGCTCGAATTCCGCAATGATACGTCAGCAGGGGATGGCG
630522	-	primary	yes	-	-	TCCGAGAGCGGTTGTCTTGCCGTGCCAGCTGCACGGCAAGATGATGAACAGAAAAATCAGTCCAGCTGTACACCCAGGCGGCGGGCGACGGCTTCATAGG
630572	-	secondary	yes	-	-	ACAGGAAAGCGGGATGAAATGGCGGAGGAATGAGCGTTCAATGCATATATTCCGAGAGCGGTTGTCTTGCCGTGCCAGCTGCACGGCAAGATGATGAACA
630683	+	primary		-	EKN05_RS03195	CTTGCCGTGCAGCTGGCACGGCAAGACAACCGCTCTCGGAATATATGCATTGAACGCTCATTCCTCCGCCATTTCATCCCGCTTTCCTGTGGTAATCTTC
631603	-	primary	yes	-	-	CAACCCTCTTCCCCGCTCAACACCAGCAAGCGGCAGATCCCTTCACGTTTCATTTGCGCTGTTAATGTGTAAAGCGCAGTCAGTTCAGCCATCCCTGCCC
634402	-	primary	yes	-	-	TGCTCAACCGTAGGCCGGATAAGGCGTTAACGCCGCATCCGGCAATGGTGAACGATCCCTGATGCGACGCTCACGCGTCTTATCAGGCCAGGTAATCTGT
634490	+	secondary	yes	-	-	AATGATGTAAAAGACAGATTACCTGGCCTGATAAGACGCGTGAGCGTCGCATCAGGGATCGTTCACCATTGCCGGATGCGGCGTTAACGCCTTATCCGGC
634497	+	primary	yes	-	-	TAAAAGACAGATTACCTGGCCTGATAAGACGCGTGAGCGTCGCATCAGGGATCGTTCACCATTGCCGGATGCGGCGTTAACGCCTTATCCGGCCTACGGT
634508	+	secondary	yes	-	-	TTACCTGGCCTGATAAGACGCGTGAGCGTCGCATCAGGGATCGTTCACCATTGCCGGATGCGGCGTTAACGCCTTATCCGGCCTACGGTTGAGCACTCAG
636267	-	secondary		-	EKN05_RS03220	TTACGTTAAAAATGTTTAATATTATTTAATAGTTGTTAATTTGAATACTTCGATAATGTTATATTTTCTGATAATCATTTGCAGGCAAAATGTTTTCACC
636276	-	primary		-	EKN05_RS03220	TCTTAATGTTTACGTTAAAAATGTTTAATATTATTTAATAGTTGTTAATTTGAATACTTCGATAATGTTATATTTTCTGATAATCATTTGCAGGCAAAAT
636531	+	primary		-	EKN05_RS03225	GCCGTATGAATATCTCGAAATGTTGCTGTGTATCACATACAAATTATCACCGCAGGACCATAGTATTTACATAAGGTTTGTCCCCCGGAGGTAGTCATCG
637184	-	primary	yes	-	-	CGGCTTTCCGGCGCGCAGGCTCCGGCGCTGTACGCCATTTCCTTGCTGGTGGTATTCCTGTGTCTGGCGGCATTGTATGAAAGCTGGTCGGTACCGTTCT
641440	+	primary	yes	-	-	CGCCACCACCAGCAGCATTTTGCGTTCAGCGTAGTGCTGTAAAGCCAGCACGAACAGGTCTATCTGATTAACATAATTATTAATATTGGCCTGATACCAC
641931	-	secondary		-	EKN05_RS03240	GCTGACTGTTGGCCATAATAAAACGATTCATAACGACCTTCTTTTTTGGTTGTAAAAACCTTATTCTTTATATGAGTGTTGTTATTACCCGACTTACAGG
641943	-	primary		-	EKN05_RS03240	AACCCAGACATTGCTGACTGTTGGCCATAATAAAACGATTCATAACGACCTTCTTTTTTGGTTGTAAAAACCTTATTCTTTATATGAGTGTTGTTATTAC
641949	-	secondary		-	EKN05_RS03240	CATGACAACCCAGACATTGCTGACTGTTGGCCATAATAAAACGATTCATAACGACCTTCTTTTTTGGTTGTAAAAACCTTATTCTTTATATGAGTGTTGT
643265	+	secondary	yes	-	-	GCGATGGGGATTCACTTCGAACTCAATTGTGAAGTGGGTAAAGATGTCTCTTTGGATTCGCTTTTGGAACAATACGACGCGGTCTTCGTTGGCGTAGGCA
643271	+	primary	yes	-	-	GGGATTCACTTCGAACTCAATTGTGAAGTGGGTAAAGATGTCTCTTTGGATTCGCTTTTGGAACAATACGACGCGGTCTTCGTTGGCGTAGGCACTTACC
643522	-	secondary	yes	-	-	CAAACGTGACCTTGCTCATTCAGCTCAAGCGCCACCGGCTGGACGTTAAATTCGAAGTTGGCCCCCTCTTCGCGGGCGTTCTTCACCTCTTTCTTCGAGC
643534	-	primary	yes	-	-	AAACGAATTCCGCAAACGTGACCTTGCTCATTCAGCTCAAGCGCCACCGGCTGGACGTTAAATTCGAAGTTGGCCCCCTCTTCGCGGGCGTTCTTCACCT
643977	-	primary	yes	-	-	GTCTTTAATGAGGGTGATTTGTTGCGTCATACCGACTCCACAGCGCGAAATGAACAATTATATTACGCTGTGAAGTCGGGTTTGTCTGCGCAGGCTATCA
644054	+	primary		EKN05_RS03250	-	GGGGTAAAATCAGTCAAATCTCACTGATAGCCTGCGCAGACAAACCCGACTTCACAGCGTAATATAATTGTTCATTTCGCGCTGTGGAGTCGGTATGACG
644567	-	primary	yes	-	-	TCGGATTGAGCCAATAATAAACAACGAAATATTATTGCTATTTTTCAGTCCATTAAATGTGACATTTGCAAATAGTTAAGCAATAACACCGTCTTACCGT
645653	+	primary	yes	-	-	GCGTTTGCCGTTCAACAACGGCCAGGAGACGAATGAACTGGAACTGATGAACGCAACATTTGATGAGAAATCGCGTGAACTGGTGACCTTAGCGAAAGGG
645788	+	secondary	yes	-	-	GCGCTTTGACGGTCAGCGTTTTCGCCTGGTGCGTTACGCCGCAGAACCTACCTGCGATAACTGGCATGGGCCAGACGGCAGGCCCACGTTGTGGATCACC
645997	-	primary	yes	-	-	TTCTAACGTTGCGGCTCGCGTGGCGGTGGAAGCAGGTATTGCCGATTACTGGTACAAGTATGTTGGTCTGAAAGGGGCAATTGTCGGGATGACGGGTTAC
646012	+	primary	yes	-	-	CCCAGCACCTTATGCGCTTTTGCCACAATATTCTCGGCGGTAAAGCCAAAGAACGGGAACAGCTTATCCGCCGGAGCAGATTCCCCGTAACCCGTCATCC
648011	+	primary	yes	-	-	TGGCTGGTTTATAGTTTGGCGGCAAGAAGATCTTCCAGTTTGCGTTGATCAACAGCGAACAGACGAATGCCTTCAGACAGTTTTTCTACCGCCATCGCAT
648266	-	primary	yes	-	-	AGCAGGCGTTTTTCTGATTTCGCCGTTTGTAGGGCGTATTTATGACTGGTATCAGGCACGCAAGCCGATGGACCCGTATGTGGTGGAAGAAGATCCGGGC
648279	-	secondary	yes	-	-	GGGCCTGTGCGGAAGCAGGCGTTTTTCTGATTTCGCCGTTTGTAGGGCGTATTTATGACTGGTATCAGGCACGCAAGCCGATGGACCCGTATGTGGTGGA
648491	-	secondary	yes	-	-	AACAGAAGTTGATGCACGCCTCTCTTTTGATAAAGAAAAGAGTATTGAGAAGGCGCGCCATCTGGTGGACTTGTATCAGCAACAAGGCGTTGAGAAATCA
648628	+	primary	yes	-	-	CAGATGGCGCGCCTTCTCAATACTCTTTTCTTTATCAAAAGAGAGGCGTGCATCAACTTCTGTTGACACGCAACCGGGTACGATTTTGAGAATTTCAGCA
648987	-	primary		-	EKN05_RS03265	CACATTATTACCCTGCCGGAGTCTACAGACTTTGAGCAAGTCCAAACTCTCACCATTAATATAATGTTTTGGTAATAATCCTATAACACTGATGTTACCT
649017	+	secondary		-	EKN05_RS03270	ACACTTCTGAGAAATTTCGCTAAACGCATCAAAAAAGCATAGCAGACAGGCATGGTATTGCTGGATTAAGCAGGTAACATCAGTGTTATAGGATTATTAC
649041	+	secondary		-	EKN05_RS03270	CGCATCAAAAAAGCATAGCAGACAGGCATGGTATTGCTGGATTAAGCAGGTAACATCAGTGTTATAGGATTATTACCAAAACATTATATTAATGGTGAGA
649052	+	primary		-	EKN05_RS03270	AGCATAGCAGACAGGCATGGTATTGCTGGATTAAGCAGGTAACATCAGTGTTATAGGATTATTACCAAAACATTATATTAATGGTGAGAGTTTGGACTTG
649893	+	primary	yes	-	-	AAAACATAACATCGTGGTTTGCGATTCAAAAGGCGTTATCTATCAGGGCCGTGAGCCAAATATGGCGGAAACCAAAGCCGCATATGCGGTGGTGGATGAC
649894	-	primary	yes	-	-	CCGAGCCATTTTCTTCACCATTTCCTGGGTCAGCACTTTCGGGCCGGAACAGCCCAGGAAAATATCCGCACCTTCAATCACATCATCGAGGGTACGTTTG
650241	-	primary	yes	-	-	GCAGGAGCGATCTTAACGATCAAGCGCGGATCAAACGGTTTTGGAATGATGTATTCCGGACCAAAGCTCAGATCCTGAACGCCATACGCTGAAGCCACCA
650246	-	secondary	yes	-	-	CGACCGCAGGAGCGATCTTAACGATCAAGCGCGGATCAAACGGTTTTGGAATGATGTATTCCGGACCAAAGCTCAGATCCTGAACGCCATACGCTGAAGC
650946	-	secondary	yes	-	-	GCAACGCGCGGCTCAATACCAAAACGACGGACAGTTTCTGCCGCCATCAAGGTGATCTCCGCCAGCTCTTCTGCGTCTGGTTCGTCATTGACGTAGGTAT
651056	-	primary	yes	-	-	CACCATCAATCATCAGATCTGGCGCACGATCCCTGACCAGTTCCAGCGCCTGACGCATTTTGCTCGACGACGGGCAGTCAGAAGAACCAAAGTTGGAGTG
651134	+	secondary	yes	-	-	AGCCGCGCGTTGCTCTGTTGTCGCACTCCAACTTTGGTTCTTCTGACTGCCCGTCGTCGAGCAAAATGCGTCAGGCGCTGGAACTGGTCAGGGATCGTGC
651164	+	primary	yes	-	-	ACTTTGGTTCTTCTGACTGCCCGTCGTCGAGCAAAATGCGTCAGGCGCTGGAACTGGTCAGGGATCGTGCGCCAGATCTGATGATTGATGGTGAAATGCA
651422	-	secondary	yes	-	-	AAACTCAGTAATAAGCTTTGCTAATATATTTCAGGAAAACCGCTTACCCTGAATATTCAGGGTAAGCGTGAGAGTTAAGAATGAATTACAGCGGTTGGGT
651429	-	primary	yes	-	-	TATTCGCAAACTCAGTAATAAGCTTTGCTAATATATTTCAGGAAAACCGCTTACCCTGAATATTCAGGGTAAGCGTGAGAGTTAAGAATGAATTACAGCG
651434	-	secondary	yes	-	-	TTTATTATTCGCAAACTCAGTAATAAGCTTTGCTAATATATTTCAGGAAAACCGCTTACCCTGAATATTCAGGGTAAGCGTGAGAGTTAAGAATGAATTA
651438	-	secondary	yes	-	-	TTTTTTTATTATTCGCAAACTCAGTAATAAGCTTTGCTAATATATTTCAGGAAAACCGCTTACCCTGAATATTCAGGGTAAGCGTGAGAGTTAAGAATGA
651442	-	secondary	yes	-	-	CTGATTTTTTTATTATTCGCAAACTCAGTAATAAGCTTTGCTAATATATTTCAGGAAAACCGCTTACCCTGAATATTCAGGGTAAGCGTGAGAGTTAAGA
651447	-	secondary	yes	-	-	ATATACTGATTTTTTTATTATTCGCAAACTCAGTAATAAGCTTTGCTAATATATTTCAGGAAAACCGCTTACCCTGAATATTCAGGGTAAGCGTGAGAGT
654385	+	primary		-	EKN05_RS03290	TTAATCTTATGCATTTATTATTTGATTGTAAGTTGTGATTATTATAATTTAGTTATTGTTAGTATGTTTTATAATGCTGGATGGGTGATGCCTCTAATTA
654564	-	secondary	yes	-	-	TCCTTCCTGGTATTGCTTACGCCAGAGAAATAACTGGCTGGCTGCTACACCATGTTGCCGGGCAACGAGGGAGACCGTCATCCCGGTTCAAAGCTCTGCT
654582	-	secondary	yes	-	-	GGCCACAGCAGTAAGACTTCCTTCCTGGTATTGCTTACGCCAGAGAAATAACTGGCTGGCTGCTACACCATGTTGCCGGGCAACGAGGGAGACCGTCATC
654585	+	secondary		EKN05_RS03290	-	CATTGGAGAACAGATGATTGATGTCTTAGGGCCGGAGAAACGCAGACGGCGTACCACACAGGAAAAGATCGCAATTGTTCAGCAGAGCTTTGAACCGGGA
654592	+	secondary		EKN05_RS03290	-	GAACAGATGATTGATGTCTTAGGGCCGGAGAAACGCAGACGGCGTACCACACAGGAAAAGATCGCAATTGTTCAGCAGAGCTTTGAACCGGGATGACGGT
654605	+	secondary		EKN05_RS03290	-	ATGTCTTAGGGCCGGAGAAACGCAGACGGCGTACCACACAGGAAAAGATCGCAATTGTTCAGCAGAGCTTTGAACCGGGATGACGGTCTCCCTCGTTGCC
654621	+	secondary		EKN05_RS03290	-	GAAACGCAGACGGCGTACCACACAGGAAAAGATCGCAATTGTTCAGCAGAGCTTTGAACCGGGATGACGGTCTCCCTCGTTGCCCGGCAACATGGTGTAG
654740	-	primary	yes	-	-	AAGGGCGCGTGCGCTATCCACTTTTTTGCCCGTCCATATTCAACGGCTTCTTTGAGGAGTTCATTTTCCATCGTTTTCTTGCCGAGCAGGCGCTGGAGTT
[truncated: 11,217 more rows]
