# Supplementary material for: Complete genome sequence and annotation of the laboratory reference strain Shigella flexneri serotype 5a M90T and genome-wide transcriptional start site determination
Source: BMC Genomics. 2020 Apr 6;21:285. doi: 10.1186/s12864-020-6565-5 (PMC7132871; doi:10.1186/s12864-020-6565-5)
Supplement: Supplementary file 4 — Additional file 4: Table S3. Transcriptional start sites determined in S. flexneri 5a M90T virulence plasmid (pWR100) with ReadExplorer [64, 113]. [file 12864_2020_6565_MOESM4_ESM.xlsx]

## Sheet: pWR100
Position	Strand	TSS Type	Novel Transcript	Primary TSS	Next Upstream Locus	Next Downstream Locus	100 bp Upstream of Start
272	+	primary		-	unknown locus tag	-	TGATGATTGGAAATTTCGACCCCAAAAAAAACAAAATCGTGGTTAGAGATTTCTTTAATATCCTCAGAGTATGTATTCTTATGTGTTTGTATATTTCAGA
323	+	secondary	yes	272	-	-	TCTTTAATATCCTCAGAGTATGTATTCTTATGTGTTTGTATATTTCAGACTGAATTTTATCAAAGGATTTAATATTAAGAATATTATTTGACAGATTAGA
327	+	secondary	yes	272	-	-	TAATATCCTCAGAGTATGTATTCTTATGTGTTTGTATATTTCAGACTGAATTTTATCAAAGGATTTAATATTAAGAATATTATTTGACAGATTAGAGTTA
334	+	secondary	yes	272	-	-	CTCAGAGTATGTATTCTTATGTGTTTGTATATTTCAGACTGAATTTTATCAAAGGATTTAATATTAAGAATATTATTTGACAGATTAGAGTTACTTTGAT
989	+	primary	yes	-	-	-	ATCCCCTGAATTTAATCACGTTTCCTTTACTGAAGGCAATTTTAACCGTAGTATCAATTATTAACCCTTGGGCTTGATATCCCTCTCCTCTTCTGGGCAC
1147	-	primary	yes	-	-	-	AATCCCGTACTCTCTGGCCGGTTGGGCCACGCAGGCCCCTAGCTGGTAAGATTTTTCAATAAGATCAAGCTTAAACTCCATAGAGTCATAGAGTAAGAGG
1241	+	secondary		1447	-	EKN05_RS23445	ATTCGTGCCTCTTACTCTATGACTCTATGGAGTTTAAGCTTGATCTTATTGAAAAATCTTACCAGCTAGGGGCCTGCGTGGCCCAACCGGCCAGAGAGTA
1360	+	secondary		1447	EKN05_RS23445	-	CCATCAGCGACGTCTTGTGAAAATTGTCCTGTCTGGCAACAATCGCGCCCATCTATATTGATGGACACGAACGATGAATTCCCAGACAGCAAAAGATATT
1447	+	primary		-	EKN05_RS23445	-	AGCAAAAGATATTCCCTGCTTCCGTTCTTATTTGCCTGATGCCCTGCGTTTAAGATTTGAAGATAAACTGACCATCCGGGCCATCGCTCAGCGTCTGGGT
1676	-	secondary	yes	1687	-	-	GTCATCATCGCTCAGTAAGCCGTCCTCGTACTGGCTTTTCCATTTAAACAGCAGGTTATCATTGATATCGTGTTCTCTGGCGATCCGGGCAACAACAGCC
1683	-	secondary	yes	1676	-	-	CCTGTATGTCATCATCGCTCAGTAAGCCGTCCTCGTACTGGCTTTTCCATTTAAACAGCAGGTTATCATTGATATCGTGTTCTCTGGCGATCCGGGCAAC
1687	-	primary	yes	-	-	-	CATTCCTGTATGTCATCATCGCTCAGTAAGCCGTCCTCGTACTGGCTTTTCCATTTAAACAGCAGGTTATCATTGATATCGTGTTCTCTGGCGATCCGGG
1698	-	secondary	yes	1687	-	-	GGACAGGCATGCATTCCTGTATGTCATCATCGCTCAGTAAGCCGTCCTCGTACTGGCTTTTCCATTTAAACAGCAGGTTATCATTGATATCGTGTTCTCT
1890	+	primary		-	-	EKN05_RS23450	TGCCTGTCCCGGTGGCACTGACTGATACGCCGGAGCCGACCAGACCAGTTACAAATCCCTTCTGGCGTAACAAGCATGATGAGCGCCCTGAGGGGGCTCC
2352	+	secondary		2370	EKN05_RS23455	-	CAGCTCAGTTATCCATGCTACTGGAGGGGATCGCGTGGCAACATCCCAAACGGACAGAACGGCCTGGCATCCGGATATAACCCGTGATAAAACAAGGGAA
2370	+	primary		-	EKN05_RS23455	-	TACTGGAGGGGATCGCGTGGCAACATCCCAAACGGACAGAACGGCCTGGCATCCGGATATAACCCGTGATAAAACAAGGGAATGAACAATGAACTCCCCG
3046	-	primary	yes	-	-	-	GTGCACCTTTCCTGCCTCCAGAACATAGTCATTCAGCGCTATATACAGAGGACGGAGTTTGTCTGCCATTTCTGATACCCAGCGCACCATGGTATTACGG
3969	-	primary	yes	-	-	-	TGTCCATCACCCGTTTAAAGTAACCGGCTCATTTAAACCGTCTGGTCTGTTACCTCCGGTTCCACAAAAATAATGTCCATCATTTTGAAGGTAAGCGCCC
4548	-	secondary	yes	4708	-	-	CTCGCATCGGTACTCAGGCGCTTGCAGTGCCTCTGCTCCGCGCCGCTCCCTTAGCATCGAGACGACAGGTTCCCACGTTCCGTGCGAGAGCCTGTGTTGC
4708	-	primary	yes	-	-	-	TCCAAACCGCATACTTAGAGACCTCGAACGGCTTTGGCTGACTCATGGGCTCCTCCCGGCTATCCGGTTGACCGATAAACCAGCCCCAACGACTGACCCC
5109	-	primary	yes	-	-	-	AGATTACAGATGCCGCGTCAGCGGCATTTACCTCTGTGGACGTAACCGCACTCAAAGGGGATATCGGGTGGCGCAGGGGCACCGCCCCCCTACGCTCCCA
5240	+	secondary		5505	-	EKN05_RS23480	CACCCGATATCCCCTTTGAGTGCGGTTACGTCCACAGAGGTAAATGCCGCTGACGCGGCATCTGTAATCTGTTACTTTGTGTATATCATTTGCTATATAT
5505	+	primary		-	EKN05_RS23480	EKN05_RS23485	GCTGCTGAAGATGTTATTCTCGACCGGCGGGTGTTTAATTTTAATGACAGGCAATATGAAGAGTTCATTGAAATGCTTGATGCTCCGGTTGCAGATGATC
5662	-	primary	yes	-	-	-	TTACCTGTAGCTTCTGTATGATTGACACTACCAGTGGCCAGTGAGTAAAAACCGACTATTTGTTGCGTACCTTTTCTGCATACAACAAAAGTCCGGGTGG
5718	-	secondary	yes	5662	-	-	CAGCCAGGCGTGCAAGTATAATTACAGGAATGGGGTCTGGCATATTGCGCCGAAGGTTACCTGTAGCTTCTGTATGATTGACACTACCAGTGGCCAGTGA
5987	-	primary	yes	-	-	-	TTTCCGGATTCTTACACAGCCACTGGATCGGTCAACTGATCCTTAACTGATCGGCATTACTCCCTATTGAGGGAGTTTAAGAAACAATGTTTGCACCTGA
6036	-	secondary	yes	5987	-	-	AGGAGGTGGTCTTTTACTGTGCACAGAAAAATCCGGAAACGAGTGAGCGTTTCCGGATTCTTACACAGCCACTGGATCGGTCAACTGATCCTTAACTGAT
6205	-	secondary		6500	EKN05_RS23490	-	AGCGAAGAATGTTCTTCGACACTCGCCACTTATTTTAAGACGAACAGTACTGAGCACAGTTCTAAACCATCTGTCCAGAACCTACCGAAATATGGTGCTG
6331	-	secondary		6500	EKN05_RS23490	-	TCTGCTGGCAACGTTGAGCACTATCGTAATGTGGTTACTCGGTTATCACGCTGAAAATAAAGGGTTACACCTGAAATATCAGGCTAACAGCATTAAATCC
6484	+	secondary		6552	-	EKN05_RS23495	TGATAACCGAGTAACCACATTACGATAGTGCTCAACGTTGCCAGCAGACTCAGAACCAGAATTCTTCCTGTTGAACGACTTTTGCTGGCCCGAAGACTGA
6489	+	secondary		6484	-	EKN05_RS23495	ACCGAGTAACCACATTACGATAGTGCTCAACGTTGCCAGCAGACTCAGAACCAGAATTCTTCCTGTTGAACGACTTTTGCTGGCCCGAAGACTGAGGTAG
6500	-	primary		-	-	EKN05_RS23490	GTTCTGACAGCTTCGGCTTTGAACTCTTTAGAGTAACGTTGGGTTTTTCTGCTCATTATTAGCTCCTTCTGATGCCATTCTATTTCAGGAAGGAGTGTCC
6552	+	primary		-	EKN05_RS23495	-	TGTTGAACGACTTTTGCTGGCCCGAAGACTGAGGTAGCCTGAGTTTAACGGACACTCCTTCCTGAAATAGAATGGCATCAGAAGGAGCTAATAATGAGCA
7617	-	primary	yes	-	-	-	ACCATTTGTTCTTTTTTTAAGCAGCCATCTGATGATATTTTTCCCTGAAGGCTGCCGGGGTGATATTCCCCAGACGAGAGTAACGACGCTGACGATTGTA
7634	-	secondary	yes	7617	-	-	GGCCAGTCTAGGACACTACCATTTGTTCTTTTTTTAAGCAGCCATCTGATGATATTTTTCCCTGAAGGCTGCCGGGGTGATATTCCCCAGACGAGAGTAA
7738	+	secondary		7746	-	EKN05_RS23500	CTCTCGTCTGGGGAATATCACCCCGGCAGCCTTCAGGGAAAAATATCATCAGATGGCTGCTTAAAAAAAGAACAAATGGTAGTGTCCTAGACTGGCCCCC
7746	+	primary		-	-	EKN05_RS23500	TGGGGAATATCACCCCGGCAGCCTTCAGGGAAAAATATCATCAGATGGCTGCTTAAAAAAAGAACAAATGGTAGTGTCCTAGACTGGCCCCCTGAATCTC
8059	-	primary	yes	-	-	-	AAGGGCGCGTGCGCTATCCACTTTTTTGCCCGTCCATATTCAACGGCTTCTTTGAGGAGTTCATTTTCCATCGTTTTCTTGCCGAGCAGGCGCTGGAGTT
9035	-	primary	yes	-	-	-	CCGGCACCAGAAATCATTCTTTATGAGTGTCTTACAGATACGTCGCCAGGACGGGTGAGGTGTACTGGCAATAGCGGACATGGATTTGCCCCTATATTTC
9070	-	secondary	yes	9035	-	-	TAGTGCCGGGGTTTGTTCGGACTGAAGGAGAGAGTCCGGCACCAGAAATCATTCTTTATGAGTGTCTTACAGATACGTCGCCAGGACGGGTGAGGTGTAC
10198	-	primary	yes	-	-	-	TGTCAAATAAAAGAGAAAAAGGAACTAATTTATTAATAAATATACCATTGTATTTTGATACATAAATAACAGTATTTTGGACAGATATGTGGAATGGTTC
11117	+	primary		-	EKN05_RS23525	-	CAAACAGACATAATCTATGCGGAGATTTACAGCAGGGCATGGTTCACAAATCTGACAGCGATGAATTATCGGCACTGCGGGCAGAAAATGCTCGAATCAT
11351	-	primary	yes	-	-	-	TTATCTCCGTCGATATCGGGATGTTTTTTTGAGCACCGGCGGCACATTTCAGCGCCCGGATATTACTGCCATCCAGCGCGGTGGCAGACCAGTCAATAAA
11433	+	primary	yes	-	-	-	GCTACTTGATGCAAACGGCTTTATTGACTGGTCTGCCACCGCGCTGGATGGCAGTAATATCCGGGCGCTGAAATGTGCCGCCGGTGCTCAAAAAAACATC
11674	-	primary	yes	-	-	-	AGTACGCATCACGATCAAGCTGTGCACGTCCATCCGATGCCATTTTCTCATTTGACTTTCGGGGGATTACTGCCTTTATACCGTTATTTTTCAGCTCGTT
12470	+	primary		-	-	EKN05_RS23535	GAGCGGTGTACCGGGAAACCGGTATGCACCGTTCTTAGGGGAGGGCAGTCCAGCAATGAACTGTCCTTACCCGACAAACATCCAAAACGAACGGAACGTG
15431	-	primary	yes	-	-	-	AGTTGCTGTATGGTTGGGATCATAAAGCTGAATGACAAAATCCCCCCCATTTTTAGTTTCTTTAATCTTCAAGCCTAATGCCATATTGTGATTTGATGTA
15660	+	primary	yes	-	-	-	ACTTAGCTAAAATAAAAAAACTGACTGTAGATAATTTTCTTGATGAAAAACATCAGAAATGTTATGGTCTTATATCCGACGGTATGTCTATATTTGTGGA
15975	+	secondary	yes	15982	-	-	AAAATGGGCATTCAGATACAATCTTAGCATACGGAGAACTCTTGGAAACTTCTGGACTTAACCTTGATAAAACGGTAGAACTACTAACTGCGGAAGGAAT
15982	+	primary	yes	-	-	-	GCATTCAGATACAATCTTAGCATACGGAGAACTCTTGGAAACTTCTGGACTTAACCTTGATAAAACGGTAGAACTACTAACTGCGGAAGGAATGGGAGGA
16230	+	secondary	yes	15982	-	-	GACAGATACCCGGACTAATGTTTGCTCTTCAAAATGGACATGCAGATGCTATACGCGCATACGGTGAGCTCATTCTTAGCCCCCCTCTCCTCAACTCAGA
16276	-	secondary	yes	16345	-	-	AGCTCTGCTTTTTTATCCAAGTTAAGTTTTGCCTCATTCAAGATATCACCATAAGCTAAGATTGCATCAGCCTGTCCATTATTCAATGCTAACAGAAGTC
16345	-	primary	yes	-	-	-	GTTTCTACACATCCATTATGCAAGGCTACAAACAATCCAGATAAACCATTAGAATCTTTCGCTTCTAACAGCTCTGCTTTTTTATCCAAGTTAAGTTTTG
16641	+	secondary		16650	-	EKN05_RS23565	GATTAATTATAGCTTTTCAAAATAGGAATTTTGAGGCAATAAAAACTTATATGGGAATAATAAAAAATGAAAATATTACACCTGAAGAAATAGCAGAACA
16650	+	primary		-	-	EKN05_RS23565	TAGCTTTTCAAAATAGGAATTTTGAGGCAATAAAAACTTATATGGGAATAATAAAAAATGAAAATATTACACCTGAAGAAATAGCAGAACACTTGGACAA
17131	-	primary		-	-	EKN05_RS23570	CAGGAGGGATGACCGGTGATAAAGTCTGCAAATACGGACTTATAAGGGTGATTATTGGCTCTGGCGACGGCTTTCAGAACCTCTTTCACCATTCTGGTGT
17218	-	secondary		17131	-	EKN05_RS23570	AAACGACGGCAGGTATGGCAGAACGTGACGTATTCGTACGGTGAATCCGGGTACATTTTGTGGAAGGTTTCCCAGAAACAGACCGTGCAGGAGGGATGAC
17339	+	secondary		17451	EKN05_RS23575	EKN05_RS23580	TGTTTCTGGGAAACCTTCCACAAAATGTACCCGGATTCACCGTACGAATACGTCACGTTCTGCCATACCTGCCGTCGTTTTGATTTATACGAAACAGAAG
17451	+	primary		-	EKN05_RS23580	-	CGGATGACCCGAAGTGGTGGTGATTTTCAGCCCCGACCGCTGAAACGCCTGTTCACAACCAACCAGTGCTGGACATCCTTCCTGGATGCGGGCGGTCTGC
18228	+	primary	yes	-	-	-	CTGAAGAAGCCGCCGATAGCGGCCTCCCGGCTGGCACATTACAACGGAGGGGCGAGCCTGAGCTTCCGTTACCTGGACCACAAAACGGGAGAAACGGCGA
18700	+	primary	yes	-	-	-	AAAAACAGCCTGTTGCGGTATAAGAATCGACCATGCAGAGAGAGAAAACACCGGAGTGGAGGGAAAAGCAGAAAAGCTCACGTGGCATAAGGCGTGGACA
18703	-	primary	yes	-	-	-	AGGTATTTCAGGGGCAGACACCCGACATCCCAGAAACCGTCGGTCCCGTCCGGGGCCGGCACCCAGGTTCACGTATAGGAAATTGAAAAACCAGACGATA
19362	+	primary	yes	-	-	-	GCCCTGACGTTGTGCCGTAGATAACTGAAGTAACAGATCTGCTGCTGTTGTGAAGCGAACTTTGATACCTGCACGGACTGCTTCATAGCCCATCGCTATT
19615	-	primary		-	EKN05_RS23585	-	ATGTCACGAACGGTGCAATAGTGATCCACACCCAACGCCTGAAATCAGATCTAGGGGGTAATTAAGCGCAGCGCCTGCGCTGTCACAACAGGCAGTAGAC
19768	+	secondary		19808	-	EKN05_RS23590	CTGATTTCAGGCGTTGGGTGTGGATCACTATTGCACCGTTCGTGACATGTGCGGGAGCCTGGTGTATTGAGTCCTTTTCTTGCGGCGGTAACCCATTGTC
19808	+	primary		-	-	EKN05_RS23590	CGTGACATGTGCGGGAGCCTGGTGTATTGAGTCCTTTTCTTGCGGCGGTAACCCATTGTCCTAAAGTGCCTTCAGGAACAGATAATCGGGTGAACCGCCC
20334	-	primary	yes	-	-	-	TGCCACAGTGCATCTGGCCACTCTGATACCTTCCCGTAACAACTGACGCCAGACTTTACACCGTATACCTTGTGATTTTCATCGTATACGCGCTGTATCT
20937	-	primary	yes	-	-	-	CGATGGAAGCATAATAAGCTTTTCTGCTTCTGCCGGAGGAGTATGGCCCAGCCTTTCCAGCAATCGTCGATTGTTATACCAGTCCACCCACGTGAGTGTG
21953	+	secondary	yes	21964	-	-	CAGCTTCATAGAGCGCAATGAAAACATAGTCTTACTGGGGACATCTGACATCACAAATCCCCGGGTGGGGATTTGTGTATAAGAGACAGCCCATGGAGGA
21964	+	primary	yes	-	-	-	AGCGCAATGAAAACATAGTCTTACTGGGGACATCTGACATCACAAATCCCCGGGTGGGGATTTGTGTATAAGAGACAGCCCATGGAGGAAGGAGATATAT
22337	-	primary		-	-	EKN05_RS23610	CCGGAGCCGCATCAGGGCTGTCAGGCACATTTTCCTATATCTTCGGCTCAATTGTTGCGACACTGGGAATGGGACTTGTTGTCGATTATCTGGGATGGGG
22355	-	secondary		22337	-	EKN05_RS23610	TTGTTCCTAAAGAAGCTGCCGGAGCCGCATCAGGGCTGTCAGGCACATTTTCCTATATCTTCGGCTCAATTGTTGCGACACTGGGAATGGGACTTGTTGT
22727	-	primary	yes	-	-	-	GCTGTATCTATGGTTCGTTTGTTTATATTCTGAGATACGGTATTGTTTCCTGGGCTCCTAAGTTTTTAAGTGACAGTCTGGATGTCGGTGGTAAGGATAT
22750	-	secondary	yes	22727	-	-	CCGAAATAATAAACTCATTTACTGCTGTATCTATGGTTCGTTTGTTTATATTCTGAGATACGGTATTGTTTCCTGGGCTCCTAAGTTTTTAAGTGACAGT
22887	+	primary	yes	-	-	-	ACCGTATCTCAGAATATAAACAAACGAACCATAGATACAGCAGTAAATGAGTTTATTATTTCGGATGATATGTTTTCTGATGATATCAGGAATGGAGAGT
24700	+	secondary	yes	24705	-	-	AGTCCGGCGAAGAGGTTAATCTTTGCAGGGATTGCAGAACGTGAGTCGACAATGGATTCCCTGAAATGTTAACATTCGTACAAATGGGCAATGTGATTAT
24705	+	primary	yes	-	-	-	GGCGAAGAGGTTAATCTTTGCAGGGATTGCAGAACGTGAGTCGACAATGGATTCCCTGAAATGTTAACATTCGTACAAATGGGCAATGTGATTATATTTT
25193	+	primary	yes	-	-	-	ATTTACATGAAGTTCTGTCAAAAGCGGAGAATTTTCAGGTAGGGAGATTAACTCATTGTTGGAAATATTAAGTTCACGTATATGCAAAGGGAGTGGTGGT
25292	-	primary		-	EKN05_RS23620	-	CGTTCCCTTTGTGGCTTATCATGTATATCTCGTTTATCGGTAGAAGAACAGTGTACCAGAGATTACCACCGCATCTGGGATGACTGGGCTAGGGAAGGAA
25778	+	secondary	yes	25786	-	-	GATATTCCCATAGCAAACGATCTGGTTGGTTATCCCCTCAAAAAAGTCAGTTGCACGCCGTAAATCCCTGCCGGTATTGAGCGAGGATTTACGGGTTGTT
25786	+	primary	yes	-	-	-	CATAGCAAACGATCTGGTTGGTTATCCCCTCAAAAAAGTCAGTTGCACGCCGTAAATCCCTGCCGGTATTGAGCGAGGATTTACGGGTTGTTGTTAAGGT
25808	+	secondary	yes	25786	-	-	TATCCCCTCAAAAAAGTCAGTTGCACGCCGTAAATCCCTGCCGGTATTGAGCGAGGATTTACGGGTTGTTGTTAAGGTCCGTAATCGGGTCACAGTTTTT
28019	+	secondary		28027	EKN05_RS23630	-	GAAATGTGTGCCGCGAATGAAGTCCTTGTATGACTGGATAAAGCTCCAGAGGAAAACTTTGTCAAACCATGCTGAAATGGTAAAGGCGTTCAACTATATC
28027	+	primary		-	EKN05_RS23630	-	TGCCGCGAATGAAGTCCTTGTATGACTGGATAAAGCTCCAGAGGAAAACTTTGTCAAACCATGCTGAAATGGTAAAGGCGTTCAACTATATCCTGAATCA
28712	-	primary		-	EKN05_RS23635	-	GTCTTCAATCGATAGAAGTTTCTGGTAATCTACTGGTATTTGAGGTTTTCCATGACTACCGTTACTGTTCATTGTCCGCGCTGTAATTCCGATGAAGTTT
28737	-	secondary		28712	EKN05_RS23635	-	CCCACCTATTGCGGCAAAAGGTAATGTCTTCAATCGATAGAAGTTTCTGGTAATCTACTGGTATTTGAGGTTTTCCATGACTACCGTTACTGTTCATTGT
28768	-	secondary		28712	-	EKN05_RS23635	ACCCGGCGTAATGCGTTTTCACCAATGTTACCCCACCTATTGCGGCAAAAGGTAATGTCTTCAATCGATAGAAGTTTCTGGTAATCTACTGGTATTTGAG
28975	+	primary	yes	-	-	-	TGGAAAAAAATTATCTTTTTTCGGCTCTGATCGTGGTGGAGAAAATGCGGCAATAATCTAAATAGCTGCGCTTAATACCGCTACACTTTTGCCAGCCCAT
29179	-	primary	yes	-	-	-	GGCGCTGTTCATCAGCCTGCTGAAGCGGCTTAAAGCGACATACCGTCGTGCGAAAACCATCACGCTGATCGTGGACAACTACATTATCCACAAAAGCCGG
29502	-	primary	yes	-	-	-	GCCGGAACCGTTCGCCGCTGGTTGCCGTCTGCGGGGATTGTGTGGCGAAGGGCTGCGCCAACTCTGCGTATCCGTGACCCGCATAAAGATGAAAAGATGG
29988	+	secondary	yes	29994	-	-	GGCAGTCAGTCTGCGGGCATAATTTTTATCGTGTGTTTTATGGATGGCTTTCTGCATCAGGCGTCGTTCGTCACGGGAAATTGGTGCTATGATCGGCATT
29994	+	primary	yes	-	-	-	CAGTCTGCGGGCATAATTTTTATCGTGTGTTTTATGGATGGCTTTCTGCATCAGGCGTCGTTCGTCACGGGAAATTGGTGCTATGATCGGCATTGCTCAG
30270	-	primary		-	-	EKN05_RS23640	GCGTATTCAGGGCGCGCATTGCGCAACGAGCTGAAAAATAACGGTATAAAGGCAGTAATCCCCCGAAAGTCAAATGAGAAAATGGCATCGGATGGACGTG
30452	+	primary	yes	-	-	-	ATGCGCGCCCTGAATACGCTTTATCAGCCAGTACCGCATGTCCACGGCGTTTCATGCTGCCGTTCTGACGCTGAACGCCAATCCCGTCCAGAAGTCGTTG
30673	+	secondary	yes	30452	-	-	TCTCCGTCGATATCGGGATGTTTTTTTGAGCACCGGCGGCACATTTCAGCGCCCGGATATTACTGCCATCCAGCGCGGTGGCAGACCAGTCAATAAAGCC
31127	+	secondary	yes	31161	-	-	CACTCCGGTGTTTTCTCTCTCTGCATGGTCGATTCTTATACCGCAACAGGCTGTTTTTTATACTTGCACCGATTCCCGGGCACACTTAGCCTGTGTCAGG
31161	+	primary	yes	-	-	-	CTTATACCGCAACAGGCTGTTTTTTATACTTGCACCGATTCCCGGGCACACTTAGCCTGTGTCAGGCCGGCATATACCTCAGCAGACTGATATCCCGCGC
31336	+	secondary	yes	31161	-	-	TTCGAACGGGTCACGACTCAGGAACTGTTTCACCATTTGTGCATAGCACACTTTCGCCACTGGTTCCGGTTTATCCATCCCCAGAGCACGGTACACCTGC
31579	-	primary	yes	-	-	-	CATATCACGACGGAATCACAGAGGAGAAGCCTGGTGCTGAAAGCCGGAGGAAAATACTGGCATGTGTACATGTCGAAAAAAACGGCCGGCGGGAGGAATA
31707	+	primary	yes	-	-	-	ACATGTACACATGCCAGTATTTTCCTCCGGCTTTCAGCACCAGGCTTCTCCTCTGTGATTCCGTCGTGATATGTGACAACGACTCCGGCATCGCCAGCCC
32209	-	primary		-	EKN05_RS23650	-	TTTACTCCCCGCCCGCTGAAACGTCTGTTCACAACCAACCAGTGCTGGACATCCTTCCTGGATGCGGGCGGTCTGCGCGATATCGAGGTTGAGGCTGTCA
32242	+	primary	yes	-	-	-	GCACTCAGGTTTATCGCAGTTGTATTCCTTCACGCCCAGTATCCGCGTGCCGCAGGCCAGCATTTTTGTGACAGCCTCAACCTCGATATCGCGCAGACCG
32511	+	secondary	yes	32242	-	-	GTGGTGGGTCCATGGGTTTGAGCATCTTCATCCAGTCCCATTCACGTTGTGAGAGCTTCTCAGCACCAACAGAGAGCAGAACGGTATCTATACTTTTGCG
32601	+	secondary	yes	32896	-	-	TACTTTTGCGGGTCAACATAAGAGGATGAGTCCTTAATAAAACAGGTCCTCAGAGCATACATATTCTGCGGAGCGTGCGGCAACAACAGGACGAACAGGG
32787	-	primary		-	EKN05_RS23660	EKN05_RS23655	ATTACATAGGATGTAGATGGAGCAGTCCGAGATTCTACTAATATCAATTATTAAGCATCTGTTTTTTAGTTGGTGTAATATAATTTTTATTAAGGTAAGC
32821	+	secondary		32896	-	EKN05_RS23665	CCCCCCAGCCAAACTGGCTCAAAATGATAAAAAAATAACATCTTGCGTTTTTTTTGGTTGTTTTTCCGCTTACCTTAATAAAAATTATATTACACCAACT
32896	+	primary		-	-	EKN05_RS23665	TAATAAAAATTATATTACACCAACTAAAAAACAGATGCTTAATAATTGATATTAGTAGAATCTCGGACTGCTCCATCTACATCCTATGTAATTAATCTTT
33185	-	primary	yes	-	-	-	GTATGGTCTCCCGGAGGCAGGCTACCGGTAGTAATAGTGGCACTACTGAAATCAGCCATCGGGGCTTTATCAAGTTTACCGACCAGATTGCCCTGCTTGT
34421	+	primary	yes	-	-	-	CAGCTCTGTTGGTATTGCCAGCGGTCGTCCGACAGTTGTGCTTTCTGACTCACAGCAAGTTAATCCGGATAATATTTCGTGGGGATACCGTGGAGGACGT
34823	-	primary	yes	-	-	-	GGATGACCCTGGAATATCAGCGTGCCGGACTTCTTGGTTATCGAACCTTCTGGCAGGTTAACTGAACCATCAAGAGCCAGTACATCCTTACCTGAGAGCT
35194	+	primary	yes	-	-	-	GCCGTGTCTTTACTGACAGGAGTGACGGAACCGGTAATGCGGTCTCCTCTGTTGAAGGGAGTGCCACTGCAACCACAGTTGGTGACCAGAGTGATTACAG
35789	+	primary	yes	-	-	-	GAGTACGGTAAATATGATCAATGCTCTGTGGTACTCTGACGGAAAATCAGAGGCCGGTGCACTGAAGGCTAAGGGCTCGCGAATTGAACTGGGGGACGGG
36056	+	secondary	yes	35789	-	-	CGTGACGTTAATTACCGCACCGAAAGGGAGTGATGAGAAAACGTTCACTGCCGGTACGCAGCAGATTGGTTTCAGTAACGTTACGCCAGTAATCAGCACG
36131	-	secondary	yes	36346	-	-	CCGGCATCCCCCTGAGTATCCCGCAGGTCACCCATACGTTTGTTCAGGTTATTGACCTCTGTAAGGAAGGACTTATAACCTGATGCCATAAAGTCTTTTG
36346	-	primary	yes	-	-	-	GTGCAGAGGCATACAGACCGCCACCCACGGATTTGTTTTTTCCACTGAATGCGTGGCTGCTTGCATTGCTGTCCGTATAGGTCAGCAATGCCCCCGTAAA
37013	-	primary	yes	-	-	-	CGGTCACTTCTGAGAAAAGGCATTTACACAGAATCTTAAACAGGCTCACGGAGTTCTTTCAGAAAAAGGCCTGCCGAATGGCAGGCCTATCCCATTCGTC
37023	-	secondary	yes	37013	-	-	AATACCTGGACGGTCACTTCTGAGAAAAGGCATTTACACAGAATCTTAAACAGGCTCACGGAGTTCTTTCAGAAAAAGGCCTGCCGAATGGCAGGCCTAT
37069	+	primary	yes	-	-	-	ATAATGTGGATAATGCGATAAACGCCAACTTCCGTTATGTTTTCTGACGAATGGGATAGGCCTGCCATTCGGCAGGCCTTTTTCTGAAAGAACTCCGTGA
37429	-	primary	yes	-	-	-	AGGAGAGCTGTTGCAGGAACTACGTAAAGCCAGAGCTCAGTTGAAACTGAATGAGCTGCTACTGAAACTGGATCGCTACCGGGTGATAGTGGTGGATGAT
37474	+	primary	yes	-	-	-	GCTATTAACTCGAACAGCACACCCGTTTCGGCGCTGTCGCGTTTGACATAGCCAAGATCATCCACCACTATCACCCGGTAGCGATCCAGTTTCAGTAGCA
37636	+	secondary	yes	37474	-	-	TAGAACCGGGCCCGGTAGCCCTGGCCTACTACGCCATCCACGATCGCTGCCGCCAGATGGCTTTTCCCCAACCAGCTGGCCCCGAACAGCAGAACGTTTT
38272	-	primary		-	EKN05_RS23675	-	CGATTGCTGGAAAGGCTGGGCCATACTCCTCCGGCAGAAGCAGAAAAAGCTTATTATGCTTCCATCGGAAACGATGATCTGGCAGCCTGAGTTCACAGAT
38426	+	primary	yes	-	-	-	TTTTCTGCTTCTGCCGGAGGAGTATGGCCCAGCCTTTCCAGCAATCGTCGATTGTTATACCAGTCCACCCACGTGAGTGTGGCCAGTTCCACTTCTGCAC
38433	-	secondary		38272	-	EKN05_RS23675	TACTGGCATCAACAGGAAGTACAGGCGACTCGTATGACAACGCGATGGCGGAGAGCATCAATGGTCTTTACAAAGCGGAGGTAATACACCGTAAGAGCTG
39422	-	primary		-	-	EKN05_RS23680	TCAGCAAGCGTTACACTCAGCGCATTGAGCGACATAATCTGAATCTGAGACAACATCTGGCAAGGCTGGGACGGAAGTCCCTGAACCGCCCCGGGAATCC
39442	-	secondary		39422	-	EKN05_RS23680	GAAGGGAAAGCTGCACGTTATCAGCAAGCGTTACACTCAGCGCATTGAGCGACATAATCTGAATCTGAGACAACATCTGGCAAGGCTGGGACGGAAGTCC
39493	+	primary	yes	-	-	-	TTACCTCTTTCTCAGGAAGTTTAGTCTCCAGGATTCCCGGGGCGGTTCAGGGACTTCCGTCCCAGCCTTGCCAGATGTTGTCTCAGATTCAGATTATGTC
40189	+	secondary		40214	-	EKN05_RS23690	ATACACTAAATCAGTAAGTTGGCAGCATTACCCTCTTTTTGTTGAGCGCCCATGATTCTTTCATTTATTGTTACTAATTTTTTATGTTATCATCATGTTA
40201	+	secondary		40214	-	EKN05_RS23690	AGTAAGTTGGCAGCATTACCCTCTTTTTGTTGAGCGCCCATGATTCTTTCATTTATTGTTACTAATTTTTTATGTTATCATCATGTTATGAGCATGCCCT
40214	+	primary		-	-	EKN05_RS23690	CATTACCCTCTTTTTGTTGAGCGCCCATGATTCTTTCATTTATTGTTACTAATTTTTTATGTTATCATCATGTTATGAGCATGCCCTGTTTTGCGTCTCT
40564	-	primary	yes	-	-	-	CTGCTATAGACTTCCTTAAAAAGCTTTTCACAGTATCAGCACAGTGATCTAAATGTTTTTCACTTATGCCAGAAGAGGATGAGTTTGTTACGCATGATAT
41317	-	secondary	yes	41616	-	-	TTATAATTCTATCCAGACTAACAGGATCAATGTTTTTATTATAACAAAACTCTCGGAATCTTTGATCTTTACTCTTTCTTATAAAATCAATAAGATGCAA
41616	-	primary	yes	-	-	-	ATACTCAACATCATACAGCTCACAATACATATTGTTGTTCATTTTCTCCATCTCTGCGACATCTTGTTTTGTAAAATTAAATTTAGATAGTAAATAAAGT
42110	-	primary		-	EKN05_RS23700	EKN05_RS23695	TTTTCAATTTCCTATACGTGAACGGTGCTTTGGGCGGCTGAAAGAATATCGCCGCATCGCCACGCGTTACGACAAAACGGCGAGAAATTACCTGGCGATG
42116	-	secondary		42110	EKN05_RS23700	EKN05_RS23695	TCTGGTTTTTCAATTTCCTATACGTGAACGGTGCTTTGGGCGGCTGAAAGAATATCGCCGCATCGCCACGCGTTACGACAAAACGGCGAGAAATTACCTG
42305	-	secondary		42110	-	EKN05_RS23700	AAACGCGCGGGATATCAGTCTGCTGAGGTATATGCCGGCCTGACACAGGCTAAGTGTGCCCGGGAATCGGTGCAAGTATAAAAAACAGCCTGTTGCGGTA
42368	+	secondary	yes	42399	-	-	CACTCCGGTGTTTTCTCTCTCTGCATGGTCGATTCTTATACCGCAACAGGCTGTTTTTTATACTTGCACCGATTCCCGGGCACACTTAGCCTGTGTCAGG
42399	+	primary	yes	-	-	-	ATTCTTATACCGCAACAGGCTGTTTTTTATACTTGCACCGATTCCCGGGCACACTTAGCCTGTGTCAGGCCGGCATATACCTCAGCAGACTGATATCCCG
42697	-	primary	yes	-	-	-	CTGAAGAAGCCGCCGATAGCGGCCTCCCGGCTGGCACATTACAACGGAGGGGCGAGCCTGAGCTTCCGTTACCTGGACCACAAAACGGGAGAAACGGCGA
42820	-	secondary	yes	42697	-	-	CATATCACGACGGAATCACAGAGGAGAAGCCTGGTGCTGAAAGCCGGAGGAAAATACTGGCATGTGTACATGTCGAAAAAAACGGCCGGCGGGAGGAATA
42874	+	primary	yes	-	-	-	GGCCGCTATCGGCGGCTTCTTCAGATAACGACCCAGGTAGCGCGCCGTATTCCTCCCGCCGGCCGTTTTTTTCGACATGTACACATGCCAGTATTTTCCT
44894	-	primary	yes	-	-	-	GTTTTGACGGCTTCGGCTTTAAACTCCGTAGAGTAACGTTGGTTTTTTCTGCTCATTATTGGCTCCTTCTGATGCCATTCTATTTCAGGAAGGAGTGTCC
46167	-	primary	yes	-	-	-	AGCTGCGTGCGCAGCGCGATGACTGGCTGAAGAAAGAGATACAGCGCGTATACGATGAAAATCACAAGGTATACGGTGTAAAGTCTGGCGTCAGTTGTTA
48444	+	secondary		48496	-	EKN05_RS23745	TTTAATCATTATAACCAGAATTTCTTATCAACGATAAGAACTCTAGTGAAATACAATATAACTTATTAAGTTTAATACAGTTTGCTTTGTACTCTTTCTC
48452	+	secondary		48496	-	EKN05_RS23745	TTATAACCAGAATTTCTTATCAACGATAAGAACTCTAGTGAAATACAATATAACTTATTAAGTTTAATACAGTTTGCTTTGTACTCTTTCTCCAGGTATT
48496	+	primary		-	-	EKN05_RS23745	ACAATATAACTTATTAAGTTTAATACAGTTTGCTTTGTACTCTTTCTCCAGGTATTGCTTCCCCCGTTACTTTATTCGTACCCCTTATAATGGGGTGTTA
48715	-	primary	yes	-	-	-	TCGTTGGGTAATGCTTTATCGAACAGGCGTTTACCTGAACGATTAATGGCAACAGCGTGATGCGTATCTTTACCGACATCAACGCCGATAAAGACCTGGA
48810	-	secondary	yes	48715	-	-	CAGGTAACGCACCGATGGTAGCTGGCTGATCAACAACCAGCAGTATCTGACCATGTTGTTTCAGGTCAGATATTAGCGACCTGAGTTTGTTTTCGTCGTT
48826	-	secondary	yes	48715	-	-	GAGCGGGCAACGGCGACAGGTAACGCACCGATGGTAGCTGGCTGATCAACAACCAGCAGTATCTGACCATGTTGTTTCAGGTCAGATATTAGCGACCTGA
49193	-	secondary	yes	49210	-	-	CTTCTCACCCAGCGAAGCGAGTTTTTCTGGTGAGGGATATCGCTGGAGAAGATCGAGTAACGCCGGGTGCACAAGTCTCGGACCGAGAACGCGCTCCGGT
49210	-	primary	yes	-	-	-	AGCTGGGCTGCCAGCTTCTTCTCACCCAGCGAAGCGAGTTTTTCTGGTGAGGGATATCGCTGGAGAAGATCGAGTAACGCCGGGTGCACAAGTCTCGGAC
49217	-	secondary	yes	49210	-	-	TTTGCAGAGCTGGGCTGCCAGCTTCTTCTCACCCAGCGAAGCGAGTTTTTCTGGTGAGGGATATCGCTGGAGAAGATCGAGTAACGCCGGGTGCACAAGT
49249	+	primary	yes	-	-	-	GGCCAGCAACCGTATCCGCGGCCTTCTGACCCAGATACATCCGGCACCGGAGCGCGTTCTCGGTCCGAGACTTGTGCACCCGGCGTTACTCGATCTTCTC
49674	-	secondary	yes	49915	-	-	TCATTTTGCGGGTGTAGTAAGCCCTGGAGAGCGGATCCCTGAGCGCGGTGAAGGCCGACAGGAACAACGCCCGTTTGAGAGCTTTATTACCCCGTCGCGA
49678	-	secondary	yes	49674	-	-	TGACTCATTTTGCGGGTGTAGTAAGCCCTGGAGAGCGGATCCCTGAGCGCGGTGAAGGCCGACAGGAACAACGCCCGTTTGAGAGCTTTATTACCCCGTC
49734	+	primary	yes	-	-	-	TAACTCGGCGATCCGGCTCGTCAATACGCGGTGAGCATCCCTCGCGACGGGGTAATAAAGCTCTCAAACGGGCGTTGTTCCTGTCGGCCTTCACCGCGCT
49915	-	primary	yes	-	-	-	ACAAATATCAGGATGGTATTGACAAGTCATAGATGGAGAAATATATGACTGAATTACCATTCTCTGGAATAACAGCAGACTCCTTCCCATAGACGGCTTA
50116	+	secondary	yes	50125	-	-	GGGTCAGCAATATATTCTACTAAAAGGTATTTAAGGTCATTGCGTCCCTGCACTCGAATAATGGTGAAGAAAGCATGATAAATATATCACGATAACGTTC
50125	+	primary	yes	-	-	-	ATATATTCTACTAAAAGGTATTTAAGGTCATTGCGTCCCTGCACTCGAATAATGGTGAAGAAAGCATGATAAATATATCACGATAACGTTCAGTATGTAT
50782	-	primary		-	EKN05_RS23750	-	TTATTGATTTAGTGTATGATGGTGATTTTAAGGTGCTTGCGTAGCTTCCATTTCCATCAGATGTCCTTCCTGCTCCGCTACTGAAGGCGTGGTGCGTAAC
50861	-	secondary		50782	-	EKN05_RS23750	GAAACAGAAAAAGTAGAGCAGTAATTCTATTTCAGAGAGGAGTAACTCCATCTATCCTCGATACGGTAATGCTGCCAACTTATTGATTTAGTGTATGATG
51967	-	primary		-	-	EKN05_RS23760	AATATCTGTGTAAATGTTCGGAAAGGAGTGGAGCTTCGCAAAACTCCAGCATCATAATATCCTATACGGAACGCATAAAGCCCCTTCAGACTGGAGGCTC
51981	-	secondary		51967	-	EKN05_RS23760	CACTTTTCTTAGGCAATATCTGTGTAAATGTTCGGAAAGGAGTGGAGCTTCGCAAAACTCCAGCATCATAATATCCTATACGGAACGCATAAAGCCCCTT
52250	+	secondary		52301	-	EKN05_RS23765	GCATAAGCTCTTTCTTCAAAAAATGTAAATAAAGTTAAATATAGGAAAAATTACTTAATCTATCTTAATAACGGAAAGATTTTGTATACAATCACTGTTA
52271	+	secondary		52301	-	EKN05_RS23765	AATGTAAATAAAGTTAAATATAGGAAAAATTACTTAATCTATCTTAATAACGGAAAGATTTTGTATACAATCACTGTTACAGAAATTTCTTAGTTACTCT
52287	+	secondary		52271	-	EKN05_RS23765	AATATAGGAAAAATTACTTAATCTATCTTAATAACGGAAAGATTTTGTATACAATCACTGTTACAGAAATTTCTTAGTTACTCTGTAAACACTAAATATA
52301	+	primary		-	-	EKN05_RS23765	TACTTAATCTATCTTAATAACGGAAAGATTTTGTATACAATCACTGTTACAGAAATTTCTTAGTTACTCTGTAAACACTAAATATAGTTTGGTATATTCT
52605	-	secondary	yes	52897	-	-	ATAGATCTTTCTTTTGCCGAAAGGCATCTCTTTTATAGATTTGAACAAATCGATAGAAACCTCCTCCTCAGAGAGGAGGAATATTTTTTTGTTTAACCCC
52897	-	primary	yes	-	-	-	TTGATACATCATTAATATAGCTTTGACTATTCAATAAAAGCTTTGCTGCATGATGCATGCGAATATCAAGAAGGATTTGTTGAAATGTTAATTTTTCACT
53017	-	secondary	yes	52897	-	-	GCGATGGGCTATGAAGCATTTAAAATTTTTTATGATATAAGTAAAATTTCTTTGGAGTTATACCATAATATTCATTAAATTTCCTTATAAAATAAGATGG
53068	-	secondary	yes	52897	-	-	AATATCGTATTACTGGGGCCATCAGGTGTGGGGAAAACCCATCTGGCAATAGCGATGGGCTATGAAGCATTTAAAATTTTTTATGATATAAGTAAAATTT
53105	-	secondary	yes	52897	-	-	GTCGTTACGCTCACTCAGCTTCATAGAACGTAATGAAAATATCGTATTACTGGGGCCATCAGGTGTGGGGAAAACCCATCTGGCAATAGCGATGGGCTAT
53137	-	secondary	yes	52897	-	-	TTCGCCACCGGAGCACCGCAGAAGCAACTCCAGTCGTTACGCTCACTCAGCTTCATAGAACGTAATGAAAATATCGTATTACTGGGGCCATCAGGTGTGG
53221	-	primary		-	EKN05_RS23770	-	GCACGTCATCAACGTAAACAGGCGATGTATACCCGAATGGCAGCCTTCCCGGCGGTGAAAACGTTCGAAGAGTATGACTTCACATTCGCCACCGGAGCAC
53469	-	secondary		53221	-	EKN05_RS23770	TTCGGGGGACACCAAAACGTGCCGAGATGATCCTGTAACCATCATCAGTAGTGAAGTAGTGATTCACGACTTCAAGGCGCTTTTCAAAAGGGTATTTTGG
53483	+	primary		-	EKN05_RS23775	-	GCCTGTTGTGACAGCGCAGGCGCTGCGCTTATGTACTGCACCCATTTTGTTGGACGATGAAATGGAATAGCCCCTGATATGTCAAAGCCAAAATACCCTT
53493	-	secondary		53221	-	EKN05_RS23770	GGGCAACCCATGTCCTGACCTGGGTTCGGGGGACACCAAAACGTGCCGAGATGATCCTGTAACCATCATCAGTAGTGAAGTAGTGATTCACGACTTCAAG
53514	+	secondary		53483	EKN05_RS23775	-	TGTACTGCACCCATTTTGTTGGACGATGAAATGGAATAGCCCCTGATATGTCAAAGCCAAAATACCCTTTTGAAAAGCGCCTTGAAGTCGTGAATCACTA
53973	+	primary	yes	-	-	-	TGTCAAAAGACCGACGCATTGAGGATCTTGAAAGGCAAGTTCGATTTCTTGAAACGCGGCTTGTGTATCTAAAAAAGCTGAAAGCCTTAGCTCATCCCAC
54224	+	secondary	yes	53973	-	-	AGATTTATCATGAGAATAGAGGCCGATACGGATACCGTAGGGTAACGCTGTCTCTTCATCGAGAAGGGAAACAGATTAACCATAAAACTGTTCACGTATA
54247	+	secondary	yes	53973	-	-	CGATACGGATACCGTAGGGTAACGCTGTCTCTTCATCGAGAAGGGAAACAGATTAACCATAAAACTGTTCACGTATAGGAAATTGAAAAACCAGACGATA
54370	-	secondary	yes	54664	-	-	GCCGGGCCATCGCGGGACTGAATGTGGAGGGGCTGAAGAAAAACGCGCGGGATATCAGTCTGCTGAGGTATATGCCGGCCTGACACAGGCTAAGTGTGCC
54664	-	secondary	yes	54845	-	-	TGAGCTTCCGTTACCTGGACCACAAAACGGGAGAAACGGCGACGGAAACGCTGACACAGCGTGAGCTGGTCGCGAGGCTGAAACAGCACATCCCGGAGAA
54845	-	primary	yes	-	-	-	CATATCACGACGGAATCACAGAGGAGAAGCCTGGTGCTGAAAGCCGGAGGAAAATACTGGCATGTGTACATGTCGAAAAAAACGGCCGGCGGGAGGAATA
54899	+	primary	yes	-	-	-	GGCCGCTATCGGCGGCTTCTTCAGATAACGACCCAGGTAGCGCGCCGTATTCCTCCCGCCGGCCGTTTTTTTCGACATGTACACATGCCAGTATTTTCCT
55475	-	primary		-	EKN05_RS23780	-	TTTACTCCCCGCCCGCTGAAACGTCTGTTCACAACCAACCAGTGCTGGACATCCTTCCTGGATGCGGGCGGTCTGCGCGATATCGAGGTTGAGGCTGTCA
55802	-	primary		-	-	EKN05_RS23785	ACCACGGCAGCCTGACGGCTGCAAATTGAAAACCGCCCCTGTTCGTCCTGTTGTTGCCGCACGCTCCGCAGAATATGTATGCTCTGAGGACCTGTTTTAT
56219	+	primary		-	-	EKN05_RS23795	AGTTATTTCTTACAGCCTTTCGGAAAGACCAGTGATGAACATGGTCGAGAATATGCTCGATCAGGCATTCAAAAAGCTTAATGAACCGCCCCGGGAATCC
57739	-	secondary	yes	57756	-	-	CCCGAACCCCACGTGACAGTAGATCTCTGCCTTTTCCCGAGTCGCTCACCACCTCATTCCTTAGAATGAAGCAGCACCGGGTCGTTTGGTCTGTGCTCCT
57756	-	primary	yes	-	-	-	TTACTTTCGTTCAGCTTCCCGAACCCCACGTGACAGTAGATCTCTGCCTTTTCCCGAGTCGCTCACCACCTCATTCCTTAGAATGAAGCAGCACCGGGTC
58445	+	primary		-	EKN05_RS23810	-	ACGGATCCCGAAGTCGAATGGCAAGGAACGCATTCTGGGGATCCCAACAGTATCCGATCGAATTGCTCAGGGAGCGATAAAACTTTTCATGGAAGAAAAG
58743	-	primary	yes	-	-	-	TACTACAATATCGTCAGCGTACCTCTCAAACGGTACCCCCCGATATTCTCTTTCCATCCACAAATCAAATGCATAGTGAAGGAACAAGTTAGCAAGTAGC
59682	+	primary	yes	-	-	-	GGACTGGCCGGCAAACCGGGTACGTGATCTGTTGCCCTGGAAAGTTGATCTGAGCTCTCAGTAAATATCAATACGGTTCTGACGAGCCGCTTACTTTTGG
60378	+	secondary	yes	60394	-	-	AGCAAAGAAGATACGGTGAAACAGGCGATTTCACCGTGAAATACTGTTCAAAAAAAACGCTAATAAAAGCAAAATTTCTTTTAAAACAGCCAATTAAAAA
60394	+	primary	yes	-	-	-	TGAAACAGGCGATTTCACCGTGAAATACTGTTCAAAAAAAACGCTAATAAAAGCAAAATTTCTTTTAAAACAGCCAATTAAAAACTGGTGAGTTGCTGGC
61197	-	primary		-	EKN05_RS23825	-	ATTTACCCTCAATACTGGCCGAAAGGCAAAATTTACTGAGATCAAGGTTGATCATGACAAAGTGGACACTCAAACTTTTGTGGTTGAAGAGGTGAATGGC
61744	+	primary	yes	-	-	-	CGACATGAAGCCAATATTTGCCTGCAAACGGCATGAACATCCATCCTGTTCAATAATCTGTACAAGTTCAGGTAAACGAGCCAAATATTTAAGCGTGGAA
62128	+	secondary	yes	62334	-	-	TAATTCCTCACGACTCACGTTCTGCAACATAGCCTGCGGTGCAGTTGTATCAACCAGCCCCACCGCATGCAAGTAGTTCAGAAACATAGTGGCTGATGAC
62334	+	primary	yes	-	-	-	CGCCTTTTAGACTACCGATGAATATGGAATATGCCTCACTATAACGATCGCGATATTTAGGAATGCCACGATGTGCATAGATATCGATAATGTTCTGGAT
62352	+	secondary	yes	62334	-	-	TGAATATGGAATATGCCTCACTATAACGATCGCGATATTTAGGAATGCCACGATGTGCATAGATATCGATAATGTTCTGGATGGTTAATGCATATTTTGT
62581	-	primary		-	EKN05_RS23830	-	ATATAAGCATGTACAATATGTACTTGCATGCATTACCCTGCTAATGCAGTTTTTTTTGTAATAAGTTAAAATCCTACATAGCACGGAGGGGGAATGACTA
62591	-	secondary		62581	-	EKN05_RS23830	CGCATTTTTAATATAAGCATGTACAATATGTACTTGCATGCATTACCCTGCTAATGCAGTTTTTTTTGTAATAAGTTAAAATCCTACATAGCACGGAGGG
62598	-	secondary		62581	-	EKN05_RS23830	CAATGCGCGCATTTTTAATATAAGCATGTACAATATGTACTTGCATGCATTACCCTGCTAATGCAGTTTTTTTTGTAATAAGTTAAAATCCTACATAGCA
62633	-	secondary		62581	-	EKN05_RS23830	TACAGTAATATTCATTCCGATGATTAATAAATCAGCAATGCGCGCATTTTTAATATAAGCATGTACAATATGTACTTGCATGCATTACCCTGCTAATGCA
62643	-	secondary		62581	-	EKN05_RS23830	CATACTATCTTACAGTAATATTCATTCCGATGATTAATAAATCAGCAATGCGCGCATTTTTAATATAAGCATGTACAATATGTACTTGCATGCATTACCC
62651	-	secondary		62581	-	EKN05_RS23830	CGGAAAGGCATACTATCTTACAGTAATATTCATTCCGATGATTAATAAATCAGCAATGCGCGCATTTTTAATATAAGCATGTACAATATGTACTTGCATG
62655	-	secondary		62581	-	EKN05_RS23830	CTCCCGGAAAGGCATACTATCTTACAGTAATATTCATTCCGATGATTAATAAATCAGCAATGCGCGCATTTTTAATATAAGCATGTACAATATGTACTTG
62659	-	secondary		62581	-	EKN05_RS23830	CTTTCTCCCGGAAAGGCATACTATCTTACAGTAATATTCATTCCGATGATTAATAAATCAGCAATGCGCGCATTTTTAATATAAGCATGTACAATATGTA
62762	+	primary	yes	-	-	-	CATATTGTACATGCTTATATTAAAAATGCGCGCATTGCTGATTTATTAATCATCGGAATGAATATTACTGTAAGATAGTATGCCTTTCCGGGAGAAAGAC
62775	+	secondary	yes	62762	-	-	CTTATATTAAAAATGCGCGCATTGCTGATTTATTAATCATCGGAATGAATATTACTGTAAGATAGTATGCCTTTCCGGGAGAAAGACGCTGATTTCCCCC
62785	+	secondary	yes	62762	-	-	AAATGCGCGCATTGCTGATTTATTAATCATCGGAATGAATATTACTGTAAGATAGTATGCCTTTCCGGGAGAAAGACGCTGATTTCCCCCGAATAATCCA
63104	-	primary		-	EKN05_RS23840	EKN05_RS23835	GTTGGCTTACACTTTCGGGCCACGGAATGATGAGACCTGTCGGGAACTGTTAGCCCTGTTGACTCCGTTCTGTATCGGCATGGTGACCAGCGATGACTGG
63693	+	secondary	yes	63739	-	-	GCAGGCGGGGGGCCATTACTCCACGCTGAAGCGTCGTTTTATAACGGCCCTGACGTTGTGCCGTAGATAACTGAAGTAACAGATCTGCTGCTGTTGTGAA
63709	-	primary	yes	-	-	-	CTCAGCTTCATAGAACGTAATGAAAATATCGTATTACTGGGGCCATCAGGTGTGGGGAAAACCCATCTGGCAATAGCGATGGGCTATGAAGCAGTCCGTG
63739	+	primary	yes	-	-	-	GCCCTGACGTTGTGCCGTAGATAACTGAAGTAACAGATCTGCTGCTGTTGTGAAGCGAACTTTGATACCTGCACGGACTGCTTCATAGCCCATCGCTATT
64975	-	secondary	yes	65020	-	-	TGATCCGACCAATAAAATCCCAGCCCAGAGAAGTAATATGGTGAAACCATGCGCTCTGAAATCCAGCATCCGTGACAATAATAACCCTGGCATCGGGGGG
65020	-	primary	yes	-	-	-	ACCATCTTTCAGGCGCGTTATCGAGGCAATACTGAACGTTATTTCTGATCCGACCAATAAAATCCCAGCCCAGAGAAGTAATATGGTGAAACCATGCGCT
65714	+	primary	yes	-	-	-	AGCGAAGAATGTTCTTCGACACTCGCCACTTATTTTAAGACGAACAGTACTGAGCACAGTTCTAAACCATCTGTCCAGAACCTACCGAAATATGGTGCTG
66021	+	primary	yes	-	-	-	GATGGCAGGTCTCCAGCGTGTCATAACGCATATTGTCAGTGAATTCGATGTACAACATTCGGCTGTATCCGGGAACAGCAACGAACACGTGAAGCGGTGA
66459	+	primary	yes	-	-	-	TCGTCCGGCTACTCATTCCCTGCTTGTGCAGGATTTTAATTTCCATAACTGTCTCAAAAGTGACCATAAGCTCTCCTGAATCAGGAGAGCAGATTACCCC
66465	+	secondary	yes	66459	-	-	GGCTACTCATTCCCTGCTTGTGCAGGATTTTAATTTCCATAACTGTCTCAAAAGTGACCATAAGCTCTCCTGAATCAGGAGAGCAGATTACCCCCTGGAT
67906	+	primary		-	-	EKN05_RS23875	CTACGTGCATCGAATGAGTGATCAAGAGCCGTATGACGCGAGAGTGTCACGTACGGTTCCGTAAGCAGCCGGAGAGTGAAACTCTCTCCGGCTGACTCGA
68146	+	secondary	yes	67906	-	-	ACGCGATCTGTTGCCTTGGAAAGTTGATCTGACTTCTCAGTAAATATCAATATGATTCTGACGAGCCGCTTACCTTTGAGCAGAGAAAGGGGAGAGGGAT
68163	+	secondary	yes	67906	-	-	GGAAAGTTGATCTGACTTCTCAGTAAATATCAATATGATTCTGACGAGCCGCTTACCTTTGAGCAGAGAAAGGGGAGAGGGATCCCACATCCATGAGCTA
68388	+	primary	yes	-	-	-	TGTCATCAGAAAGGCGATTCTAAATTTGTAATATAGTCACTCATATTCCCACGTAATTTCTTTAGATCAATATATTGCACATTTTTCTCAAAAAACTGAT
68856	-	secondary		68883	EKN05_RS23885	-	TGAGCCAAGGGAGTAAAGAACTCAAAGCATTTACAGAATTGTTTGAATCAGCTAAAATAATGACAATGTTACTATTTTACATGACAAGGTGATTATAATG
68875	-	secondary		68856	-	EKN05_RS23885	ATTCCAGACGGTCCATCATTGAGCCAAGGGAGTAAAGAACTCAAAGCATTTACAGAATTGTTTGAATCAGCTAAAATAATGACAATGTTACTATTTTACA
68883	-	primary		-	-	EKN05_RS23885	TCTCTGGGATTCCAGACGGTCCATCATTGAGCCAAGGGAGTAAAGAACTCAAAGCATTTACAGAATTGTTTGAATCAGCTAAAATAATGACAATGTTACT
69545	+	primary		-	-	EKN05_RS23900	CGCTGGAGCATGAAGTGATTTGGCTGGGACGTAGCCGCTGACAGCTTCTATAAAAGTATGATCCTACCCACGTAATATGAACACAGGCTTAAGTGAGGTT
69738	-	primary	yes	-	-	-	CATGACGAACGACACTGGACGCAAAAACAATCATAAAAAACACAATAAATGTAATGAACACATCCCACCCTATTAAGTAAAGTGCACTGTGATAGAGGAA
69864	+	primary		-	EKN05_RS23900	-	TAATAGGGTGGGATGTGTTCATTACATTTATTGTGTTTTTTATGATTGTTTTTGCGTCCAGTGTCGTTCGTCATGGGAAACTGGTTCTATGGGTAGTATC
70106	-	primary	yes	-	-	-	TTTATTAAAACTTTTGATTTATCACCAAAAGAAACGATTAAACTATTGGATGTAAGAGATAATGAGGGGTTACCAGGATTATTTCTGGCCGCAGGGAAAG
70218	+	primary	yes	-	-	-	GCCAGAAATAATCCTGGTAACCCCTCATTATCTCTTACATCCAATAGTTTAATCGTTTCTTTTGGTGATAAATCAAAAGTTTTAATAAAATCTCCATAAG
70613	+	secondary	yes	70656	-	-	GGATATAGCGGTATTTGTCACGTTAATGATATTATTTTTCATTCCTTTATTTTCATTAGCAGTATTGCTGCCTATTATTAGGTGCATATTTTTGTTGTTT
70649	-	secondary		70881	-	EKN05_RS23905	TAGCCATTCAATGTGGCAATGGTTTTTTTAGATTAGCAATAGACTAATATCTATTACATTACAAAAATAGGTTATTGTTTTTTTTAGCAAAAAGGATGAA
70656	+	primary	yes	-	-	-	CCTTTATTTTCATTAGCAGTATTGCTGCCTATTATTAGGTGCATATTTTTGTTGTTTGCTGGATGTAATCCATAGTTATTTATTGACATTTTTGTTCATC
70875	-	secondary		70881	-	EKN05_RS23905	GCTGGCAGTTAAATCTAGGCAGCATCACAGAAATGGACAACGCCCCTTAAGGACTGGCGTATGGCAATGAGCTGCTTTATTATCAAGTTTGGTGATCGCC
70881	-	primary		-	-	EKN05_RS23905	GCCGGAGCTGGCAGTTAAATCTAGGCAGCATCACAGAAATGGACAACGCCCCTTAAGGACTGGCGTATGGCAATGAGCTGCTTTATTATCAAGTTTGGTG
70886	-	secondary		70881	-	EKN05_RS23905	GATAAGCCGGAGCTGGCAGTTAAATCTAGGCAGCATCACAGAAATGGACAACGCCCCTTAAGGACTGGCGTATGGCAATGAGCTGCTTTATTATCAAGTT
71378	-	primary		-	EKN05_RS23915	EKN05_RS23910	GCCAAAAGTCTCAAAAATCCTGAAGATCTCAGTCAGTTTGATTGGATGCTGAAAATGAAACCGTACTCAATGCTAATATGACTCATCATCTTGGGTGCGA
71643	-	secondary		71378	-	EKN05_RS23915	AGAATATTTATTCTTCTATAAAAGCACTACCCCAAGAGGTTAATCAGGTCATCCATGATTATTTATCATATACTAACTATGTGGGATTTCAACGTGAAAA
71661	-	secondary		71378	-	EKN05_RS23915	GTGATGTATTAAATTAGTAGAATATTTATTCTTCTATAAAAGCACTACCCCAAGAGGTTAATCAGGTCATCCATGATTATTTATCATATACTAACTATGT
71775	+	primary		-	-	EKN05_RS23920	ATGATAAATAATCATGGATGACCTGATTAACCTCTTGGGGTAGTGCTTTTATAGAAGAATAAATATTCTACTAATTTAATACATCACCTAAAATAGTATT
72474	-	primary		-	-	EKN05_RS23925	GGTTACAGCGGAGTGCTTCAGGCCGATGCTTACGGTGGTTACCGGGCGTTGTACGAATCCGGCAGAATAACGGAAGCCGCATGTATGGCTCATGTCCGGA
73512	-	primary		-	EKN05_RS23930	-	CGGCCCAGTTATCCATGCTTCTTGAGGGCATCGACTGGAAACACCCGAAACGAACGGAACGCGCTGGCATCCGCATATAACCCGTTGTAAAGTGAGGATA
74229	+	primary		-	-	EKN05_RS23945	GCGCCAGTTGAAGAGCAGGTTATCGTTGATTCCGTTTTCACGGGCGATCTGCGCCACACAGGCTCCGGGCTGCAGTGACTGCTCCACTAAAGCGATTTTA
74519	-	primary		-	-	EKN05_RS23940	ATAACGGCACTGGGGGCAACGAAGGGGCGATTGCCCGGCAGCATGATGTCCAGGCGATTCACAATCTGGTGAAGAGGTTCTTTACGCTCAAGCGCCATGC
74793	+	primary	yes	-	-	-	GCCACGCCGCATCCGCACTGGTGCGGCCTGACCCTGCTGGCCATCGATGGTGTGTTCTGGCGCACACCGGATACACCAGAGAACGATGCAGCCTTCCCCC
74998	-	primary	yes	-	-	-	CCAGATGATCGCCTTTACCCAGTTTTCTGAGCTCTTCATATTGCGCTCCCTTTCTGAGAGGTATCATCCAGTGGCGGTGTTCTCCCGCCAGGCTCCAGCC
75003	-	secondary	yes	74998	-	-	CTTCACCAGATGATCGCCTTTACCCAGTTTTCTGAGCTCTTCATATTGCGCTCCCTTTCTGAGAGGTATCATCCAGTGGCGGTGTTCTCCCGCCAGGCTC
75011	-	secondary	yes	74998	-	-	GTTTTCAGCTTCACCAGATGATCGCCTTTACCCAGTTTTCTGAGCTCTTCATATTGCGCTCCCTTTCTGAGAGGTATCATCCAGTGGCGGTGTTCTCCCG
75372	-	primary	yes	-	-	-	TGATTCTGAGAAACTCAGTTGATTCGGCCAGTAACCTTTCAGATGTTCCGCCATTTTAATCATCTGATATCTCACCAGATTATAAGCCAGTAAGACACCC
75383	+	primary	yes	-	-	-	ACTGGGATACAGGGAGATAAAACAGACGATGCAACTGAGCAGGCTGACGCTGAGAAGTAAAAAGCCGGAGCTTGTGGAGCAAGAGCTGTGGGGTGTCTTA
75646	-	secondary	yes	75372	-	-	GTACTTACTGAAAGCACCGTTATGCCCAAACTCCCGGTGGTAAAAAAACGTCCCCGGCGGCCTTAATGCCAGTCAGTTAAGCAACTGACTGGCTCTTTTT
76027	-	primary		-	EKN05_RS23955	EKN05_RS23950	AAAGAACGGAATATTCAGGTCTGCGCAACACTCAACGGCATCGTCAAAATTATCAAAGCGCAGAACCTCAGCTTCTTCGTAACCGGCTCATTTAAACCGT
76031	+	primary	yes	-	-	-	CGTAAAGCTTCAGTGATCCAGGTCCGGTATTCCATACGATAGTGTCCACTTCAAAATGACGGACATTATTTTTGTGGAGCCGGAGGAAACAGACCAGACG
76212	+	secondary		76031	-	EKN05_RS23960	GAATATTCCGTTCTTTGTGGATGCCGGAAACAAAAAACTGGTCTTCTGGTTTGTACGTGTTGATGACGAAGGGTATCCGGAAATTGCCCGCTGCATGGAG
76527	-	primary		-	-	EKN05_RS23955	TGCCTCGCCGTTTTTCTCACTGTCTCCGTTATGGCGTACACCACATCTTCCAGTAATCGCCGCTTCACCGGACTCAGGACCCCGTATCACCATCCGGAAC
77051	+	primary		-	EKN05_RS23965	-	TCTTTTGGGGATTTAAATTCCTATCGATGAACTGTCGATATGAAAAAGCGAGCATCATACTGACGTCAAACAAAGGGGTCGCAGACTGGGGAGAAATGTT
77287	+	secondary	yes	77051	-	-	AATGGTGGAAAACGGACAGCATCAGTAACGAAAGTATCTTAGCAGGCATGAAAATCGTCCGCATCCCCTAAACGGTCAAAATGCTTCTGCCGTGAAGGAG
77317	-	primary	yes	-	-	-	ACTGATTTAATCATATTTCATCGTTTTGACGAAGTTTTCTGCCATTCCATTTTGCACCGCCGTGTGTTTGGGGGCAAGGCCGACCATCTGTGTTTCATTC
77379	+	primary		-	-	EKN05_RS23970	TGAAGGAGGGAGAATGCCATCTCATCACTTATATCTGGCGAATGAAACACAGATGGTCGGCCTTGCCCCCAAACACACGGCGGTGCAAAATGGAATGGCA
77407	+	secondary		77379	-	EKN05_RS23970	TTATATCTGGCGAATGAAACACAGATGGTCGGCCTTGCCCCCAAACACACGGCGGTGCAAAATGGAATGGCAGAAAACTTCGTCAAAACGATGAAATATG
77423	+	secondary		77379	-	EKN05_RS23970	AAACACAGATGGTCGGCCTTGCCCCCAAACACACGGCGGTGCAAAATGGAATGGCAGAAAACTTCGTCAAAACGATGAAATATGATTAAATCAGTGTTAT
77753	-	primary	yes	-	-	-	TTTCAGTTAATGTATCTATTATCTTGGCTTTGTCTTTCTTTGTTATCTCATTGTCTTTTTCGGCAAGAAAAATTGCCACTTTATGACATGCATTCAGCTC
78093	-	primary	yes	-	-	-	TTTGCTGAACAAAACGCAGCCCGCCATCCTTTTTCATTCATAAATTCAGCAATGGCAGATAAAACTTTTTCATCAAGCATATAAAAAATAATGCCAGTAG
78097	-	secondary	yes	78093	-	-	GTTCTTTGCTGAACAAAACGCAGCCCGCCATCCTTTTTCATTCATAAATTCAGCAATGGCAGATAAAACTTTTTCATCAAGCATATAAAAAATAATGCCA
78245	+	primary	yes	-	-	-	CTGAATTTATGAATGAAAAAGGATGGCGGGCTGCGTTTTGTTCAGCAAAGAACTTATATAAATGTGTTTAATTTTAGAAAAACTATTTGGTAAAATCCAA
79143	-	secondary	yes	79261	-	-	AAACGTCCTCTATAAAATAGATATATTATCTTATATTGATTGTTTATCATCTTTTATAAAACGATACATTATATGTAATGTATGTAAGCGTAAGGGTCTT
79261	-	primary	yes	-	-	-	ATATATTGAAGTTATTTTTCAATCTTTCATTCGCAGAAAGCATCTGCGGTATTTCAGACTTCACAACATTCAAAGAATCTAAATTTAGTTTTAGACAGGG
79490	-	secondary	yes	79261	-	-	GCCAGAGGAACTTGCTCCCTAGCTATACTAATATGAAACTTGTCCCCAACAAAATCCCCCTTACTCTGAGGATTTTCACGACATGCATGAATAAACACAT
80225	-	primary	yes	-	-	-	GGTAGCTTATTCAGAATGCTCCTATAAGATAGCGAGCTCGTCAACGATACAGATGATCTGATTATATTGTGCAAAAGGAGAACAGGAAAATAGGCACTGG
80549	-	primary	yes	-	-	-	GGAAGCTAGGTGACGGCAAACTATTTGTCTTCCATATATATCTTTTGCCACTCCATTTATATTTACCTTCACATTTCTCTTTTCTGAAAAATAAGGTGCT
80636	-	secondary	yes	80549	-	-	ACATACATTTTTTGCAATAGCATCAGGGGTGCTAAGAAGCTGATAGTTTACCTTCCCATTTGTTTCCATAAAATTCATTTCCCAATAGGAAGCTAGGTGA
80883	-	primary	yes	-	-	-	TACGTTTATGAGTAACAGTTCGATTAGGATCGAAAAACTGAACAACCCATTTTTCACTTTCTTGTACGCGCTTTATTTTCAACCCTAACGCCATTTGGTG
81330	-	primary	yes	-	-	-	CCGGCACATTGTTTGCCCCTACCGCAGCAAGCAATGTAAGTATTGTTTCTTGACTAAGATTGCACATATTTAATATCTTACCATATACTTGAATAATGTC
81475	-	secondary	yes	81330	-	-	GCAAAAAATAACCCAGGTAAATCATGGCTGTCTTTCGCAGCTAATAGATATAATCTCTTATCGGAAGTTAACGGGGTTTTAAAGACTATTTCCCCATAGG
81702	-	secondary	yes	81966	-	-	CGTTGGGATTTTTTATCCATAATAATTCATCTATATATTCCTGGTGAGGGGGGAGTATTTTTAGTATATCTCCATACGCCATAATGGCCTTTGTGTGCCC
81966	-	primary	yes	-	-	-	TTTTTTTCATCTTCTTTGAAAATTGTTCTGCTATAGTATCCGGTTCCAGATTGTTCTCTTTTATTATTCTACAATACTCTAATATTGTTTCTTTGTCTCT
82364	-	secondary		82630	EKN05_RS23995	-	TATCCTGGTAACATTTTTGTTGATACCACCTTCCGGCCTTATCCTGACCAGTGGGCTTTCCTGGCATCGATGATACCGATGAACGCGCATGATATTGAGC
82630	-	primary		-	-	EKN05_RS23995	TAAGCTTGATACAACTGGTCTGGTATATACAGTTTCTTTGAGTGCGGTTACGTCCACAGAGGTAACGGTAAAAGTAACCCCTTGTCGGGACCACTCCGAC
82711	-	secondary	yes	82630	-	-	GTTTTTTCTGCTCATTATTGGCTCCTTCTGATGTCATTCTATTTCAGGAAGGAGTGTCCGTTAAACTCAGGCTACCTCAGATAAGCTTGATACAACTGGT
83957	-	primary	yes	-	-	-	GAGCTCAACAAAAAGAGAGCTAAATAGCTGTGTGGAATAGTAGATCACTTTGGCGGTATAATGGCAGATGGTCTGCATACTTTCCGGTAACAACATGGGC
83973	-	secondary	yes	83957	-	-	AATGAAAGAATCATGGGAGCTCAACAAAAAGAGAGCTAAATAGCTGTGTGGAATAGTAGATCACTTTGGCGGTATAATGGCAGATGGTCTGCATACTTTC
83978	-	secondary	yes	83957	-	-	CAATAAATGAAAGAATCATGGGAGCTCAACAAAAAGAGAGCTAAATAGCTGTGTGGAATAGTAGATCACTTTGGCGGTATAATGGCAGATGGTCTGCATA
83988	-	secondary	yes	83957	-	-	TAATTAGTAACAATAAATGAAAGAATCATGGGAGCTCAACAAAAAGAGAGCTAAATAGCTGTGTGGAATAGTAGATCACTTTGGCGGTATAATGGCAGAT
83993	-	secondary	yes	83957	-	-	TAAAATAATTAGTAACAATAAATGAAAGAATCATGGGAGCTCAACAAAAAGAGAGCTAAATAGCTGTGTGGAATAGTAGATCACTTTGGCGGTATAATGG
84121	+	primary	yes	-	-	-	TTCCACACAGCTATTTAGCTCTCTTTTTGTTGAGCTCCCATGATTCTTTCATTTATTGTTACTAATTATTTTATGTTATCATGATGTTAGAACACGCTCT
84177	-	secondary	yes	83957	-	-	GTTGTACAATTTTTACTCTGAAATCCCCTGAAATTAATCACACCTCCTTTACTGAAAGGAATTATTGCAACGGTATTATTTGTTTTTGTATATATATCTT
84362	-	primary	yes	-	-	-	TATTCGGATTCGTTTTTCCATCAACAAGATCAATATTATTCTGAACATTAATATGATTTACTGCTTCAGGTATTTTCATAAAATATTCCCCATTATGTGC
84710	-	secondary	yes	84920	-	-	TGTCTGAAGTTAAAATTAGAATTAATAATAATAGAAAGTAAGTGACGTTCGTCTGAAGAAAGAGGATGAACTTTTTGTATTATCTCAGAGATATAGTGTC
84735	+	primary		-	EKN05_RS24010	EKN05_RS24015	CTAAATCTTTCTATTGAAGCGCCATCTGGAGCACGGTCATCATTTCGGTCACTTGAGCATCTCGATAAGGTGTCCAGACACTATATCTCTGAGATAATAC
84920	-	primary	yes	-	-	-	TGGCGCCAAAATATACAGTATGATGTGTTTTATTTAGTGGGAGTTTTTCTTGATGATTGGAAATTTCAACCCCAAAAAACAAAATCGTGGTTAGAGATTT
85112	-	secondary	yes	84920	-	-	TGTTAAATATTGGAACATCAGTTTTCCCCTGATTACCATGCACATACCTGCTAACTTCATCCACAACCTCTTTAAAGTTATCTAAGAAAAATGATTGGTG
85495	-	primary	yes	-	-	-	TTTCTCCATCTCTGCGACATCTTGTTTTGTAAAATTAAATTTAGATAGTAAATAAAGTGCTATATCAGCTTTTTTATCGCCTAAAGAATAAGCAAGGGCC
86065	-	primary	yes	-	-	-	TATGGAGGGCCCATAGACAAATCTACCCTATATGAGCATAGGAGGAGTCTATGGGCACACCACGTTTTACCCCTGAATTTAAGGGATTACTGGAAAGGCT
86114	+	secondary	yes	86166	-	-	TCCGATGGCAGCATAATAAGCTTTTTCTGCTTCTGCCGGAGGGATATGTCCCAGCCTTTCCAGTAATCCCTTAAATTCAGGGGTAAAACGTGGTGTGCCC
86166	+	primary	yes	-	-	-	AGCCTTTCCAGTAATCCCTTAAATTCAGGGGTAAAACGTGGTGTGCCCATAGACTCCTCCTATGCTCATATAGGGTAGATTTGTCTATGGGCCCTCCATA
87780	+	secondary	yes	87984	-	-	ACCAGGACTACCGTGCCCAAGAATATAAACCTTATTATACTCTTTAAAATCAGTATCGTTTACTGTTTTTATTTTCGCTTTTTTTACAGAAAAATAAGCA
87911	+	secondary	yes	87780	-	-	TTACTATTGGTTCACTCTGTGGTAGCCATGATTCAGCCATTTTTAGAAAATCATTTTTACTTTTTTCATTTTTAAAAACATAATCATATAACATCTTGTT
87984	+	primary	yes	-	-	-	AAAAACATAATCATATAACATCTTGTTCTTAAATACTCTTGGTATTTGTTGTCCCATAATAGATAGAACATCATTGCTATCACAAAAACCTTTCTCTCCT
88195	-	secondary		88202	-	EKN05_RS24030	TTCATTGAAATAATGAATAAAAAAGACAAACCGCATTAAACAATGCCAGAATATAATTGCATTTTTGTTCCGTTTTTTTAAATCATAGTATACAAAGAAG
88202	-	primary		-	-	EKN05_RS24030	AAATTCTTTCATTGAAATAATGAATAAAAAAGACAAACCGCATTAAACAATGCCAGAATATAATTGCATTTTTGTTCCGTTTTTTTAAATCATAGTATAC
88233	-	secondary		88202	-	EKN05_RS24030	ATGTAGGTAGGATCAATTAACTTTGTAGTTGAAATTCTTTCATTGAAATAATGAATAAAAAAGACAAACCGCATTAAACAATGCCAGAATATAATTGCAT
88247	+	secondary	yes	87984	-	-	TTTATAAACATCATAGTAAAGGGTGTTATATTTTCATATAGTATGCAAGCTTCTTTGTATACTATGATTTAAAAAAACGGAACAAAAATGCAATTATATT
88255	+	secondary	yes	87984	-	-	CATCATAGTAAAGGGTGTTATATTTTCATATAGTATGCAAGCTTCTTTGTATACTATGATTTAAAAAAACGGAACAAAAATGCAATTATATTCTGGCATT
88422	+	secondary	yes	88562	-	-	TCCTACCTACATAATATAGACACAGTACCTAAAGTACCGTGGAGATCATCCGGGGAAGCCCCGGGTCTGATACCAGTGCAGGTAGACCGCTATCTTGTTC
88562	+	primary		-	-	EKN05_RS24045	GAAACATCGCGTAACTGCGCCAAGTATGATGAACTTCTCTTACCGCTGCGATCTGGTTCAACAATATGCAGATGGTACACAACCTCTTTAACCAGCCCAT
88896	-	primary		-	-	EKN05_RS24040	GCAAGGTTCTTTGCTGCCGTTAACCCGTCAGGTTTGGGCATGATACTGATGTAGTCACACTTTATTGTTTTCACGAAGCTCTTTGCTATTCTGTTACTCT
89233	+	secondary	yes	89490	-	-	CAGCATATAATCAAGAAATTAGATTTCATTTAACATAAGATAGATTATGTACACCAAGAGGCGTTTCCTTAATTTCTGAATTTACAGGCTCTTTTGCTCT
89363	+	secondary	yes	89490	-	-	AGTGCTGGCTGATTATTTAGGTATTTTCATCAGCATGTCCCTGATAGCACTGTTCCATCAGCGCTTTCAGGCGATAATAGTAGACCTTGGGTAGCCTCTG
89490	+	primary	yes	-	-	-	CAGCCACGATGATCTAAGCGGTTCTTATTTCTCCGGTCTCAGGGTCGGTAATGCCAACAGTAAGTCCACAGTAATCAACGAAGAGTTTTTTGAACCGCCC
89692	+	secondary	yes	89490	-	-	TGGAAAGTCAGGGCGAATATGACTCACAATGGGCGGCAATTTTTAGCCATGAAAACGTAATCAACTCGGTGAACCAATTCAAAAAATATACTTTATACCT
89813	+	primary	yes	-	-	-	TATTCAATACTTGCACTATTTTTAATGGTGCCAGATATATTGGTACTTTGCTCATAAAGAGATGTATCACCTTTTTTATTAGAAATGTAATTTCTGGAGC
90077	+	secondary	yes	89813	-	-	AACTCAAAATTCTCATGGCGGTAATTAGCAGTTAATCCAATATAAGGTATTTTGAAGAGCTGTTTGTAACCTATTGTTCTTTCACCACTAGGATGTGCCC
90083	-	primary	yes	-	-	-	TTATCGACTTGGACTAATAGCAGGTTACCAAGAGAGTCGTTACAGTTTTAATGCAATGGGAGGGAGTTATATTTATAGTGAAAACGGGGGGAGCAGGAAT
90090	-	secondary	yes	90083	-	-	ATTTGGATTATCGACTTGGACTAATAGCAGGTTACCAAGAGAGTCGTTACAGTTTTAATGCAATGGGAGGGAGTTATATTTATAGTGAAAACGGGGGGAG
90096	+	secondary	yes	89813	-	-	GGTAATTAGCAGTTAATCCAATATAAGGTATTTTGAAGAGCTGTTTGTAACCTATTGTTCTTTCACCACTAGGATGTGCCCCTTTTTTATTCCTGCTCCC
90219	+	primary	yes	-	-	-	TCCCTCCCATTGCATTAAAACTGTAACGACTCTCTTGGTAACCTGCTATTAGTCCAAGTCGATAATCCAAATTATTTAATAACCAACCTTTAAGATTCAG
90709	-	primary		-	-	EKN05_RS24055	CTATGGCCCCCGTTACTTTATTCGCACAATGAGGTATTTTTTTATTTTTACAAAAGTTCAATAAATATTATAATAAAAGATATGTTCTTGGTAACATAAA
90726	-	secondary		90709	-	EKN05_RS24055	AAGGTAGGTAGAGAAATCTATGGCCCCCGTTACTTTATTCGCACAATGAGGTATTTTTTTATTTTTACAAAAGTTCAATAAATATTATAATAAAAGATAT
91318	-	primary	yes	-	-	-	AAAATACTATTTTAGGTGATGCATTAAATTAGTAGAATATTTATTCTTTTATAAAAGCACCAATGAATTGTCCAAGTAAACATGAGATAAAATGTGTAGA
91397	+	primary	yes	-	-	-	AAGTGACCAAACTCAGTTATCCTCTACACATTTTATCTCATGTTTACTTGGACAATTCATTGGTGCTTTTATAAAAGAATAAATATTCTACTAATTTAAT
92010	+	primary		-	-	EKN05_RS24065	AAAACGTCTTTATTGATCCTACCCACATAATATGGACGCAGTCGTAAGTGAGGCTCTGTGAGCCTACCCACGTAATATGGACACAGGCCTAAGCGAGGTT
92655	+	secondary	yes	92685	-	-	TGTACCATCCTGACTTACATGCATTATGTGAGCTCCCAGAGATTAGTTGTAAGATCTTCTCTAAAGAAAATAGTGATTTTTTGTATATAATTGTTGTATT
92685	+	primary	yes	-	-	-	AGCTCCCAGAGATTAGTTGTAAGATCTTCTCTAAAGAAAATAGTGATTTTTTGTATATAATTGTTGTATTCAGAAATGATTCTCCCCAAGGAGAACTACG
92878	-	primary	yes	-	-	-	ACGAATCGGAAAATCGATACTGGAAAAACTCTAACTCGGTGGCCAGTTTTTGTTGACCACTTCATACAATTAATATACATTAAGTAACAGGCATTCGAGC
92883	-	secondary	yes	92878	-	-	CCCAAACGAATCGGAAAATCGATACTGGAAAAACTCTAACTCGGTGGCCAGTTTTTGTTGACCACTTCATACAATTAATATACATTAAGTAACAGGCATT
92890	-	secondary	yes	92878	-	-	GGTTACCCCCAAACGAATCGGAAAATCGATACTGGAAAAACTCTAACTCGGTGGCCAGTTTTTGTTGACCACTTCATACAATTAATATACATTAAGTAAC
92921	+	secondary	yes	92685	-	-	ATCAGAGGAAATAGATAGCTACATAAAACAAATGAATGACAGGCTTTCTCAAATCAAGGCTCGAATGCCTGTTACTTAATGTATATTAATTGTATGAAGT
92927	+	secondary	yes	92685	-	-	GGAAATAGATAGCTACATAAAACAAATGAATGACAGGCTTTCTCAAATCAAGGCTCGAATGCCTGTTACTTAATGTATATTAATTGTATGAAGTGGTCAA
94104	-	secondary		94360	-	EKN05_RS24070	AACCTTTATCACTGTGATGGACCGTGCCGGACGGTCGACGGTGAAGTGGCACACTGAATTTGGCCACCTGAACAGAGGTGATATGCTCACCTCAGAACAA
94151	-	secondary		94104	-	EKN05_RS24070	TCCGGCTTCCTTAAGCCGCTGTGTGTAGGCCAGCGATACATACTGAGAACCTTTATCACTGTGATGGACCGTGCCGGACGGTCGACGGTGAAGTGGCACA
94360	-	primary		-	-	EKN05_RS24070	TTTTCTGCTTCTGCCGGAGGGATGTGGCCCAGCCTTTCCAGCAATCGTCGATTGTTATACCAGCCCACCCACGTTAGTGTGGCCAGTTCCACTTCTGCAC
94398	+	primary		-	EKN05_RS24075	-	TGGCGGAGAGCATCAATGGTCTTTACAAAGCGGAGGTAATACACCGTAAGAGCTGGAAAAACCGTGCAGAAGTGGAACTGGCCACACTAACGTGGGTGGG
94818	-	primary		-	EKN05_RS24080	-	GGCTCAATACACCAGGCTCCCGCACAGTGGCTGAGCTGGAATCTGAAGTTATGCAACTGCGTAAGGCTTTAAATGAAGCACGACTTGAGCGAGATATATT
95232	-	primary		-	-	EKN05_RS24080	CGATTTCCTGGACTCTCAGAAGATGAAACATGTTTACTGAAGAACAAAAAATTCGCGCTATTGAGCTTTATTTCAAATATGGTAAGAAGCTTGAGGTGTA
95452	+	secondary		95463	-	EKN05_RS24085	CTTATATCACTGGCGCTGACATGTGCTCATTGATGAAGTGAATCTGAATGACATGTTTTGCCATATCAACGCCAACCGGTGTATATTTCATTTGTGGAGT
95463	+	primary		-	-	EKN05_RS24085	GGCGCTGACATGTGCTCATTGATGAAGTGAATCTGAATGACATGTTTTGCCATATCAACGCCAACCGGTGTATATTTCATTTGTGGAGTCTCCAGTCTGA
95853	-	primary	yes	-	-	-	TTTCTTGTTTTTGTGGAAGGCAAGGGAATATAGTTTGTGTAAGCATATTACTTCCTTATGTTATATTTTGGCAAAAAATTTATTTTTTTACATTATAGTC
95941	+	secondary		96019	EKN05_RS24090	-	ACTTCATTTAGCCGACTATAATGTAAAAAAATAAATTTTTTGCCAAAATATAACATAAGGAAGTAATATGCTTACACAAACTATATTCCCTTGCCTTCCA
96019	+	primary		-	EKN05_RS24090	-	AACTATATTCCCTTGCCTTCCACAAAAACAAGAAAATATCATCCTTGAAGTATCAAATCCTGTATTATTATCTTCTACTGTTACTACAGATGGATATACT
96514	-	primary	yes	-	-	-	TTGATGCATAATGCCAGAACCGATTGCCTGTATATTGGTTGATTTAATCATTATAACTAGAATTCTTATCAACGATAAGAATTCTAGTTAAATAGAATAT
96598	+	primary		-	EKN05_RS24095	-	TTTAAAATTAATAAGCCATATTCTATTTAACTAGAATTCTTATCGTTGATAAGAATTCTAGTTATAATGATTAAATCAACCAATATACAGGCAATCGGTT
97013	+	primary	yes	-	-	-	ATGCTCAATTTAATCAACTGGAAAGCTTACCTGCCTTACCCGAGACGTTAGAAGAGCTTAATGCGGGTGATAACAAGATAAAAGAATTACCATTTCTTCC
97596	+	primary	yes	-	-	-	AGAGCATGCCAACACCTTTTCCGCGTTCCTTGACCGCCTTTCCGATACCGTCTCTGCACGCAATACCTCCGGATTCCGTGAACAGGTCGCTGCATGGCTG
97884	-	primary	yes	-	-	-	CTGACCATAGCTTCGGCAGTGCGGAGGTCATTTGCTGTCACTCCCGACACGCCATAGAAACGCATTTCCTTCACGGCAGTGGAGAGCTGAAGTTTCTCTG
98446	-	primary		-	EKN05_RS24100	-	ACAGGGGCGGTTTTCAATTTGCAGCCGTCAGGCTGCCGTGGTTCACTCCAACAACGGAGACAGGTAAATTATGGACGAAAAGAAGCTTAAAGCCCTTGCG
98605	+	primary		-	-	EKN05_RS24105	ACCACGGCAGCCTGACGGCTGCAAATTGAAAACCGCCCCTGTTCGTCCTGTTGTTGCCGCACGCTCCGCAGAATATGTATGCTCTGAGGACCTGTTTTAT
98899	-	primary	yes	-	-	-	GCACTCAGGTTTATCGCAGTTGTATTCCTTCACGCCCAGTATCCGCGTGCCGCAGGCCAGCATTTTTGTGACAGCCTCAACCTCGATATCGCGCAGACCG
98932	+	primary		-	EKN05_RS24110	-	TTTACTCCCCGCCCGCTGAAACGTCTGTTCACAACCAACCAGTGCTGGACATCCTTCCTGGATGCGGGCGGTCTGCGCGATATCGAGGTTGAGGCTGTCA
99260	-	primary	yes	-	-	-	TCAGCTTTTTCCACTGACCATGCTTATTCAGACCTCCACAGGTTACAGACACATGTACATGCGGATGCCAGTTGAGACGACGGCCATACGTGTGGATGGC
99651	-	primary	yes	-	-	-	TTAAAAAACTTCTCCGGGATGTGCTGTTTCAGCCTCGCGACCAGCTCACGCTGTGTCAGCGTTTCCGTCGCCGTTTCTCCCGTTTTGTGGTCCAGGTAAC
100067	+	secondary	yes	100312	-	-	AGCAGGTCCTGATGCATGAGCCGCTGGCCCGGATGCGGTGGTGCGGCTGAGAGCCGCAGAGGGGAAGTTGCGTCCATTTTGAGGGAAACGGAGCAAAAAA
100295	+	secondary		100312	-	EKN05_RS24115	TCCTATCGCTCAAGTCTTAACGATATCCCTGAAACGACCACTTAATATTACTCACACTTTTGCAAATGCATTAAATGCTGCTTGTATTATTCTGATGCCG
100300	+	secondary		100312	-	EKN05_RS24115	TCGCTCAAGTCTTAACGATATCCCTGAAACGACCACTTAATATTACTCACACTTTTGCAAATGCATTAAATGCTGCTTGTATTATTCTGATGCCGCGCCA
100308	+	secondary		100312	-	EKN05_RS24115	GTCTTAACGATATCCCTGAAACGACCACTTAATATTACTCACACTTTTGCAAATGCATTAAATGCTGCTTGTATTATTCTGATGCCGCGCCAGCGGCATG
100312	+	primary		-	-	EKN05_RS24115	TAACGATATCCCTGAAACGACCACTTAATATTACTCACACTTTTGCAAATGCATTAAATGCTGCTTGTATTATTCTGATGCCGCGCCAGCGGCATGGAAG
100549	-	primary	yes	-	-	-	AAAGCGCCGCCGCCCCCGCCCAAAGGGCGGGAACAGAGTCGCTTTTAATTATGAATGTTGTAACTACAGCATCATCGCTGTCAGTCTTCTGGCTGGACGT
100590	-	secondary	yes	100549	-	-	CAACGCAGAACTGAAACCACAACGCCCCCCCTCATAACTGAAAAGCGCCGCCGCCCCCGCCCAAAGGGCGGGAACAGAGTCGCTTTTAATTATGAATGTT
100609	-	secondary	yes	100549	-	-	CCCCTAAAAAACCCAAGTCCAACGCAGAACTGAAACCACAACGCCCCCCCTCATAACTGAAAAGCGCCGCCGCCCCCGCCCAAAGGGCGGGAACAGAGTC
100704	-	secondary	yes	100549	-	-	TCACTGCCTGTCCTGTGGACAGACAGATATGCACCTCCCACCGCAAGCGGCGGGCCCCAACCGAAGCCGGTTTAGTTACAACATGCAAACATAAACCCCT
102095	-	primary		-	-	EKN05_RS24125	TGATGTGGATGTACAGGAGCCAGAAAAGCAAAAACCCCGATAATCTTCTTTAACTTTGGCGAGTCAGAAAGATTACCGGGGCCCACTTAAACCGTATAGC
102104	+	secondary		102251	-	EKN05_RS24130	TGCACTTACAATGCGCAGAAGGAGCGAGCACAGAAAGAAGTCTTGAACTTTTCCGGGCATATAACTATACTCCCCGCATAGCTTGATTGTTGGCTATACG
102251	+	primary	yes	-	-	-	GATTATCGGGGTTTTTGCTTTTCTGGCTCCTGTACATCCACATCAGAACCAGTTCCCTGCCACCTTATGGCGTGGCCAGCCATAAAATTCCTTAAACGAT
102543	-	secondary		102552	EKN05_RS24135	-	CAACACAGATCTTCGCCACAATTCTCAAGTCGCTGATTTCAAAAAACTGTAGTATCCTCTGCGAAACGATCCCTGTTTGAGTATTGAGGAGGCGAGATGT
102552	-	primary		-	-	EKN05_RS24135	TTTGTGCGCCAACACAGATCTTCGCCACAATTCTCAAGTCGCTGATTTCAAAAAACTGTAGTATCCTCTGCGAAACGATCCCTGTTTGAGTATTGAGGAG
102566	-	secondary		102552	-	EKN05_RS24135	GTAATCCCCGTTGATTTGTGCGCCAACACAGATCTTCGCCACAATTCTCAAGTCGCTGATTTCAAAAAACTGTAGTATCCTCTGCGAAACGATCCCTGTT
102580	-	secondary		102552	-	EKN05_RS24135	CACATTAAACGACAGTAATCCCCGTTGATTTGTGCGCCAACACAGATCTTCGCCACAATTCTCAAGTCGCTGATTTCAAAAAACTGTAGTATCCTCTGCG
102732	+	primary	yes	-	-	-	AGATCTGTGTTGGCGCACAAATCAACGGGGATTACTGTCGTTTAATGTGATTTAAACTGTGAAATAGTATGGTTTTCAGTTATGGAAACGCCGGGAGCGA
104068	+	primary		-	EKN05_RS24155	-	AAAAACCCGACGTTACTCTAAAGAGTTCAAAGCCGAAGCTGTCAGAACGGTTCTTGAAAATCAACTTTCGATCAGTGAAGACGCTTCCCGATTATTCCTT
105332	-	primary		-	EKN05_RS24160	-	GGGGGTCTGAAATACAGGTGGCATTTATCTGATATGGAGAATAACATGAGGAAATATATTCCACTGGTATTATTTATCTTTTCATAGCCGGTATTGTCTG
105547	+	secondary		105556	EKN05_RS24170	-	CACATTGAATAACACCTTATTTTGTGAAATTAATCACAAAATATAAAAAATCGACTTAATGCGGAAAAGACTCTGTGCTACTCAGAACTGTCCGGTCATA
105556	+	primary		-	EKN05_RS24170	-	TAACACCTTATTTTGTGAAATTAATCACAAAATATAAAAAATCGACTTAATGCGGAAAAGACTCTGTGCTACTCAGAACTGTCCGGTCATACTGACCGAC
105768	-	primary		-	EKN05_RS24175	-	CTGACAACTAAAGGGGGACAAGAAAATGAATGGATTCAGAAACAGTTCACGGAACGGCCAGGTCTGGCGTTACCAGCGTGCCGGCGGGCGGGCCGTTATT
105896	+	secondary	yes	105996	-	-	GTAACGCCAGACCTGGCCGTTCCGTGAACTGTTTCTGAATCCATTCATTTTCTTGTCCCCCTTTAGTTGTCAGTATTATTGTGATAAATAATTCAGTGGA
105945	-	secondary		105768	-	EKN05_RS24175	GCGCGTCTGGCGAAAATTCGTCACCAGAACCGGATAAAGGCAGAACTTCAGGCCGTGCTTGATGAGAAATAAAAAAAGCCTCCCCCAGAGAGAGGAGGCA
105996	+	primary	yes	-	-	-	CTGGCTTCCTTTCGGAAGCGGAAGTTATTTCCTTTTAAGCCTTATTTCCCTGCCTCCTCTCTCTGGGGGAGGCTTTTTTTATTTCTCATCAAGCACGGCC
107581	-	secondary		107601	-	EKN05_RS24185	GCACAGCGGCAGGCTGAAGAGGCCATCCGCCGTGAAACGGAACGTCGCGCAGATGAAATTGTCCGTAAAATGGCAGAGAACAAACCTGACCTGCCGGACG
107601	-	primary		-	-	EKN05_RS24185	CGGTCACGGCAGAGGTACTGGCACAGCGGCAGGCTGAAGAGGCCATCCGCCGTGAAACGGAACGTCGCGCAGATGAAATTGTCCGTAAAATGGCAGAGAA
107838	-	secondary	yes	107601	-	-	TAAAAGGCAGCGGGGATGCGCAGTTCGTGGCCCTGCAGGGCAGCCGTAACGGAGAAAGCCTGCTGGCTGATAATATGCAGGATGGCGTCCGGATTGCCCG
107849	-	secondary	yes	107601	-	-	TGAAGGTCGGGTAAAAGGCAGCGGGGATGCGCAGTTCGTGGCCCTGCAGGGCAGCCGTAACGGAGAAAGCCTGCTGGCTGATAATATGCAGGATGGCGTC
108741	-	primary	yes	-	-	-	CTGTCCTGAACACAGCGAATATACGCGACGGGGAGCTGCGTCGTCTCTCCACCTGGGAGAATAACCCGGATGCCCTTGCCCTGGTGGATAATGTGTATCA
111377	-	primary	yes	-	-	-	GATTCATATGCTCGATGAGCTGTCAGTCCGGGCACTCAGTCGTGACATCATGAAACAGAACCGGGTGACCGTACATCCGGAGAAAAGTGTCCCCCGGACG
111734	-	primary	yes	-	-	-	CAAACAGCACGTCGATCCTGAAGTCAGAATGGCCGAGTGGATGCAGACGCTGAAGGAAACCGGGTTCGACATCCGGGCATATCGTGACGCAGCGGAACAA
112022	-	secondary		111734	EKN05_RS24190	-	TAACGGCGAATGGAAGACACTGAGCAGTGACAAAGTGGGGAAAACGGGGTTCATTGAGAATGTGTACGCTAATCAGATTGCCTTTGGCAGGCTCTACCGG
112142	+	secondary	yes	112170	-	-	GCAATCTGATTAGCGTACACATTCTCAATGAACCCCGTTTTCCCCACTTTGTCACTGCTCAGTGTCTTCCATTCGCCGTTATACTGCGTAACATTAGTCA
112157	+	secondary	yes	112170	-	-	TACACATTCTCAATGAACCCCGTTTTCCCCACTTTGTCACTGCTCAGTGTCTTCCATTCGCCGTTATACTGCGTAACATTAGTCACCACCGCATGCGTGT
112162	+	secondary	yes	112170	-	-	ATTCTCAATGAACCCCGTTTTCCCCACTTTGTCACTGCTCAGTGTCTTCCATTCGCCGTTATACTGCGTAACATTAGTCACCACCGCATGCGTGTGTAAC
112166	+	secondary	yes	112170	-	-	TCAATGAACCCCGTTTTCCCCACTTTGTCACTGCTCAGTGTCTTCCATTCGCCGTTATACTGCGTAACATTAGTCACCACCGCATGCGTGTGTAACTGTG
112170	+	primary	yes	-	-	-	TGAACCCCGTTTTCCCCACTTTGTCACTGCTCAGTGTCTTCCATTCGCCGTTATACTGCGTAACATTAGTCACCACCGCATGCGTGTGTAACTGTGGTTC
112175	+	secondary	yes	112170	-	-	CCCGTTTTCCCCACTTTGTCACTGCTCAGTGTCTTCCATTCGCCGTTATACTGCGTAACATTAGTCACCACCGCATGCGTGTGTAACTGTGGTTCCTGAT
112397	-	secondary		112419	EKN05_RS24195	EKN05_RS24190	TGGGGCTGCAGGGCAGTGTCGATAAGGATGTCTTTACCCGCCTTCTGGAGGGCAGGCTGCCGGACGGGGCGGATTTAAGCCGCATGCAGGATGGCAGTAA
112403	-	secondary		112419	EKN05_RS24195	EKN05_RS24190	AACAACTGGGGCTGCAGGGCAGTGTCGATAAGGATGTCTTTACCCGCCTTCTGGAGGGCAGGCTGCCGGACGGGGCGGATTTAAGCCGCATGCAGGATGG
112412	-	secondary		112397	EKN05_RS24195	EKN05_RS24190	AGGGGGCTGAACAACTGGGGCTGCAGGGCAGTGTCGATAAGGATGTCTTTACCCGCCTTCTGGAGGGCAGGCTGCCGGACGGGGCGGATTTAAGCCGCAT
112419	-	primary		-	EKN05_RS24195	EKN05_RS24190	GCCGGCCAGGGGGCTGAACAACTGGGGCTGCAGGGCAGTGTCGATAAGGATGTCTTTACCCGCCTTCTGGAGGGCAGGCTGCCGGACGGGGCGGATTTAA
112437	-	secondary		112419	EKN05_RS24195	EKN05_RS24190	AGCATGGGAGAACGCTGGGCCGGCCAGGGGGCTGAACAACTGGGGCTGCAGGGCAGTGTCGATAAGGATGTCTTTACCCGCCTTCTGGAGGGCAGGCTGC
112674	+	primary		-	-	EKN05_RS24200	ATTACCGGCACTTCCGGCCGATCTGACCTGCGCGATACTCATCATAAACGTATATCCCTTTGACATATCCCGGTATCAATCCCACAATAGATATACACAA
112679	+	secondary		112674	-	EKN05_RS24200	CGGCACTTCCGGCCGATCTGACCTGCGCGATACTCATCATAAACGTATATCCCTTTGACATATCCCGGTATCAATCCCACAATAGATATACACAAGACAT
113513	-	primary		-	EKN05_RS24210	-	GTTCTGACAGCTTCGGCTTTGAACTCTTTAGAGTAACGTCGGGTTTTTCTGCTCATTATTAGCTCCTTCTGATGCCATTCTATTTCAGGAAGGAGTGTCC
113556	-	secondary		113513	-	EKN05_RS24210	TCGGGAAGCGTCTTCACTGATCGAAAGTTGATTTTCAAGAACCGTTCTGACAGCTTCGGCTTTGAACTCTTTAGAGTAACGTCGGGTTTTTCTGCTCATT
114739	-	primary	yes	-	-	-	CCAGTTAATCCAGCGTCCAACAGAGGAGCGGGCGCAGCAGAGCGTTCTGGCAACGTCGCTGACACGGTCGCCCCGGTGCAGCTGAGGTATACTGGCAATA
114761	-	secondary	yes	114739	-	-	CCTCAACACCCGACTGCGTGAACCAGTTAATCCAGCGTCCAACAGAGGAGCGGGCGCAGCAGAGCGTTCTGGCAACGTCGCTGACACGGTCGCCCCGGTG
114765	-	secondary	yes	114739	-	-	AGTCCCTCAACACCCGACTGCGTGAACCAGTTAATCCAGCGTCCAACAGAGGAGCGGGCGCAGCAGAGCGTTCTGGCAACGTCGCTGACACGGTCGCCCC
115039	-	secondary	yes	114739	-	-	TGCTGCCATCTTTTCATCTTTATGCGGGTCACGGATACGCAGAGTTGGCGCAGCCCTTCGCCACACAATCCCCGCAGACGGCAACCAGCGGCGAACGGTT
115135	+	primary	yes	-	-	-	GCCGGAACCGTTCGCCGCTGGTTGCCGTCTGCGGGGATTGTGTGGCGAAGGGCTGCGCCAACTCTGCGTATCCGTGACCCGCATAAAGATGAAAAGATGG
115232	+	secondary	yes	115135	-	-	TGGCAGCAATCCATAAAGCACTGGACGAATGCAGCGCAGAGCATCCGGTCTTTTATGAAGATGAAGTGGATATCCATCTTCATCCCAAAATCGGTGCGGA
115620	+	secondary	yes	115682	-	-	GCCATGGGTGAATCATGTTGAACGGCTATGGCAGGCACTTCACGACACAATAACGCGTAATCATCAGTGCCGCTCAATGTGGCAACTGTTGAAAAAAGTT
115682	+	primary	yes	-	-	-	ATCAGTGCCGCTCAATGTGGCAACTGTTGAAAAAAGTTCGCCATTTTATGGAAACCGTCAGCCCATTCCCCGGAGGCAAACATGGGCTGGCAAAAGTGTA
116101	+	secondary	yes	116227	-	-	AACTTCAATAGTCAGGAAATGTTTTTTTTCATCATAAACCGGGAAAAGCGGTATAATCATAGCCTGACTGATGTTCATCAGACGTCCAATAATTGGTAAT
116227	+	primary	yes	-	-	-	AGCAAATTCACTGTATTCAGGACCATGATCCTGATCTGGAAGGTAATACCCCCAGTATCCCTGGCGTACTGACTGAATAAATGGTTTTATCCCATCCTCC
116405	+	secondary	yes	116227	-	-	AACATGGCGGCCATTTTTTCCCCCTGAGCTGCCAGCAACATTGCAGGAATATCCACGCTCCAGCCATGGGGAACCAGAAAAATCACATTTCTGTTATTGT
116762	+	secondary	yes	116977	-	-	GAAGGGGGAAACATTGAAATACCTGCAATCATTCCCAAAACGAACCATGTAAACCAGTAAACAGGGGAAAGATAATTTTTCTTAAATTCAGGAATAAACT
116803	+	secondary	yes	116762	-	-	GAACCATGTAAACCAGTAAACAGGGGAAAGATAATTTTTCTTAAATTCAGGAATAAACTCGGATTTGTATTTTTTCATTATTTAGTGCGAATGCCCCTAC
116977	+	secondary	yes	117105	-	-	GATATGCATCCAAAGAGCGGATAGCAGTTTCATGGATATAATCCAGCAAAGCGTATCGTTTTCGATACTCAGAGCGTTTTTTACTAGCTATATTGCTTAG
117105	+	primary	yes	-	-	-	TTGTACCAGTCACCACAGGTTTTCCCTGCTACAGACTCCCAGAAATCACTGTAGACAGCAACAAAGGTTTTGCGTTTCTGATACCAGTATCTCAATTGCC
117319	-	primary	yes	-	-	-	GAGAGGATTTTGATATCCAGTGTTCTCCCAGTGGTTTTGACCGGGAAGGAGAGTTGATGTTGTCATTGTTTTTCAATAAAATAGTGATTGCCCGGTTAAC
117488	+	secondary	yes	117532	-	-	ACTGGGAGAACACTGGATATCAAAATCCTCTCCATCTTTCCCGATGAATTGGACTAATGATACCGATTTTTGTGGAAACAAAAATTCAGAATATTTTTCT
117532	+	primary	yes	-	-	-	TGAATTGGACTAATGATACCGATTTTTGTGGAAACAAAAATTCAGAATATTTTTCTGGCAAATTTTGCACAAAGCGATAATGCTCAAGAATATATTGCCC
117715	-	primary		-	EKN05_RS24230	-	AGCGAAGCACAAGTAACAATATGTTTTCTGTAAGTAACTTATCATTTATCGGTTTCCTTAAAAGGATTGTTTTTTCCTCAGATTCACTCCCGGGGAAGTG
117793	-	secondary		117715	EKN05_RS24230	-	TCAGATGGCTCGCCAGGCAAAACAGGATATAGAAGAGCGGTTTGATATTAATAAAACTGCGTTAAAAATACTCACATTAGCGAAGCACAAGTAACAATAT
117809	+	secondary	yes	117532	-	-	GTGTTCCCACTTCCCCGGGAGTGAATCTGAGGAAAAAACAATCCTTTTAAGGAAACCGATAAATGATAAGTTACTTACAGAAAACATATTGTTACTTGTG
118129	+	secondary	yes	118386	-	-	GGCACAGAAAATGCCGATGCTTCTGCCAGTACCATACCAAACGATTCGTTTTCTGAAGGCAGAACCACCAGACTGGCAACCCGATATACGGGGGCGGCAG
118386	+	primary	yes	-	-	-	TTCGTGCCCTTTTTCCGGGCGCAACATTCCTACCTGAGCAATAACGGGGCATCCCCTTCGGGACGCCAGCCAAGAAAGAACATTTGGAGGCAAACTGTTT
118449	-	primary	yes	-	-	-	TATTTGACACGAAAAACAAAAGTTTTTTCAATAAATCATTTTTGCGATGAGGTGATTGTTCCCGGAACAAGTATGAAGACACATCTGGAGCAGGAAGGAT
118959	+	primary	yes	-	-	-	CGGTGATGATTCCGTAAATAGTATATTCATTATTAATCATCCGGTAATCTTGGCCCCTTATGAAAGGCCAGCAACGATGAAAAAAACGGTGTTGTATAAT
119818	-	secondary		119832	-	EKN05_RS24240	AGTGAGTCGTTTTTAAAAGATATGATAATATATCATTGTTTATGAATTGTTGATGTTTAATTTAGTAAATTATATCAAATATGCCATGGGTTTGCTATGT
119832	-	primary		-	-	EKN05_RS24240	ACCTCAAGGTTCTTAGTGAGTCGTTTTTAAAAGATATGATAATATATCATTGTTTATGAATTGTTGATGTTTAATTTAGTAAATTATATCAAATATGCCA
119843	-	secondary		119832	-	EKN05_RS24240	TTCAGTGTGCCACCTCAAGGTTCTTAGTGAGTCGTTTTTAAAAGATATGATAATATATCATTGTTTATGAATTGTTGATGTTTAATTTAGTAAATTATAT
119867	+	primary	yes	-	-	-	AAGGAAAACCCAATAAAGCTGGTGCATTTTATTTCCAGATACTGGATGAATAACATAGCAAACCCATGGCATATTTGATATAATTTACTAAATTAAACAT
119881	+	secondary	yes	119867	-	-	AAAGCTGGTGCATTTTATTTCCAGATACTGGATGAATAACATAGCAAACCCATGGCATATTTGATATAATTTACTAAATTAAACATCAACAATTCATAAA
120197	-	secondary		120493	EKN05_RS24245	-	GATAAAGACAGATTTTCATGGCTGCCGGTTTCCGTCGTGCAAAAAACATGCTGATTTTACGAAGGAATGCCTTACTGAACAACCTTGCCCGGAATACCCC
120209	-	secondary		120493	EKN05_RS24245	-	GATTCAGAGTATGATAAAGACAGATTTTCATGGCTGCCGGTTTCCGTCGTGCAAAAAACATGCTGATTTTACGAAGGAATGCCTTACTGAACAACCTTGC
120251	+	secondary		120264	-	EKN05_RS24250	ATTCCATAACTGCAGAGCATTTTTCTGATTGTTCCATCTGATTTCGGGGGGTATTCCGGGCAAGGTTGTTCAGTAAGGCATTCCTTCGTAAAATCAGCAT
120257	-	secondary		120197	-	EKN05_RS24245	CGGTGGCAATAGCCTGTGCAAATTTTTTATAACCCGGGATCGTGTCAGGATTCAGAGTATGATAAAGACAGATTTTCATGGCTGCCGGTTTCCGTCGTGC
120264	+	primary		-	-	EKN05_RS24250	AGAGCATTTTTCTGATTGTTCCATCTGATTTCGGGGGGTATTCCGGGCAAGGTTGTTCAGTAAGGCATTCCTTCGTAAAATCAGCATGTTTTTTGCACGA
120280	+	secondary		120264	EKN05_RS24250	-	TGTTCCATCTGATTTCGGGGGGTATTCCGGGCAAGGTTGTTCAGTAAGGCATTCCTTCGTAAAATCAGCATGTTTTTTGCACGACGGAAACCGGCAGCCA
120493	-	secondary		120766	-	EKN05_RS24245	CGCGATATCAACAGGATCCGGCACTGGTTGTTGTTGTAAGCGCCCTTCATCAATCACCACGTTTCTGCGAAGAAAACGTGAAGTGTTATAGGCATGATTG
120757	-	secondary	yes	120493	-	-	TACCTCACTCCCTTCCCCTGAAGCGTCATAGAGAGTACGCGCTTTTTCCACCAGAAATGAGGAAAGGCTGAGATACAGTATATCACCAGCAGCCTGCTTC
120766	-	primary	yes	-	-	-	AATATTCTGTACCTCACTCCCTTCCCCTGAAGCGTCATAGAGAGTACGCGCTTTTTCCACCAGAAATGAGGAAAGGCTGAGATACAGTATATCACCAGCA
120859	+	primary	yes	-	-	-	AAGCAGGCTGCTGGTGATATACTGTATCTCAGCCTTTCCTCATTTCTGGTGGAAAAAGCGCGTACTCTCTATGACGCTTCAGGGGAAGGGAGTGAGGTAC
121219	-	primary	yes	-	-	-	ACAGAGTAAAAACTGACCGGGATGACGTAGCGTTTTCAGTACCAGTTGCAGTTGAACAGGCGTCATATCCTGAACTTCATCAACAAAAATGACATCATAA
121754	+	secondary	yes	121775	-	-	AACAGAAAGCACAGGCGCGATGCTGGTTCAGTACGCCGCTGGTCTTTTCGGTTCAGGAGGTTAAGGGGCTGGAATACGAAACGGTGATCCTTTACAATAT
121760	+	secondary	yes	121775	-	-	AAGCACAGGCGCGATGCTGGTTCAGTACGCCGCTGGTCTTTTCGGTTCAGGAGGTTAAGGGGCTGGAATACGAAACGGTGATCCTTTACAATATAGTAAG
121766	+	secondary	yes	121775	-	-	AGGCGCGATGCTGGTTCAGTACGCCGCTGGTCTTTTCGGTTCAGGAGGTTAAGGGGCTGGAATACGAAACGGTGATCCTTTACAATATAGTAAGCGCTGC
121775	+	primary	yes	-	-	-	GCTGGTTCAGTACGCCGCTGGTCTTTTCGGTTCAGGAGGTTAAGGGGCTGGAATACGAAACGGTGATCCTTTACAATATAGTAAGCGCTGCCCGGCAGGC
122335	-	primary	yes	-	-	-	TGCTGACATCAGCGGAGTAAGATTAAACGGCGAACGGTGATCAACACCATAACGTTCAATATCCCGCAACACGGCAACCGGGTTATTCATTGAGTATGGC
122852	-	primary	yes	-	-	-	CGCGCCACACATCACCCTGCCTTATTTTAAGCCCCGGGTTAAGAATATACTGTCCGTGGTTCAGCCTCAGAAAAAGCTTTTTTCCATAAGGATTTTTGCT
122910	+	secondary	yes	123055	-	-	AAGGAGTTATATCAGCAGCCAGCTCTCTCAACATGAAGTTAACAGCAAAAATCCTTATGGAAAAAAGCTTTTTCTGAGGCTGAACCACGGACAGTATATT
122975	+	secondary	yes	123055	-	-	AGCTTTTTCTGAGGCTGAACCACGGACAGTATATTCTTAACCCGGGGCTTAAAATAAGGCAGGGTGATGTGTGGCGCGCGGTTTATGAGTTGCAGTCACC
123022	+	secondary	yes	123055	-	-	CTTAAAATAAGGCAGGGTGATGTGTGGCGCGCGGTTTATGAGTTGCAGTCACCGGAAGATCTGGGGCATGATTTGCAGACTTATCTGCAGGATATGTCAC
123055	+	primary	yes	-	-	-	GTTTATGAGTTGCAGTCACCGGAAGATCTGGGGCATGATTTGCAGACTTATCTGCAGGATATGTCACCGGAATTAGTGGATATGCTGGGAGGGAAGAAGG
123665	-	primary		-	-	EKN05_RS24255	AAAGGGCCTTCCCGAGAGTGGTAAAGGAGAGGCCCTGGAAATACCCCACAGCCCCGAAAAAGAGCCAGTCAGTTGCTTAACTGACTGGCATTAAGGCCGC
123775	+	primary	yes	-	-	-	ATGCCAGTCAGTTAAGCAACTGACTGGCTCTTTTTCGGGGCTGTGGGGTATTTCCAGGGCCTCTCCTTTACCACTCTCGGGAAGGCCCTTTGAACCGCCC
123957	-	secondary	yes	123665	-	-	TACTGGCATCAACAGGAAGTACAGGCGACTCGTATGACAACGCGATGGCGGAGAGCATCAATGGTCTTTACAAAGCGGAGGTAATACACCGTAAGAGCTG
124469	-	primary	yes	-	-	-	GTGCCCGTGCGCAGCGCGATGACTGGCTGAAGAAAGAGATACAGCGCGTATACGATGAAAATCACAAGGTATACGGTGTAAAGTCTGGCGTCAGTTGTTA
125113	+	secondary	yes	125293	-	-	TCATCCTGTTTACCTCTTTCTCAGGAAGTTTAGTCTCCAGGATTCCCGGGGCGGTTCACTTCCCCTTCTCGTCGGTAATTTCACAAGTTGTCCCATACTT
125293	+	primary	yes	-	-	-	TGATTCTGAGAAACTCAGTTGATTCGGCCAGTAACCTTTCAGATGTTCCGCCATTTTAATCATCTGATATCTCACCAGATTATAAGCCAGTAAGACACCC
125654	+	secondary	yes	125662	-	-	GTTTTCAGCTTCACCAGATGATCGCCTTTACCCAGTTTTCTGAGCTCTTCATATTGCGCTCCCTTTCTGAGAGGTATCATCCAGTGGCGGTGTTCTCCCG
125662	+	primary	yes	-	-	-	CTTCACCAGATGATCGCCTTTACCCAGTTTTCTGAGCTCTTCATATTGCGCTCCCTTTCTGAGAGGTATCATCCAGTGGCGGTGTTCTCCCGCCAGGCTC
125667	+	secondary	yes	125662	-	-	CCAGATGATCGCCTTTACCCAGTTTTCTGAGCTCTTCATATTGCGCTCCCTTTCTGAGAGGTATCATCCAGTGGCGGTGTTCTCCCGCCAGGCTCCAGCC
125872	-	primary	yes	-	-	-	GCCACGCCGCATCCGCACTGGTGCGGCCTGACCCTGCTGGCCATCGATGGTGTGTTCTGGCGCACACCGGATACACCAGAGAACGATGCAGCCTTCCCCC
126348	-	primary		-	-	EKN05_RS24270	ATGCCCAAACTCCCGGTGGTAAAAAAACGTCCCCGGCGGCCTAATGCCGATCAGTTAAGGATCAGTTGACCGATCCAGTGGCTGTGTAAGAATCCGGAAA
126619	-	secondary		126348	EKN05_RS24275	EKN05_RS24270	TCAGTAAGTTGGCAGCATTACCCACTATCGTATGGAATACCGGACCTGAATCACTGAAGCTTTACGCCTTCATTTCGAAGAACATTTACCACGGGTTGTG
126670	+	secondary		126734	-	EKN05_RS24280	ACGAACATACCACAGACAGTTGATTTTGGTACGCCCAGGCGACATCCGGCCACAACCCGTGGTAAATGTTCTTCGAAATGAAGGCGTAAAGCTTCAGTGA
126678	+	secondary		126734	-	EKN05_RS24280	ACCACAGACAGTTGATTTTGGTACGCCCAGGCGACATCCGGCCACAACCCGTGGTAAATGTTCTTCGAAATGAAGGCGTAAAGCTTCAGTGATTCAGGTC
126687	+	secondary		126734	-	EKN05_RS24280	AGTTGATTTTGGTACGCCCAGGCGACATCCGGCCACAACCCGTGGTAAATGTTCTTCGAAATGAAGGCGTAAAGCTTCAGTGATTCAGGTCCGGTATTCC
126697	+	secondary		126734	-	EKN05_RS24280	GGTACGCCCAGGCGACATCCGGCCACAACCCGTGGTAAATGTTCTTCGAAATGAAGGCGTAAAGCTTCAGTGATTCAGGTCCGGTATTCCATACGATAGT
126707	+	secondary		126734	-	EKN05_RS24280	GGCGACATCCGGCCACAACCCGTGGTAAATGTTCTTCGAAATGAAGGCGTAAAGCTTCAGTGATTCAGGTCCGGTATTCCATACGATAGTGGGTAATGCT
126734	+	primary		-	-	EKN05_RS24280	AATGTTCTTCGAAATGAAGGCGTAAAGCTTCAGTGATTCAGGTCCGGTATTCCATACGATAGTGGGTAATGCTGCCAACTTACTGATTTAGTGTATGATG
127047	-	primary	yes	-	-	-	CCGTATCCTGTCATACGCGTAAAACAGCCAGCGCTGACGTGATTTAGCACCGACGTAGCCCCAATGTTCGTCCATTTCAGCGCAGACAATCACATCACTG
127344	-	secondary	yes	127047	-	-	ATAGTGTTTTATGTTCAGATAATGCCCGATGACCTTGTCATGCAGCTCCACCGATTTTGAGAACGACAGTGACTTCCGTCCCAGCCTTGCCAGATGTTGT
127467	-	primary	yes	-	-	-	AGCCAGAGACACCTGAAACGTAACCGGCTCATTTAAACCGTCTGGTCTGTTACCTCCGGTTCCACAAAAATAATGTCCATCATTTTGAAGTGGACACTAT
127530	+	primary	yes	-	-	-	AACATAAAACACTATCAGTAAGTTGGAGTCATTACCCGATAGTGTCCACTTCAAAATGATGGACATTATTTTTGTGGAACCGGAGGTAACAGACCAGACG
127589	-	secondary	yes	127467	-	-	CGATCACGGCAGCAGACAGGTAAAAATAGCAACAAACCACCCGAAAAACCGCCGCGATCGCGTATGATAAATTTTAACCACATGCATACCTGTGCAGCAA
128287	+	primary	yes	-	-	-	AGCCATTTCCAGAATCTCATTGTACTGGTTGCCAATAAGATCATACTTTTTATACAAAGCAGATGAATCATTCACATCTTCAAAGATTTCTGCTGTCGAC
128927	-	secondary		128935	-	EKN05_RS24295	TGCCATATGCAACAACGGAGTGCCGCCTTACATGCCGCTGGCGCGGCATATCCTGGTGACGATATCTGAACAGTTATATACTGTGTATATACGTGGTAAT
128935	-	primary		-	-	EKN05_RS24295	TACTCCTCTGCCATATGCAACAACGGAGTGCCGCCTTACATGCCGCTGGCGCGGCATATCCTGGTGACGATATCTGAACAGTTATATACTGTGTATATAC
129098	+	secondary	yes	129107	-	-	TAAGGCGGCACTCCGTTGTTGCATATGGCAGAGGAGTAAAACCGCCGAAGCCCGGCGTAAGCCGGTACGTATTGACAGGTTTCACCTGTCCTATCACTGG
129102	+	secondary	yes	129107	-	-	GCGGCACTCCGTTGTTGCATATGGCAGAGGAGTAAAACCGCCGAAGCCCGGCGTAAGCCGGTACGTATTGACAGGTTTCACCTGTCCTATCACTGGCGCT
129107	+	primary	yes	-	-	-	ACTCCGTTGTTGCATATGGCAGAGGAGTAAAACCGCCGAAGCCCGGCGTAAGCCGGTACGTATTGACAGGTTTCACCTGTCCTATCACTGGCGCTGACAG
129118	+	secondary	yes	129107	-	-	GCATATGGCAGAGGAGTAAAACCGCCGAAGCCCGGCGTAAGCCGGTACGTATTGACAGGTTTCACCTGTCCTATCACTGGCGCTGACAGTTTTATGCGAT
130068	-	primary	yes	-	-	-	GAAAGCATTCTTAATCTGAGGAATGAATGTTCAATACATATTAGTGATAACCCATTATCATCCCATGCTCTGCAAGCCCTGCAAAGATTAACCTCTTCGC
130517	+	primary	yes	-	-	-	GCACGGGCAATTCTGATAATTTATTGCTGGCGGAATATAATTTTTTTAGCGTAACAGGCAGTTCAGGTAGGTTAGTTAATTGATTATATGATACATTGAG
130726	-	primary		-	EKN05_RS24300	-	CATAAAAACTCCTACTTATTTCTTTTAACAAAGCCATTTGTCCACCGGCTTTAACTGGATGCCCATCATGTTACCGATAAATAATAACTTTTCATTGCCC
131059	+	primary	yes	-	-	-	GTTAGTTAAACATCGTACTTCATATTTGAACGGTAAGCGGCTCGTCAGAACCGTATTGATATTTACTGAGAGGTCAGATCAACTTTCCAAGGCAACAGAT
131429	+	primary	yes	-	-	-	TGACAGCAGGCGGGCACTGGCCAGGGGGATCACCATCCGTCGTCCGGGCGTGTCAATAATGTCACTCTGTACATCCACAAACAGACGATAACGACTCTCT
131694	-	primary		-	-	EKN05_RS24315	AAAAATTGTATTAAAAACTTATAGCGAATTAATGGTGTACTTTTTATGGATATTGATGGTTTGTACCATTAATATATACTCATATACATATCATAAGTAT
131702	-	secondary		131694	-	EKN05_RS24315	GCAGCAGAAAAAATTGTATTAAAAACTTATAGCGAATTAATGGTGTACTTTTTATGGATATTGATGGTTTGTACCATTAATATATACTCATATACATATC
131844	+	secondary	yes	131853	-	-	ATCCATAAAAAGTACACCATTAATTCGCTATAAGTTTTTAATACAATTTTTTCTGCTGCGATTTTTTTATACTATAATTAGCATACTTATAACACCGTAA
131853	+	primary	yes	-	-	-	AAGTACACCATTAATTCGCTATAAGTTTTTAATACAATTTTTTCTGCTGCGATTTTTTTATACTATAATTAGCATACTTATAACACCGTAAGTAAATTAC
131862	+	secondary	yes	131853	-	-	ATTAATTCGCTATAAGTTTTTAATACAATTTTTTCTGCTGCGATTTTTTTATACTATAATTAGCATACTTATAACACCGTAAGTAAATTACATGAAAGCA
132822	-	primary	yes	-	-	-	GCGGTCCGCCGGTCGTCTGTTTTGACTCGCAGACCGGACGGGCCCTCAGATACCCTGAGACCTGGCTGCAGTGCTGGTGTGGCAGTACGCTGGTGAGTGA
133229	+	primary		-	EKN05_RS24325	-	ATTCGGGAGAAAATGTGCTGCTGGCGATACAAGGGGCAGGGTAATGCTGCCAACTTACTGATTTAGTGTATGATGGTGATTTTAAGGTGCTTGCGTGACT
133932	-	primary	yes	-	-	-	ACACGTTTACATGAGCGACAACGGAAACGCTCATGCCGGGAACAACTACGGCCATGTCGATAAACTTCATCGGAATGACAGCGCGGACAATGAACAGGGT
133947	-	secondary	yes	133932	-	-	TAAGTGAGCTGGAAAACACGTTTACATGAGCGACAACGGAAACGCTCATGCCGGGAACAACTACGGCCATGTCGATAAACTTCATCGGAATGACAGCGCG
134524	+	secondary	yes	134608	-	-	ATCACTTTTTAGACACGAATAGCTGCAGTTCACAAAAACAGGAATCCGGCTCCGTTTTTTGTTGTCATATCAGAGGGATATTTGTTATGAAGAAAATATA
134608	+	primary	yes	-	-	-	TTATGAAGAAAATATAGTGAGTATATATACTGTCAGGATACAATATGATTAATGGGGTGTCGTTACAGGGAACTGCTGGATATGAGGCACATACAGAGGA
135004	-	primary	yes	-	-	-	TATTTTCATCTACAAATGCATCTGGCGATTTTTCTACAGGATCATAAAGATTAAATCCCTTTCCTGTTTGAACATCCAAAAACATAATTTTTTCACCATC
135319	-	primary	yes	-	-	-	AACGCGCCACATGGGACACCGTCATGCCAGGCTCCATTGTCTGCTGAATAATGGCAATTTTTTCCTGAGGAGTTTTACGTTTACGAAGCTCCAGCCCCAG
135855	-	primary	yes	-	-	-	AAGGGCGCGTGCGCTATCCACTTTTTTGCCCGTCCATATTCAACGGCTTCTTTGAGGAGTTCATTTTCCATCGTTTTCTTGCCGAGCAGGCGCTGGAGTT
136852	-	primary	yes	-	-	-	CTGTGTGGTACGCCGTCTGCGTTTCTCCGGCTCTAAGACATCAATAATCTGTTCTCCAATGACTAGTCTAAAAACTAGTATTAAGACTATCAGTTCTGAG
136878	+	secondary		136932	EKN05_RS24350	-	CGGGAATATCTGCGGCAGCGGGCTTGTAATGGGTTAAGTGATAACAGATGTCTGGAAATATAGGGGCAAATCCACCTCAGAACTGATAGTCTTAATACTA
136932	+	primary		-	EKN05_RS24350	-	GAAATATAGGGGCAAATCCACCTCAGAACTGATAGTCTTAATACTAGTTTTTAGACTAGTCATTGGAGAACAGATTATTGATGTCTTAGAGCCGGAGAAA
138145	-	secondary	yes	138381	-	-	AAGGATGGCGTCAAGTTGAGCGAATGAAACTGAATCGGGCAATGGCCATGCGATACCGGATGCAAGAAATCGCTGAAAAAGCGTATGTATTGTGGAATGA
138375	-	secondary	yes	138145	-	-	TGTATGTCATCATCGCTCAGTAAGCCGTCCTCGTACTGGCTTTTCCATTTAAACAGCAGGTTATCATTGATATCGTGTTCTCTGGCGATCCGGGCAACAA
138381	-	primary	yes	-	-	-	CATTCCTGTATGTCATCATCGCTCAGTAAGCCGTCCTCGTACTGGCTTTTCCATTTAAACAGCAGGTTATCATTGATATCGTGTTCTCTGGCGATCCGGG
139062	+	primary		-	EKN05_RS24365	-	GCTACTGGAGGGGATCGCGTGGCAACATCCCAAACGGACAGAACGGCCTGGCATCCGGATATAACCCGTGATAAAACAAGGGAATGAACAATGAACTCCC
140125	+	primary	yes	-	-	-	TACTGCAGGCTGATGCCTATGCAGGTTATAACGTACTGTACGAAACGGGCCGGGTGAAGGAAGCCGGGTGTCTGGCCCACGCCCGCCGAAAAATCCATGA
140681	-	primary	yes	-	-	-	TTCTCTGACCCGGTGTAATGCCCTTATTGCTTGCTGGGTCTCAGTTCTTGGCTGGACAAAACGCATTGATGGTCGTGAAGCCGCTTCACATATGGCTTCT
141128	-	primary	yes	-	-	-	CAGTAACCGGCGTAAATTTTTATCACCTCGCTTACTGATACCCAACAGAGTCGATTTTCCTCCAGTGCTATACTGCCGGGGAACGAGCCCTGTGGAAGCC
141135	-	secondary	yes	141128	-	-	ACTGAACCAGTAACCGGCGTAAATTTTTATCACCTCGCTTACTGATACCCAACAGAGTCGATTTTCCTCCAGTGCTATACTGCCGGGGAACGAGCCCTGT
141152	-	secondary	yes	141128	-	-	CATGAATGGGCGGGCACACTGAACCAGTAACCGGCGTAAATTTTTATCACCTCGCTTACTGATACCCAACAGAGTCGATTTTCCTCCAGTGCTATACTGC
141352	-	secondary	yes	141128	-	-	TCTTATTGTTTGCAATAAGCTAATTGAGTTTTGTCAGCATCTATATATCAGGCCTGATATTCTTTTTGCTGAGTAGTGATTGCCTAGGCAATTCGGGCCA
141695	-	primary		-	-	EKN05_RS24375	TGACCGTGGTGTTCTGCGGGAAGTTGTCCGGGAAGCCCGGGCCGAAATCCGCAGCATGGCGGATGCCCTGGCAAAAATCCGGAAATGATGACGATGGCGG
144091	+	primary	yes	-	-	-	TTTTTGACAGCAAGGTTATGCCGCGAAAGCGGCTTGAAGGGCGTTCATCAGAAAAGGGCGACGGGCTGGCGTACACTGTCACCGACGCCAGCCGGGAGCG
145511	+	primary		-	-	EKN05_RS24415	AATAAGAACTCAAAATGAACCACAACAAGAACATAAAGAGACTCTAAAAGAGCAACACCGTTTGACATAGACTCAAAATGAGTCACAATAAGAAACAATA
145520	+	secondary		145511	-	EKN05_RS24415	TCAAAATGAACCACAACAAGAACATAAAGAGACTCTAAAAGAGCAACACCGTTTGACATAGACTCAAAATGAGTCACAATAAGAAACAATAAAAAACTCA
146039	-	primary	yes	-	-	-	GAATTAAACCACAATCCAGAGTGGTTCCTCCAAGATCGATAATCAGGCTGCGTTCAAGTTTGTTTACTTTATCTTTTTTTAGTGATTCAAATGCAGCTGG
146390	+	primary		-	-	EKN05_RS24420	ATGAATATCTTCAGACATTAATAAATGATGTAGCTGAAATAAAAAACATTTCTCATGTAATAGACAGAGAAGTGAAATCTCTGGCAGAAAGCATCAGGCA
146913	-	primary	yes	-	-	-	ATTCGTAAAAATCTGATTTTTTAGTATGTATAAAAGAAGAGCAGGTAATTGACTAAACCTGCTCTTCTTTTATTATTTTTTTAACATAGAAAGATTGCGT
146918	-	secondary	yes	146913	-	-	TGAATATTCGTAAAAATCTGATTTTTTAGTATGTATAAAAGAAGAGCAGGTAATTGACTAAACCTGCTCTTCTTTTATTATTTTTTTAACATAGAAAGAT
146947	-	secondary	yes	146913	-	-	TCCTGTCTGTTGCATTTTTTATGATAATCTGAATATTCGTAAAAATCTGATTTTTTAGTATGTATAAAAGAAGAGCAGGTAATTGACTAAACCTGCTCTT
147043	+	secondary		147134	-	EKN05_RS24425	AAAAGAAGAGCAGGTTTAGTCAATTACCTGCTCTTCTTTTATACATACTAAAAAATCAGATTTTTACGAATATTCAGATTATCATAAAAAATGCAACAGA
147134	+	primary		-	EKN05_RS24425	-	TGCAACAGACAGGAATGCAATAATTTTGCATTATCTCGTTGCTTGTAATGCAAATATGCATTATTGTCAGTGTGTGACAATAACAGAGAGATGACGATGG
147388	+	secondary		147134	EKN05_RS24425	EKN05_RS24430	AACGCCGCATGATTTATTACGTGAAAGTACAGACATGTTAGCTGAAGCTCTTGCAGTGATTTCCAATCTACAGGTGTGGACTGAACAGCAGGATGGGATT
147772	-	primary	yes	-	-	-	GCCCGGATATTACTGCCATCCAGCGCGGTGGCAGACCAGTCAATAAAGCCGTTTGCATCAAGTAGCGAAAGCAACCTGTTGAAAATAATATTAATCACGC
148527	+	secondary	yes	148534	-	-	GGGAAAGGGCCTTTCCGAGAGTGGTAAAGGAGAGGCCCTGGAAATACCCCACAGCCCTGAAAAAGAGCCAGTCAGTTGCTTAACTGACTGGCATTAGCCC
148534	+	primary	yes	-	-	-	GGCCTTTCCGAGAGTGGTAAAGGAGAGGCCCTGGAAATACCCCACAGCCCTGAAAAAGAGCCAGTCAGTTGCTTAACTGACTGGCATTAGCCCTGAAGGT
148837	-	primary	yes	-	-	-	ACCTGGCAACGCGTTCAGCAAAAGAATATTATATGCGTATTCGACCTTTTGCTTTTTATGGTGTTTCTACGTGTAATACAAAAGAACAGGATACATTATC
149311	-	primary		-	EKN05_RS24435	-	ATTTAAATTATGTGATAGCACACACAATTTTATTATCCAGTACTTTATACTCTTAATGAAATAATTATAAATATTTATCCTCTATAAGGAGATGTTATAT
149330	-	secondary		149311	-	EKN05_RS24435	TTTTAGCATCTTCTGATTTATTTAAATTATGTGATAGCACACACAATTTTATTATCCAGTACTTTATACTCTTAATGAAATAATTATAAATATTTATCCT
149337	-	secondary		149311	-	EKN05_RS24435	ACCTTTGTTTTAGCATCTTCTGATTTATTTAAATTATGTGATAGCACACACAATTTTATTATCCAGTACTTTATACTCTTAATGAAATAATTATAAATAT
150784	-	primary	yes	-	-	-	TAGCGCCTCGCAAAATCCAGCAAACTCTCAGCTGTTGAGCGATGTATACGCCACTTCTTGATTGTTTCTGTTATTTTGCACATTGCTGCATTTGATGCAC
150795	-	secondary	yes	150784	-	-	CTATCGCATTGTAGCGCCTCGCAAAATCCAGCAAACTCTCAGCTGTTGAGCGATGTATACGCCACTTCTTGATTGTTTCTGTTATTTTGCACATTGCTGC
150835	-	secondary	yes	150784	-	-	CTGGACCAGAACTTTCCATAGTACTCAATCCAGCCTCTCACTATCGCATTGTAGCGCCTCGCAAAATCCAGCAAACTCTCAGCTGTTGAGCGATGTATAC
150919	+	secondary		151193	-	EKN05_RS24455	AACAATCAAGAAGTGGCGTATACATCGCTCAACAGCTGAGAGTTTGCTGGATTTTGCGAGGCGCTACAATGCGATAGTGAGAGGCTGGATTGAGTACTAT
151188	+	secondary		151193	EKN05_RS24455	EKN05_RS24460	GTGCATCGAATGAGTGATCAAGAGCCGTATGACGCGAGAGTGTCACGTACGGTTCCGTGAGCAGCCGGAGAGTGAAACTCTCTCCGGCGGGGTTCCGATA
151193	+	primary		-	EKN05_RS24455	EKN05_RS24460	TCGAATGAGTGATCAAGAGCCGTATGACGCGAGAGTGTCACGTACGGTTCCGTGAGCAGCCGGAGAGTGAAACTCTCTCCGGCGGGGTTCCGATAGCGGT
152043	-	primary	yes	-	-	-	ACAGAAGTAAAGTTCGTTTTGTTCAGACCAGTATGGGCCATCTGATTCTGAGCGCTCTGACAGAACGTATTGACGCAGATTTTGCTGTTGTCAGTGGTGG
152450	+	primary	yes	-	-	-	CCGTTACAGAATTCAAAATCAGCCTGACCGACATATTTTCCCCACTCATGCGCTTGTACAATCCAGATGCCATTTTGTTTATCTGGTACACAGGTTGTCC
153099	+	secondary	yes	153284	-	-	CACCGGTGTTAATATCACCACCAGATAATAATAGAACACTTCCGCCATTATTTATTACTTTCTGCCGGATATTGTCCACCAGAGTTTTTTGGGAGGATAA
153284	+	primary	yes	-	-	-	TCATACGCTATAGCAGGATTTCCTGTCAGTAATGACAGGGTGAACATTATTAGCGTAATGTTTTTTTTTAACGGTATCATTGTACCTGTATGAACGCATC
153754	-	primary	yes	-	-	-	TACTGGCATCAACAGGAAGTACAGGCGACTCGTATGACAACGCGATGGCGGAGAGCATCAATGGTCTTTACAAAGCGGAGGTAATACACCGTAAGAGCTG
154331	+	primary	yes	-	-	-	TGCCACAGTGCATCTGGCCACTCTGATACCTTCCCGTAACAACTGACGCCAGACTTTACACCGTATACCTTGTGATTTTCATCGTATACGCGCTGTATCT
154721	+	secondary	yes	154790	-	-	GCCCTCCATCACCGCCCCCGGTATCCCGCTCATGCTGGCGACCCCAGACACGCAGAGTCTCCGGCGTACAGCCAATCTTTGGAGCAATGGAACAAATTGT
154733	+	secondary	yes	154790	-	-	CGCCCCCGGTATCCCGCTCATGCTGGCGACCCCAGACACGCAGAGTCTCCGGCGTACAGCCAATCTTTGGAGCAATGGAACAAATTGTCGCCCATTGTGA
154790	+	primary	yes	-	-	-	AGCCAATCTTTGGAGCAATGGAACAAATTGTCGCCCATTGTGAGTCATATTCGCCCTGACTTTCCAGAACCATACGGACTGCCCGTTGACGGACTTCGGG
155461	+	primary	yes	-	-	-	ACCATCATGTGCACAAAAACCCACCGAGCTTTTACACGGTGGGTCCCAGAGAAATGCAGGACATCAACACGCCCTGCATTTTTATTATCAGAAGGTATAT
155486	+	secondary	yes	155461	-	-	GAGCTTTTACACGGTGGGTCCCAGAGAAATGCAGGACATCAACACGCCCTGCATTTTTATTATCAGAAGGTATATTTCACACCCAAAATACCTTGGGTGT
155494	+	secondary	yes	155461	-	-	ACACGGTGGGTCCCAGAGAAATGCAGGACATCAACACGCCCTGCATTTTTATTATCAGAAGGTATATTTCACACCCAAAATACCTTGGGTGTCTCTGTAA
156129	+	primary	yes	-	-	-	CTTTTTCATCCTGAAACCAAGAACTGTACAAACCGGCAGTATAACCGCTCACAGTTCCTCGTGAACTATAACTAGTATACTTATTATGAGTTTTGCTATC
156154	+	secondary	yes	156129	-	-	GTACAAACCGGCAGTATAACCGCTCACAGTTCCTCGTGAACTATAACTAGTATACTTATTATGAGTTTTGCTATCCTGATATCCATAAGCTCCCATAATA
157654	-	primary	yes	-	-	-	TCATTAATACTCCATGAAGGTTCTGTCATTACTGGTGATGTACAGGTTAACAATTCATCCATTCTGAAAATTATCAACAATGATTACACTGGGACCACAC
157878	+	primary	yes	-	-	-	TAGCATTACCTGCTACATTTTGTGTTCCATCATCTTCTTTACCTGAAATTATATATCCGCTATTAGCAATGGTCATATTGCTACCATTTATAGCATCCCC
158166	-	primary	yes	-	-	-	GTGATGGTGGTGAGGCTGTTACAGGAGACAATCTGTTTATAATAAATGGAGAAATTATTTCAGGTGGACATGGTGGCGATAGTTATAGTGATAGTGATGG
158566	+	primary	yes	-	-	-	GTTGGAAGAAGTTATATACCACGCATCCATTCCATCTTCACCAGCTCCCAAGGGAGAAAGTCCATCAACAGGTGTTAATAATTTTTCATAATTGTCCTCT
158877	-	primary		-	-	EKN05_RS24480	TCATAGTAAAATTATTAATTTATTATCGAACATATAGCTTTCCCCCTCTTTTTTTCAAAGCAAGACACAGGTAAATTTCTCCCGTTGCATTGATATATAA
158881	-	secondary		158877	-	EKN05_RS24480	ACTATCATAGTAAAATTATTAATTTATTATCGAACATATAGCTTTCCCCCTCTTTTTTTCAAAGCAAGACACAGGTAAATTTCTCCCGTTGCATTGATAT
158888	-	secondary		158877	-	EKN05_RS24480	GAAGCAGACTATCATAGTAAAATTATTAATTTATTATCGAACATATAGCTTTCCCCCTCTTTTTTTCAAAGCAAGACACAGGTAAATTTCTCCCGTTGCA
158894	-	secondary		158877	-	EKN05_RS24480	CGGTTTGAAGCAGACTATCATAGTAAAATTATTAATTTATTATCGAACATATAGCTTTCCCCCTCTTTTTTTCAAAGCAAGACACAGGTAAATTTCTCCC
159261	+	secondary		159282	-	EKN05_RS24485	TTGTTTTTAGTGGAAATGTATCGTTTTCTTAAAGAGAAGAATAACATTCCATTTTATTATGTTCCCAATTTAATTATATTAATATATATTGGCATTAATA
159282	+	primary		-	-	EKN05_RS24485	CGTTTTCTTAAAGAGAAGAATAACATTCCATTTTATTATGTTCCCAATTTAATTATATTAATATATATTGGCATTAATAGGAAAATACATCAGGAGAAAT
159288	+	secondary		159282	EKN05_RS24485	-	CTTAAAGAGAAGAATAACATTCCATTTTATTATGTTCCCAATTTAATTATATTAATATATATTGGCATTAATAGGAAAATACATCAGGAGAAATCAAATG
159552	-	primary	yes	-	-	-	GAACTTAACAAGTTATTATATTCTTTTGATGAAAGTTGAGTGGATTGTATTTTATCTCCATCAAGATAAAAAACCGAACATATGCCTTTGTTAAGGCATA
159663	+	primary	yes	-	-	-	CAAAGGCATATGTTCGGTTTTTTATCTTGATGGAGATAAAATACAATCCACTCAACTTTCATCAAAAGAATATAATAACTTGTTAAGTTCACTCCCCCCC
160026	-	secondary	yes	160121	-	-	GATTGCCAGAATGCAGATGTTAGTGCAGATATAAATGCAGGGTCTTGAAAGAGTGAAGTAAACAAAAGTTTTTCTGTTTGAAAACATAGGTCTTGTTGGG
160121	-	primary	yes	-	-	-	CTCGTTGTTCAGGCATGAAATTAAGCCTGTTTTCTATGTTTTCGGACATAATTTGGGCATATATGTGTTCCACAGAGGAAGACGTGATGTGAAGAGATTG
160466	-	primary	yes	-	-	-	TTTTAGCTTTGGTTTAATAGTTTATAGAGCTGTTCTGAAGAACGTTTTTTTACAGTCTGGCAGCCAATATAATATTGGCTTAAACATCAGGAGATATGAT
160555	-	secondary	yes	160466	-	-	TCTTTCTCAGGGAGTTTAGTCTCCAGGATTTCCGGGGCGGTTCATAATGATATAAAAAGGATGGGCTGAGATTCTATTGGTCCCCATCCTTTTAGCTTTG
160560	-	secondary	yes	160466	-	-	TTACCTCTTTCTCAGGGAGTTTAGTCTCCAGGATTTCCGGGGCGGTTCATAATGATATAAAAAGGATGGGCTGAGATTCTATTGGTCCCCATCCTTTTAG
160622	+	secondary		160820	-	EKN05_RS24490	ACGTTCTTCAGAACAGCTCTATAAACTATTAAACCAAAGCTAAAAGGATGGGGACCAATAGAATCTCAGCCCATCCTTTTTATATCATTATGAACCGCCC
160778	+	secondary		160820	EKN05_RS24490	-	ACACGTTTTTCCCCTGAAGTCCGTCAACGGGCAGTTCGTATGGTTCTGGAAAGTCAGGGCGAATATGACTCACAATGGGCAGCGATTTGTTCCATTGCCC
160797	+	secondary		160820	EKN05_RS24490	-	TCCGTCAACGGGCAGTTCGTATGGTTCTGGAAAGTCAGGGCGAATATGACTCACAATGGGCAGCGATTTGTTCCATTGCCCCAAAGATTGGCTGTATACT
160820	+	primary		-	EKN05_RS24490	-	GTTCTGGAAAGTCAGGGCGAATATGACTCACAATGGGCAGCGATTTGTTCCATTGCCCCAAAGATTGGCTGTATACTGGAAACTCTGCGTGTCTGGATAC
161147	-	primary	yes	-	-	-	ACAGTGCATCTGGCCACTCTGATACCTTCCCGTAACAACTGATGCCAGACTTTACGCACAGCGTATACCTGATGATTCTCATCGTATACGCGCAGTATCT
162117	-	primary		-	-	EKN05_RS24500	GCCTGCACGCCGACACCGAGGGGCCTTCCCTCATCTCTTGTGCTGCATGGCTGCACAGGGACTCACGTCCCCAGGACGCGCCTTCGTGGCACACAGTCAT
162220	-	secondary		162117	-	EKN05_RS24500	CGTCTCTTCGAACCATACCTGATCGGCTCACGTCCGACCTTTTCCCATCTCGCTCACCACCACATCTCTTAAATGCAGCAGCAGTGGATGGTTTGGTGCC
162323	+	primary	yes	-	-	-	CACCAAACCATCCACTGCTGCTGCATTTAAGAGATGTGGTGGTGAGCGAGATGGGAAAAGGTCGGACGTGAGCCGATCAGGTATGGTTCGAAGAGACGAA
162333	-	secondary		162117	EKN05_RS24510	-	GCTTTTATGCCGGATGCCGCGCAGGCAGTAAACATATCCCACAGGAACGACTCCACCATTGTTTTGACATCATCTATATGCTTTCGACACATCATCAGCG
162452	-	primary		-	-	EKN05_RS24510	TCCGTCCCTGTACCCCGCATTGGTACTCTGGCGCTCATGGGGCTTCCACTTGCGCTTCTCCCTTCACATCGGGGTGACAGGTCCACGTTCCCCACAAGAG
162550	-	secondary		162452	-	EKN05_RS24510	AAATCCCCGGAAGTATTCAATCAAACAATTACACCATAAAAGGAAGAGGGGGCCCCAATTAAGTTGTCAAGCATGTTTACTGCGCAATCGCTTGGTGCTC
162598	-	secondary		162452	-	EKN05_RS24510	AATACAAACTTTTTGTAAAGTATATTAAATATACTTCATTTCATACTGAAATCCCCGGAAGTATTCAATCAAACAATTACACCATAAAAGGAAGAGGGGG
162643	-	secondary		162452	-	EKN05_RS24510	TAAAGGGGCTTGGCAGTTTGGATAAACTATTGTCCTTATTCCACTAATACAAACTTTTTGTAAAGTATATTAAATATACTTCATTTCATACTGAAATCCC
162887	+	secondary		162896	EKN05_RS24515	-	CGAGTAGGCGGCCTGACGGCTGCGGCTTGTCATGGCCTGTGATTACCGTTATAAAAACAGACAATATCATTGTCTTTCAGGTAGTTATATGGCCCGTTCA
162896	+	primary		-	EKN05_RS24515	-	GGCCTGACGGCTGCGGCTTGTCATGGCCTGTGATTACCGTTATAAAAACAGACAATATCATTGTCTTTCAGGTAGTTATATGGCCCGTTCAGCTAAACCA
163274	-	primary	yes	-	-	-	GTGGCTGTTGTAACGCAGGCCAATTTCATCCTGACCGGCATAATGTTCCAGGCGGCTCATCTGCACCGGCTGCTTCTCCAGCCAGTTAAGCCATCGGTTT
163454	-	secondary	yes	163274	-	-	TGCCTCGCCGTTTTTCTCACTGTCTCCGTTATGGCGTACACCACATCTTCCAGTAATCGCCGCTTCACCGGACTCAGGACCCCGTATCACTATCCGGAAC
163497	-	secondary	yes	163274	-	-	GTCAACCTTCAGTCACTGCTGATACATCCCTCTCCTTGTGATTTGCCTCGCCGTTTTTCTCACTGTCTCCGTTATGGCGTACACCACATCTTCCAGTAAT
163724	-	primary	yes	-	-	-	AATCGGTATAGACACTTAATATTGCTTACATTGATTGATTCAATGTATCTCTGATGGTTTTTTGCTCCGTTCCCCTCAATATGGACGCAACTTCCCCTCT
163761	+	secondary		163935	-	EKN05_RS24525	CTGGCAGAGCAGGTTATGATGCATGAGCAGCTGGCTCGAATACGGTGGGGCGGCTGAGAGTCGCAGAGGGGAAGTTGCGTCCATATTGAGGGGAACGGAG
163935	+	primary		-	EKN05_RS24525	-	CAGGTTGTGTTGAATAAACGCGCATTCTTCGGTGCTTTTTTAATCTTTTGGGGATTTAAATTCCTATCGATGGACATGAATGCAGGCTATATAAGAGCAG
164736	-	primary	yes	-	-	-	GTGCCCGTGCGCAGCGCGATGACTGGCTGAAGAAAGAGATACAGCGCGTATACGATGAAAATCACAAGGTATACGGTGTAAAGTCTGGCGTCAGTTGTTA
165277	-	primary		-	EKN05_RS24535	-	CTGACGACGACTTTCAACAGGAAGATGCGGATGTTCATTCTGAACCGCCCCGGGAATCCTGGAGACTAAACTTCCTGAGAAAGAGGTAAACAGGATGACT
165653	+	primary		-	-	EKN05_RS24545	GGCAGAGATGGCTGCGGCCAACAGTGACGTCCCCATGATGAAGAATGTGGCTAAAACGATAGGGAAAAGGTTGTACAGTATCCTGAACGCCATGCGCCAT
166052	+	secondary		166323	EKN05_RS24545	-	ACTTGTCGGTGTTGCTCAGGTAAACCGGGACTCGGGAACTCTGCGCGGTCGACGAACCATTTTCGGTGATTGTGCTGGGGAAGAACAGCTCTGTACATGG
166309	+	secondary	yes	166323	-	-	AATCGTATTTATGAAAACTGGATTGTGGGCCATAAATATTCCAAAAAGATAGCCCGCTCCGTTTATTACCGGAACGGGCGAGAGCATGACATTGTCTGTT
166323	+	primary	yes	-	-	-	AAACTGGATTGTGGGCCATAAATATTCCAAAAAGATAGCCCGCTCCGTTTATTACCGGAACGGGCGAGAGCATGACATTGTCTGTTATTATAATGAGACT
166645	-	secondary	yes	166654	-	-	GCTAGGAAATTAACAATAATATCATTGTTAATGCATATTTATCATATCAAAATACTCTGCAGAATGCTACTATCAAAACCAGACAAGTGAACAAAACTTG
166649	-	secondary	yes	166654	-	-	TCATGCTAGGAAATTAACAATAATATCATTGTTAATGCATATTTATCATATCAAAATACTCTGCAGAATGCTACTATCAAAACCAGACAAGTGAACAAAA
166654	-	primary	yes	-	-	-	AATTTTCATGCTAGGAAATTAACAATAATATCATTGTTAATGCATATTTATCATATCAAAATACTCTGCAGAATGCTACTATCAAAACCAGACAAGTGAA
166661	-	secondary	yes	166654	-	-	ATCTTTTAATTTTCATGCTAGGAAATTAACAATAATATCATTGTTAATGCATATTTATCATATCAAAATACTCTGCAGAATGCTACTATCAAAACCAGAC
166669	-	secondary	yes	166654	-	-	AAAAGTTGATCTTTTAATTTTCATGCTAGGAAATTAACAATAATATCATTGTTAATGCATATTTATCATATCAAAATACTCTGCAGAATGCTACTATCAA
166708	+	secondary		166755	-	EKN05_RS24550	ATTGAAGACATTACCAACTAGCGTTACTAAATGTTGACCAAGTTTTGTTCACTTGTCTGGTTTTGATAGTAGCATTCTGCAGAGTATTTTGATATGATAA
166722	+	secondary		166755	-	EKN05_RS24550	CAACTAGCGTTACTAAATGTTGACCAAGTTTTGTTCACTTGTCTGGTTTTGATAGTAGCATTCTGCAGAGTATTTTGATATGATAAATATGCATTAACAA
166734	+	secondary		166755	-	EKN05_RS24550	CTAAATGTTGACCAAGTTTTGTTCACTTGTCTGGTTTTGATAGTAGCATTCTGCAGAGTATTTTGATATGATAAATATGCATTAACAATGATATTATTGT
166755	+	primary		-	-	EKN05_RS24550	TTCACTTGTCTGGTTTTGATAGTAGCATTCTGCAGAGTATTTTGATATGATAAATATGCATTAACAATGATATTATTGTTAATTTCCTAGCATGAAAATT
167000	-	primary	yes	-	-	-	GTAGGGTAATAGCAAAAAATAGTCTAAAAAAACTCAGGTCTTGTATTTTACTTCTTTTCTTTATAAGAAGAAAAAATAAAATACCAATCCCCCAACCGGT
167120	+	secondary	yes	167222	-	-	TTTTATTTTTTCTTCTTATAAAGAAAAGAAGTAAAATACAAGACCTGAGTTTTTTTAGACTATTTTTTGCTATTACCCTACTGTTTTTCCCTGTAATATT
167136	-	secondary	yes	167000	-	-	CATGATACAGAAAAGATCCGTCCATATATACGAATTATTATTGAAATAACCAATGAACTAATAATGAATGAAAGTGATAATGGAAGTATGAAATATTGTT
167155	-	secondary	yes	167000	-	-	AAAAGGGATATCTGAAAAACATGATACAGAAAAGATCCGTCCATATATACGAATTATTATTGAAATAACCAATGAACTAATAATGAATGAAAGTGATAAT
167222	+	primary	yes	-	-	-	AACTTTTAATTCTCAAACAATATTTCATACTTCCATTATCACTTTCATTCATTATTAGTTCATTGGTTATTTCAATAATAATTCGTATATATGGACGGAT
167485	-	primary	yes	-	-	-	GCTCAATACATATACTTCGAACGCATTATATATTCATTTAATTCACTTTGTGGGAGAGGATTATTACTTTCTGACATAAACATCATTGATTTCATAAAAT
167953	-	primary	yes	-	-	-	ACTGGTGCTGTCCGTCACAGCACCTCATGTCCTGCGGACAGGGCAAGCTGACCGGCCATAACAACTTTCAGTTCCATCAGGGAAGTGGAAGCTAGACGCC
168084	-	secondary	yes	167953	-	-	CGCATAGCAATGTTCTGTTGAATTACGTGGCATAGCCAGTAAAGTCTCTTTTGCAGCAGCGGGTACCGCATACCACATACACATTAGTGCAACTATCAGC
168187	-	secondary	yes	167953	-	-	CAGAGTAATAGTAGTCACTGTTACATTCGACCCAGCTCTTTCCCCCGGGGGGATGCGGGACCACTCGGAAATACACCCCATATGGTCCGTGCACATTAAT
168504	-	primary	yes	-	-	-	CACTGCAAAATTCAGGCGAATGCTGTTTACGTGTTTTTTTGCTGGTTGATACTGTTTTTGTCATGTGAGTCACCTCTGACTGAGAGTTTACTCACTTAGC
169259	-	secondary	yes	169299	-	-	AAACGCGCGGGATATCAGTCTGCTGAGGTATATGCCGGCCTGACACAGGCTAAGTGTGCCCGGGAATCGGTGCAAGTATAAAAAACAGCCTGTTGCGGTA
169299	-	primary	yes	-	-	-	GCCGGGCCATCGCGGGACTGAATGTGGAGGGGCTGAAGAAAAACGCGCGGGATATCAGTCTGCTGAGGTATATGCCGGCCTGACACAGGCTAAGTGTGCC
169322	+	primary	yes	-	-	-	CACTCCGGTGTTTTCTCTCTCTGCATGGTCGATTCTTATACCGCAACAGGCTGTTTTTTATACTTGCACCGATTCCCGGGCACACTTAGCCTGTGTCAGG
169362	-	secondary	yes	169299	-	-	TGAAACAGTTCCTGAGTCGTGACCCGTTCGAATGCGTGCTGTGTGGCGGCCGGATGGTATACCGCCGGGCCATCGCGGGACTGAATGTGGAGGGGCTGAA
169685	+	secondary	yes	169828	-	-	TTAAAAAACTTCTCCGGGATGTGCTGTTTCAGCCTCGCGACCAGCTCACGCTGTGTCAGCGTTTCCGTCGCCGTTTCTCCCGTTTTGTGGTCCAGGTAAC
169828	+	primary	yes	-	-	-	GGCCGCTATCGGCGGCTTCTTCAGATAACGACCCAGGTAGCGCGCCGTATTCCTCCCGCCGGCCGTTTTTTTCGACATGTACACATGCCAGTATTTTCCT
170703	-	primary		-	EKN05_RS24575	EKN05_RS24570	AAAACCGCCCCTGTTCGTCCTGTTGTTGCCGCACGCTCCGCAGAATATGTATGCTCTGAGGACCTGTTTTATTAAGGACTCATCCTCTTATGTTGACCCG
170731	-	secondary		170703	-	EKN05_RS24575	ACCACGGCAGCCTGACGGCTGCAAATTGAAAACCGCCCCTGTTCGTCCTGTTGTTGCCGCACGCTCCGCAGAATATGTATGCTCTGAGGACCTGTTTTAT
170973	-	secondary		170703	EKN05_RS24580	EKN05_RS24575	GCTGAAAAATGAAAGCCTGAGCCACTATCGTTTTAATAGCCGGGATGAGGCCATCTCAGTAATACGGGAATACATTGAGATTTTCTACAATCGTCAGCGT
171124	+	primary		-	-	EKN05_RS24585	CCTCATCCCGGCTATTAAAACGATAGTGGCTCAGGCTTTCATTTTTCAGCGTTCCCCAGAAGCTTTCCATCGGAGCGTTGTCGTAACAGTTTGAGGTAGC
171514	+	secondary		171599	-	EKN05_RS24590	TTGAGCGAGATATATTAAAAAAAGCAACAGCGTATTTTGCACAGGAGTCGCTGAAAAATACGCGTTAGTCGAACAATGGCGACAACAATTCCCTGTTGAA
171599	+	primary		-	EKN05_RS24590	-	CAATTCCCTGTTGAAGCGATGTGTCGGGGTGAGGTAGCCTGAGTTTAACGGACACTCCTTCCTGAAATAGAATGGCATCAGAAGGAGCTAATAATGAGCA
172342	+	primary	yes	-	-	-	GCTCCTACAGCACCAAATCAGGTCTGGGTGGCGGACCTGACGTATGTTGCCACACAGGAGGGATGGTTGTACCTCGCTGGCATCAAAGATGTTTATACGT
173536	+	primary	yes	-	-	-	TGAAAAATGAAAGCCTGAGCCACTATCGTTTTAAGAGCCGGGATATTTCGTCAGCATACGGGAAAACTGATTGAGGTCGGCCTCAGTTTTGAGGCCTTTA
173645	+	secondary	yes	173536	-	-	GCCGCAAGGGCTTTAAGCTTCTTTTCGTCCATAATTTACCTGTCTCCGTTGTTGGAGTAAACATATCAAAAACAGGCAATTACACAATTTAAATTACAGT
173867	-	primary	yes	-	-	-	GATAAGACAGCAAAAACGACTGACCATAATCCTTCTTTTATTAGGAGTTGATAAGAGAGACTATTCATCCTGTAATGTTAAAACTCTGTTATATAGTATT
173911	+	primary	yes	-	-	-	TAAACGATTACTCTCGGTTAGTATCTCATGATCATTTACAGACTTTGCATAATCGCGAATACTATATAACAGAGTTTTAACATTACAGGATGAATAGTCT
174279	-	primary		-	EKN05_RS24600	-	CTTATTGTTTGGCTTGAGCAGGTTGAAAACACTCATTAATAAGTAAAGGAGATGTGTTATATGGGAGTTAATTTCTGTAATAAAATAGGTATTGATCAGT
174863	-	primary	yes	-	-	-	AAAGCATTCTGCTTCTTATTATTCTAGCATTAACAACCTATTTCTTTTGGATTAATGACCGAAAAATAATTTTTTCTCAGGTGTTTTCTAGTGTTGATGG
175163	-	secondary		174863	EKN05_RS24605	-	TAGGGACATTTACTATAATATCATTCTTTTCCTTAAGTGATGTAATGCTCTTATACAGATATGTAATAATTAATGACTTCGAAATTAATGAGGGTAAATA
175418	+	secondary	yes	175670	-	-	TTGCGGCATCCTTTAGTTTTTTAGGTGTCGGCTTTTCTGTTTTATTTGCCATAATATTTTATCTAACAAATAGATTTGTGAAAAATTTATGTTCACCGAG
175505	+	secondary	yes	175418	-	-	TATGTTCACCGAGGAAAAATTGAACTTTAGAAAAGTAAATAGTAGAAGAACAGATGAAAATAATAAATATTGCAAGTAAACTTTTAATAGTTAATGATAC
175670	+	primary	yes	-	-	-	ATACTATCATAACAGGACTGGCTAAAATAACAGCCTGACTTGCCAATAAAGTCAGAAATGTTAAGATATTTGAGATACGGAAAGAACATTGAGAAAATAA
176073	+	primary	yes	-	-	-	AGAAGTAATTAATCCTGATGCAACAAGAAAAATCACAGGTATTCTAATAGATGGAGAAATTATACCGTTATTTAAAAATGGAAGAAAGAAAAATAATGGA
176199	-	primary		-	EKN05_RS24615	EKN05_RS24610	ACAGACAGTGACTCAACTCCAAGAGCAGACACTTCCTTTTGGTATAAAGCTTATAGGTGTCTCAATATCTTTGCTACTTCTTTCTGGATGGTATGGTGAG
176627	+	primary	yes	-	-	-	GGACTCATCATCATCATACCAAGTGCAAGTAAAATGCTTGAAATAACAAGATCAACAACAACAAATGGCAAATATAAATAAAAACCTATTTTGAACGCAT
176643	+	secondary	yes	176627	-	-	TACCAAGTGCAAGTAAAATGCTTGAAATAACAAGATCAACAACAACAAATGGCAAATATAAATAAAAACCTATTTTGAACGCATCTTTGATTTCACTTAG
177005	+	primary	yes	-	-	-	GCAATACCATTGAGAGTCATATTTGATGGAACCTGCTGCAAACCAAGTGCATTTCGTACCATTACAAAAACAATAGAAAACTTTATATAACAGGTACCAG
177460	+	secondary	yes	177650	-	-	TTTTTGCCTCATTATTATCATTCACAATATAATCCCCAATAATAACTTGATTACACAATAATAAATTATAAAGTTTCTGAACTATGATTATATCACCAGT
177558	+	secondary	yes	177650	-	-	GTGCGAATTCTTTTTAAAGTAGCCAGCCTTACATTAGATGAACCTAAGCAAAACTCTAAAAGATGATGCAATAAGTCAAGAGAAACTTGATTACGTAATA
177650	+	primary	yes	-	-	-	ACGTAATACCGGCATCTTGTCAAAATAAATAATACCTAAAGAAGAGGAAAAACAGCATAAATGACTCCCAGTAGTTGCATACTGGATTTCATTCGTGATC
178013	+	primary	yes	-	-	-	AATCTGTAGTTTTTCGTTAGCGTCAAAATGTTTAATTCTTAGCATTCTTCTTCACTCTGTTCATTATATCCTGTACTATTATTTTTATTCCCCTTATTAT
178637	+	primary	yes	-	-	-	AAAATATTTTCTTTAATGGCCATTGATTCTGGAATATCAGAATATGTCGCTCGTTCGTTTCTAAGTTCGAACGCATTTTTAATGCCACTATAAATTTCTC
178781	-	primary		-	EKN05_RS24630	-	AACTTTGCCAAACAGTTGATACTTGATGAGTTATCACAAGAGGATATGAAGTATGGCATTAGATAATATAAACCTAAATTTTAGTAGTGACAAACAGATA
179057	+	secondary	yes	179206	-	-	CTCATCAATATCTTTTTGAATTTCTTCAATTCTTCCCTTTAGAAGAATTCGTTCAGACTGATATTGGATAATATGCTTTTTTACTATAGCGATCTTACGT
179197	+	secondary	yes	179375	-	-	GTTCTAAGTCATTCTCCAGTTGCAGGAAGTATATAATCCTTTTATCTAATGCCTCCACATCTCGATACAAAGAGTTTTTTTTTTAGTGTTAATATGTGTG
179206	+	secondary	yes	179375	-	-	CATTCTCCAGTTGCAGGAAGTATATAATCCTTTTATCTAATGCCTCCACATCTCGATACAAAGAGTTTTTTTTTTAGTGTTAATATGTGTGCTTCAATTA
179375	+	primary	yes	-	-	-	ATTGTCTGCTCATAAGTAAAACCGAGTCGATAATCTTGCTTCAGAAAACTCTCAACAACAGATATTTTGTTGTAGATTTTATCCTGAGAGGCATTCTCCC
179404	-	primary		-	-	EKN05_RS24635	AAAAGTATAAGCAGGGTATTTACACAGGTTGTTGATGAAAAACATCGTATTATGGCCGCTGCATTTCGGGAGCTACTTTCTGAAATAGAAGAGCTAAGGA
180264	+	secondary	yes	180489	-	-	ATAGCGGAGGAGCATTATCTACAGGTCGATAAAGAATTTCACTGTTATCCGTAACAGCAAACTTATCAGTAACCTCCCCTAAAGGATTGACTACTGCTCC
180429	+	secondary	yes	180264	-	-	AAAGTCCACGAGAATTTCCAATCAAGCTTAATATTGTTTTTTCATCATGAAATCCTACAACCTGAGCTCTTGCAACAATTTCATTACTTTCAATTCCAGC
180489	+	primary	yes	-	-	-	CCTGAGCTCTTGCAACAATTTCATTACTTTCAATTCCAGCCTGAATGTTACAAATCTCACCAATCGAAACATCGCTAAGACTTGTTTCCAAGATTGGCCC
180770	+	secondary	yes	180489	-	-	TGAAGCTCTACCAGCTCATTAATGCTATAACTAAAGTTCATTAACATTAAATTTAATATGTTATAAGCAGATGACTGAAGTTTTACATCACTTGGTGCAT
180966	+	primary	yes	-	-	-	AATCTGTAATAATTGATGGAGGACAACCAATCGTGAAAAGACTATCTCTAACTAATTGAACTAAATTAATGTTACTCATATTTAAACCTCACTAAATAGT
181303	+	primary	yes	-	-	-	CCCTTTTCTTATTGCATCCTCAATATATCCGGAAAGCATCACAACTTTAATCTCACCAGAAACAGCTATTTTACTACAAATATACCTAGAAAGTGATGCA
181623	-	primary	yes	-	-	-	GTATTACAGATGAAAATGGAGATATAGATGCTCTAGGTATTCCTGTTGTTTCAACTTCATATAATGAACGTGTTATTTCTTGGGTAGACGTTTCATATAC
182567	-	primary	yes	-	-	-	TTTTTCAATAGTAACTGTTGTGCAGTTCATTGTTATAACAAAAGGATCTGAAAGGGTTGCGGAGGTAGCTGCTCGCTTTTCTCTTGACGGTATGCCGGGG
182731	+	primary	yes	-	-	-	TATAACAATGAACTGCACAACAGTTACTATTGAAAAAATAACAAAACCTACAGCCAGACTATCACCAATGACAAACTGGCCAAATGTAGTAATAATTTTA
182840	-	secondary		182567	EKN05_RS24650	-	TATGTTGATCATACCATTACCTACATACCTTGTTGATTTTTTAATAGGGCTTAATATTGTACTTGCTATTCTCGTTTTTATGGGATCATTTTATATTGAA
182891	+	secondary	yes	182731	-	-	AATGTCGTTATCAACAAAACCGAAGGGAATGTAGAAAAACTCAATATTCTTTCAATATAAAATGATCCCATAAAAACGAGAATAGCAAGTACAATATTAA
183753	-	primary	yes	-	-	-	AAGAAGATGAAATTAATCACAAGATTTTTGATTTAAAGAGAACGTTAAAAGATAACCTTCCTCTAGATCGGGATTTTATAGACAGACTAAAGAGATATTT
183853	+	primary	yes	-	-	-	AAAATATCTCTTTAGTCTGTCTATAAAATCCCGATCTAGAGGAAGGTTATCTTTTAACGTTCTCTTTAAATCAAAAATCTTGTGATTAATTTCATCTTCT
184598	-	primary	yes	-	-	-	TTTGACACAAGAGAATATTCCGGCTATATTTGATAATAACAGGACTTTTTATGTGTCATTAGTTGGTGAGCGCAATTCTTCGTTGGAGCATGTTACGTAT
184927	+	primary	yes	-	-	-	ATCACCAAATGAAGCCGTTCCTTGCCAATTAACACCAAGGTTATTTAATTCAGATTTATCAATATCGATTATCCATAATGATAATTCTATATGTCGTTTG
185266	+	primary	yes	-	-	-	TAAACGTTCTACAACAGTAGCCACCCCTGGGATGACAATATCCTCCCCTCTCATATTATAAGTTCTGTCACTAACAAATGTATTTTTTAATTTTATAACC
185492	+	secondary	yes	185266	-	-	CTTATAGGATATCTGTGATCATAAAGGTTAGCATCCTTCAGATACTGAATAAGATAATTAAGTGATATATTCTCCAGCAAAATAACTTTGCTTATTAATT
185564	-	primary		-	EKN05_RS24660	-	TTTTTCTGCGTTATTAAATTATCCTATTGTTGTTAGCAAACAAGCTGCAAAAAAGAGAATATCTGGGGAGTTTGATTTATCTAATCCAGAAGAAATGCTT
185876	+	primary	yes	-	-	-	ACAATCAAGAGAGTCAAAGATTTAATATTAAATTTTTTCATTTATTTTTTTCACTAAAAAAGTAATATTCGATAATTCTCTTGCAGAAAAGCCTAGTCGT
186329	+	primary	yes	-	-	-	CGATTCGGTATTACAACTATCCCGAAGATCATTCTCATGATAGAAATGAATACATTTTTCAGCATGGCTATGCTCTACTAGAGCACCACTGAAATAGTCC
186429	+	secondary	yes	186329	-	-	CAAAAAGCAAGAAATTTTGCACAACTATTAATGTTAAAGCGATAATGATAGTTCACATTATCACTGAATTTTATATTTTGATTTCGGACAAAAAAAAACC
186573	+	secondary	yes	186329	-	-	TTACAAGCTCAACGTTAACTGGTTCATGTCCACTAGAGTAAATGTAAAACATATTACTTGTATTTAGACCTTTATATTTACTCACAATACAATTATATCC
186653	+	secondary	yes	186891	-	-	CTCACAATACAATTATATCCCTCGAATTAATTTTAATTTAACTTCCCCATCCTTCTCTATAAGGATGGTATCATTTATCTTATTACCTTTTAAAACAACC
186891	+	secondary	yes	186984	-	-	TTAGAGTAAACATTTATACTTTTATTGGTTGTATTAAACGACCATAATAAATCATTTGGAATAGAAAAATAATCCTTACTTACAGGAACAATATGCCATT
186984	+	primary	yes	-	-	-	TGCCATTCTTTTTCAGAATTAGATGATGACTTTAAAGCACACCCACTCAGTGTTAATAGCAATATACTTAAAATAAATATTTTCAACTTATTACTACCAT
187330	+	secondary	yes	187483	-	-	GAATTTAATTCACTCTGTGAGAAATATTGCATTATTTCATAGATTATATCCTCATCAAATGATTGCGAAGATGATAATCTCTCATTTAAATTAACAAATT
187483	+	primary	yes	-	-	-	ATTAACAGGATTCTCTTTTAACAAGTCTTCTGCAATTTGTCTCAGTTTCTTATGTGCTAACTCTTTGAAATATTTTTTATCATTTTTTGTTAATTTTTCC
188176	+	primary	yes	-	-	-	ATCGGGACAAATTTCTTTCTACAGGCGTATAATTTCCCTCCAAAGCAATTGGATTAAATAATAAGTTTATTCTTTCATATATACCAACAGATATATTTTC
188748	+	secondary	yes	188832	-	-	CCGATTTAACTTCCTTAACAGGTTGTACATTTGTATAAACATATTCTTCTTTCGGAGTTAATATGACAGATATATTTTCATACTTAACATCAGAAAAGGT
188832	+	primary	yes	-	-	-	TAACATCAGAAAAGGTGTTTTTCAAAAATCGCTTAATATTACTAACTAATAGTTCAGACTCTTTCGGTGAGTCATATATAGCGATTACTGATATATGCAT
189172	+	primary	yes	-	-	-	CCCCTTTTCGACTTGTACCGAGATCCCCTGTTTACCTCCATCAACTTTTCTAGCAGTAATATTATGGCGTTCTAGCACAGATATTATTTCATTTGCCTGT
189334	+	secondary	yes	189172	-	-	GAATAAAATAAAACCTTTATACCTAATCATATAAATTAAGACTTTAATAAAGTTTCAACAGCCGAAACTGTTTTTCTTGCTAACGTGCCAGCTAATGATA
189795	+	secondary	yes	190078	-	-	TGGATTCGAAGGATTTTTAGCTAATTTATCTAGTGCCAATGTTAGTTCACCTTGTAATGTTTGAGTTCCATCATCAAAAGTTTCAGATAATGAACTCAAT
189799	-	primary		-	EKN05_RS24700	EKN05_RS24695	AACAGCAAAGACAGTTATGTAATGTTGAATGATAAACACTGGTTTTTTTTAGATAAAAATAAGTGAGGATAAAATGAGTGTTACAGTACCGAATGATGAT
190078	+	primary	yes	-	-	-	ATGTTCAGAAATCAGTCTATTAATGAGCTCAAGCTTTTCATCTGTCAGTTCTTCTCTGACAGAATATGTAACTTTATTATTTTCACAAATCTCTTTATAC
190609	+	primary	yes	-	-	-	TTTCTTTAAAGAGAGGGAAAAAATTATAATTAACACAACAATAACAGCAAAGAAAAAAAACACCGAGTGGTTCTTATACATTCCGTTTAGTATATGGCCT
191437	+	secondary	yes	191500	-	-	CTTTCACCAGCCTTATCCCAACAATCAGCTCTCCCTAAATGTGGGATAAAACACAGCAAAATAAATACGAAACGGGACATTAATACCCCTTCATTCTTCG
191500	+	primary	yes	-	-	-	AATACGAAACGGGACATTAATACCCCTTCATTCTTCGCGCAAATTCATCCTTCAGCCAACGCACACGCGAAATATAATATTCTGTATTAACATATACATC
191548	-	primary		-	EKN05_RS24715	EKN05_RS24710	TATGCCCTTTTTGTGCATTGCCTGAAAATATAAATGATCTTATATATGCGTTGAGCCTAAATTACTCAGAAAAGATATGCTTAGCTACTGATGATGAAGG
191670	+	secondary	yes	191500	-	-	CATATCTTTTCTGAGTAATTTAGGCTCAACGCATATATAAGATCATTTATATTTTCAGGCAATGCACAAAAAGGGCATAATAAATTTATTGAATCTCCTT
191902	-	secondary		192112	-	EKN05_RS24715	AATTAAATAGTAAATTATCCTCAGAAGAGAAAAGATTATTTTCTACTATTCTAATGAATAGTGGTAATATGGAAATCCAAGAGATGAATACTGGTGTGCC
192097	-	secondary	yes	191902	-	-	AGATTGTAAACAATAAGTTACAAAAAAATGATAATGGAGAGCCGTATAAATTGTCACAAAGAGTGACTCTATTGGCTTATACTATAGGTGCTGTACCTTG
192112	-	primary	yes	-	-	-	CTAACCAGATAAAAGAGATTGTAAACAATAAGTTACAAAAAAATGATAATGGAGAGCCGTATAAATTGTCACAAAGAGTGACTCTATTGGCTTATACTAT
192244	+	secondary	yes	192268	-	-	ACAATTTATACGGCTCTCCATTATCATTTTTTTGTAACTTATTGTTTACAATCTCTTTTATCTGGTTAGCCAGATATATCACATCATTCTTACATGGTGG
192268	+	primary	yes	-	-	-	CATTTTTTTGTAACTTATTGTTTACAATCTCTTTTATCTGGTTAGCCAGATATATCACATCATTCTTACATGGTGGATTTTTTTCTATTGCTTCTGCAGC
192467	-	primary	yes	-	-	-	TCTCTTCTGACGCCGACCAGTTTAACCGGGGGAGAGGAGAGTATGTTAAAAGATCAGGTGAGCGCATTAAAAGGGTTAAACTCTAAAAGGGGGGGGCCAA
193139	-	primary		-	EKN05_RS24720	-	TTACAGAACCAAACAAGCTTAACAGGAAAAAGCCTTTTGTTTGCGCGTGACAAAGCTGAAGTTTTTTGCGAGGCAATAAAGTTGGCAGGTGGTGATACGT
193447	-	primary		-	-	EKN05_RS24720	AATCCCACAAGATAAAGTGCCTGATGTATCAGGCTCGGAGTGTTATAGAAAAAGAGAGAACCCTGTTGAATAAGTATCTTTTTTGTTGTAAAACGAGGTA
193562	-	secondary		193447	-	EKN05_RS24720	TATAATATATTCAATTAATAAATTTAGAAACTTGAGCCTGTTAACATAATCAAATTTTCTTTTGCTGTACATAATATGTACCTCGTGAGCATATGTAGTG
194843	-	primary	yes	-	-	-	ACATTTTCAGTAGGATGTTTGTAAAGTGAAATTGATAAAGGCTTGAATGTTTTTGGTGTGTGGATAAGGTTAATTTTATTGAAACTTTTAAGATAGCTGC
194956	+	secondary		195170	-	EKN05_RS24735	AAAGTTTCAATAAAATTAACCTTATCCACACACCAAAAACATTCAAGCCTTTATCAATTTCACTTTACAAACATCCTACTGAAAATGTATCTTCAGAAGA
195170	+	primary		-	-	EKN05_RS24735	CATCGAAAAATCAATAAAAATTATTGATTATTACAATTCTCTTAAATCGCCAGATCTTGGAACCAAACTTTACATTCACGACTTATTACAGATCAATAAG
195622	+	primary		-	EKN05_RS24740	-	CTGATGAACTCATTGAATCTTTGTATGAATTTTTATTTTGTATTAAACTAACCATTGCAAACATCACTTCAGAAGTGAACTAACATATAGGGGGTATCAT
195769	-	primary	yes	-	-	-	AAGTGGTTCGCTCTTGGCTCATCCAACAAAATAGTTGATTCCCCGAATTACTATCTTTTATTTTGTCTATGACGCTGTCCCTGATTTTATTTATATTCAC
196289	+	primary		-	-	EKN05_RS24745	AATAGAAATAAGCGCAGAGGTTCTAAAGGCTGTATACCGTCAAAGCAATACAAATTAAATCTTTTATATTAAATCTTATACTTATTAAAGTAAAGCAGAC
197300	+	secondary	yes	197317	-	-	ATAAACTAAAAAACGCAGATTCTAAAATAAAAGACCTAGAAAATAAAATTAACCAAATTCAAACAAGATTATCCGAACTCGATCCAGAGTCACCAGAAAA
197317	+	secondary	yes	197610	-	-	GATTCTAAAATAAAAGACCTAGAAAATAAAATTAACCAAATTCAAACAAGATTATCCGAACTCGATCCAGAGTCACCAGAAAAGAAAAAATTAAGCCGGG
197593	-	primary	yes	-	-	-	TACTCTGTTGAGTTCTTCTGCTTTACGTACTTCAGCAGCATACTCATCAGATTTTCTCTCCATTTCAGTTTTTCTTGATTCTTGGAGAGACTGGAATAGA
197610	+	secondary	yes	197620	-	-	ACTTGCCAGTGTTACTCAATTGATGGCAACCTTTATTCAACTAGTTGGAAAAAATAATGAAGAATCTTTAAAAAATGATCTGGCTCTATTCCAGTCTCTC
197620	+	primary	yes	-	-	-	GTTACTCAATTGATGGCAACCTTTATTCAACTAGTTGGAAAAAATAATGAAGAATCTTTAAAAAATGATCTGGCTCTATTCCAGTCTCTCCAAGAATCAA
198097	-	primary	yes	-	-	-	TGCACCAAGAAATTTATTTAATCTGGCAACAGCATTAGTGATTAAATCGTCCAGTTGAGAAGAAAAATTCTTGAGAAACTTTGGTATAAGGTCTGTGAGG
198563	-	primary	yes	-	-	-	AAGTGGAATATGCGCTGCAATCTGCTGATAATTTTGTGATTTTTGTGTTTCGGAAGAACTTTGAGTTTGTTTTGTGGATATATCTGTATATAAAGTCTGG
198649	-	secondary	yes	198563	-	-	TCTGAATCATGCTGAACCTGCTCTGATAACTTTAAAAGTTGATCATCATTTAATGTGGTTGTTAATACGGGATTTTTACCGACATTAAGTGGAATATGCG
199624	-	primary	yes	-	-	-	GAATGATGAGGTGGAAATACTATTAGTCAGAGTTGTTATATTCATGGTTATTTCCTTACAGGAAGAGCCATATATTATTATGGCTCTTGGATATATTAAG
199780	-	secondary	yes	199624	-	-	TTGTGAAAGCTCTTTCTTTAATGCCTGATTTGTTGTTCTGATATTATGAAGGGTGTCGTTGAGCATAGTAAGGGAACTTACAGGATGAGAACTGGTCGTT
200045	-	primary	yes	-	-	-	CATGTTCATATACTTTCAGATACTGTTCATTAATATCATTGATGGAGTTTGCAATTTTAGCCCACAGTTCTCTATGAGATATCATTTGATCTCCATCAAG
200384	-	primary	yes	-	-	-	CCTCGCCATTTCCACCTAGATTATCTAAGCTTTTTAACATATTGTCTATTGGGGTCATGTTTATACTGACAACATATCCCCCGTTTTTTTGAGATACCTT
200480	-	secondary	yes	200384	-	-	ATTTTTGAACTAAAGTTTGAAGATTATTTTTCATTGTTTCATCTTCGGCAGAGAATCCGGCATTCCATGCCTGATATTTTGCATTATCTAGCACAACCTC
201567	-	primary	yes	-	-	-	GTTCTCGTGATAGCTATTGTCATATACTCTGTTGTCAAAAACTCTATTATCGTAAGTTCTATTATCATTATTTATATGATAGTGAATTACAGGTTGGGAT
201724	+	primary	yes	-	-	-	GAGTTTTTGACAACAGAGTATATGACAATAGCTATCACGAGAACCCAGAAAATGATGCACAGTCTCCTACTTCTCAGACAAACGATCTATTATCCCGTAA
202344	+	secondary		202431	-	EKN05_RS24770	GAGTTACAGGAAAAATCAAAGGACATTACAAAATCCACAACAGAACATAGAATAAACAACAAATTAAAAGTTACAGATGCAAATATAAGAAACTACGTAA
202354	+	secondary		202431	-	EKN05_RS24770	AAAAATCAAAGGACATTACAAAATCCACAACAGAACATAGAATAAACAACAAATTAAAAGTTACAGATGCAAATATAAGAAACTACGTAACAGAAACCAA
202431	+	primary		-	-	EKN05_RS24770	AGAAACTACGTAACAGAAACCAACGCAGATACAATTGATAAAAATCATGCGATCTATGAAAAGGCAAAAGAAGTATCTAGCGCCCTCAGCAAGGTATTGT
202762	-	primary	yes	-	-	-	AGAGCTCCATAGATGAAAAAATGCTTATCAATTACTATATTGATTTTGTACTATTTTTGACTACAGAAATAAGATCTCCAATAGTAATAATGTGTTCTAA
202768	-	secondary	yes	202762	-	-	GATGTGAGAGCTCCATAGATGAAAAAATGCTTATCAATTACTATATTGATTTTGTACTATTTTTGACTACAGAAATAAGATCTCCAATAGTAATAATGTG
202989	+	secondary		203048	-	EKN05_RS24775	TTCTTTTATCCAATAAAGATAAATTGCATCAATCCAGCTATTAAAATAGTAATTTTTAAGACTACCGTTGACTATCATCAACAGTTACATACAATCTTGC
202988	-	secondary	yes	202762	-	-	TGGCCTTCCTTTATACTTAACAAGTCGTTGCACAAATCCACCATATCACACCCTGTTTATTCATATTGATTTATATTGACAAAAGTTAAATGCAGTGTGA
202994	+	secondary		203048	-	EKN05_RS24775	TTATCCAATAAAGATAAATTGCATCAATCCAGCTATTAAAATAGTAATTTTTAAGACTACCGTTGACTATCATCAACAGTTACATACAATCTTGCTCACA
203004	+	secondary		203048	-	EKN05_RS24775	AAGATAAATTGCATCAATCCAGCTATTAAAATAGTAATTTTTAAGACTACCGTTGACTATCATCAACAGTTACATACAATCTTGCTCACACTGCATTTAA
203008	+	secondary		203048	-	EKN05_RS24775	TAAATTGCATCAATCCAGCTATTAAAATAGTAATTTTTAAGACTACCGTTGACTATCATCAACAGTTACATACAATCTTGCTCACACTGCATTTAACTTT
203048	+	primary		-	EKN05_RS24775	-	GACTACCGTTGACTATCATCAACAGTTACATACAATCTTGCTCACACTGCATTTAACTTTTGTCAATATAAATCAATATGAATAAACAGGGTGTGATATG
203311	-	primary	yes	-	-	-	CTAGTTTTCTGGCATCAAGAGTAGATATATATTCTTTTGAATATAGAACTTCAAGATCTGCTCCTGCATATATTGCAGATGCTCTTCTACGAGTGCCATC
203450	-	secondary	yes	203311	-	-	AAGGCACGAGTGACTTTCGCGCGAGACAGATTCTCTTTTTTGGCTATGTCTTTATAGGACATCCCTGATACTTTCAGAAAATTAAGACCAATACCAAGTT
203776	+	primary	yes	-	-	-	GTTCTACACTACCAATATTAAAGGAAGAAATAAAAGACCTTGATACAAATCTGCCCCCGGACATATATAAAAAAGAAATTTTAAACATCATAAAGAAAAG
203995	-	secondary	yes	204034	-	-	GAAACACAGTGCGTGGGGATTGAATAACAGATAGCCGACGGAATTACCCCACCGGCTGAAAGTCAAGTTCAACGAAGATTTTTATTATCTGAATTGGGCA
204029	-	secondary	yes	203995	-	-	TCAGCAGGGTATGAGTTTTCACCGTAATTTTAAGGAAACACAGTGCGTGGGGATTGAATAACAGATAGCCGACGGAATTACCCCACCGGCTGAAAGTCAA
204034	-	primary	yes	-	-	-	CGTGGTCAGCAGGGTATGAGTTTTCACCGTAATTTTAAGGAAACACAGTGCGTGGGGATTGAATAACAGATAGCCGACGGAATTACCCCACCGGCTGAAA
204040	-	secondary	yes	204034	-	-	TTTTCTCGTGGTCAGCAGGGTATGAGTTTTCACCGTAATTTTAAGGAAACACAGTGCGTGGGGATTGAATAACAGATAGCCGACGGAATTACCCCACCGG
204057	-	secondary	yes	204034	-	-	CTAATTTCACCAGATAATTTTCTCGTGGTCAGCAGGGTATGAGTTTTCACCGTAATTTTAAGGAAACACAGTGCGTGGGGATTGAATAACAGATAGCCGA
204243	+	secondary	yes	204538	-	-	ATCTGGTGAAATTAGTAATATTCATATCATTGAAAATGAATTGTGCAACTAAGGGATGCGGCATGATGGTCAAAATTTTATGTGAAGATGAGTGACTGGC
204439	+	secondary	yes	204538	-	-	AAAAAATCCACCATTAACAGACTTCGTTCACAGTATCAAAAAAGCTTTAAGAATATATTAGCAGATTTCTCAAATATAATTACTGTTTTATTCTCCTAAT
204454	+	secondary	yes	204538	-	-	AACAGACTTCGTTCACAGTATCAAAAAAGCTTTAAGAATATATTAGCAGATTTCTCAAATATAATTACTGTTTTATTCTCCTAATCTTCCCATAAAATGA
204538	+	primary	yes	-	-	-	TCTTCCCATAAAATGACCGACTTACATTATTTTATAATTATAAACAAGTTTGATTTTAAAATCATATTAATTATTAACAAGAGATTTATTTTTCTAACCC
204874	+	secondary	yes	204882	-	-	AGGGTGTTCACTTATTTCAAGAGAAACATTTCGTCTTCCCACACAACTAATCCGCCCAATATAGCTAAATTTGTACTCAGTAATATCATTTGTTATGCCC
204882	+	primary	yes	-	-	-	CACTTATTTCAAGAGAAACATTTCGTCTTCCCACACAACTAATCCGCCCAATATAGCTAAATTTGTACTCAGTAATATCATTTGTTATGCCCCCCGCCCC
206138	+	secondary	yes	206426	-	-	CCCCAACTCCTTGGTCAGTAAGGCTGCCGACCGAGCACAGTGAATAGATAGTATCCGCAGGTACCACCATGCTTACTTAATACTCAGAAGGCGAAGTGCT
206309	+	secondary	yes	206426	-	-	TCAATCTGTTGTACTGGTAATCCAACGCAGTAATGATATATGCAGGTATTCTTTCATCCACTCCAGTAACGTTTCATGCAAAGCATTAATTTACGCGCTA
206426	+	secondary	yes	206622	-	-	ACTGAGCAAACGATGTGGGACCAGTACTGCCTGCAGTTCTTCTATTGTTACAGCGATTTCTTTACCAAACAGCTGAGCCACCATCAAGATAAAGATAGCC
206622	+	primary	yes	-	-	-	TAACCTTGTACAGAGAGCCTCCATAAGCTCCCATATCAAGCAGACATGGTTCGCAGTTACTGACATACACCAGAAAACTCTGACAGCAGACTCACTTATC
206903	-	secondary	yes	206921	-	-	GGCGTTGGGTGTGGATCACTATTGCACCGTTCGTGACACTTGTTGACTACCTGTGCGGCATCTGGTATCAAGGTGGCGTGAAGCCGGTTCAGGTTCTCAT
206908	-	secondary	yes	206921	-	-	TTTCAGGCGTTGGGTGTGGATCACTATTGCACCGTTCGTGACACTTGTTGACTACCTGTGCGGCATCTGGTATCAAGGTGGCGTGAAGCCGGTTCAGGTT
206917	-	secondary	yes	206903	-	-	TGGATCTGATTTCAGGCGTTGGGTGTGGATCACTATTGCACCGTTCGTGACACTTGTTGACTACCTGTGCGGCATCTGGTATCAAGGTGGCGTGAAGCCG
206921	-	primary	yes	-	-	-	CCCCTGGATCTGATTTCAGGCGTTGGGTGTGGATCACTATTGCACCGTTCGTGACACTTGTTGACTACCTGTGCGGCATCTGGTATCAAGGTGGCGTGAA
206931	-	secondary	yes	206921	-	-	AGCAGATTACCCCCTGGATCTGATTTCAGGCGTTGGGTGTGGATCACTATTGCACCGTTCGTGACACTTGTTGACTACCTGTGCGGCATCTGGTATCAAG
206939	-	secondary	yes	206921	-	-	ATCAGGAGAGCAGATTACCCCCTGGATCTGATTTCAGGCGTTGGGTGTGGATCACTATTGCACCGTTCGTGACACTTGTTGACTACCTGTGCGGCATCTG
207018	-	secondary	yes	206921	-	-	TCGTCCGGCTACTCATTCCCTGCTTGTGCAGGATTTTAATTTCCATAACTGTCTCAAAAGTGACCATAAGCTCTCCTGAATCAGGAGAGCAGATTACCCC
207973	-	primary	yes	-	-	-	ATGCCGGGTCTGGCTGGCTAACACCCCATTATAAGGGGTACGAATAAAGTAACGGGGTTGTCGAAGCTCACCAGATTTTCACCAGGATGCACGTCATACT
208014	-	secondary	yes	207973	-	-	GATATCACCCCCCGGATCATGGACGACTGGGGGCAGTAATCATGCCGGGTCTGGCTGGCTAACACCCCATTATAAGGGGTACGAATAAAGTAACGGGGTT
208048	+	secondary		208056	-	EKN05_RS24790	GCTGGCACTGCCTCCGGAGAAAAAAGAGTATGACGTGCATCCTGGTGAAAATCTGGTGAGCTTCGACAACCCCGTTACTTTATTCGTACCCCTTATAATG
208056	+	primary		-	-	EKN05_RS24790	TGCCTCCGGAGAAAAAAGAGTATGACGTGCATCCTGGTGAAAATCTGGTGAGCTTCGACAACCCCGTTACTTTATTCGTACCCCTTATAATGGGGTGTTA
208060	+	secondary		208056	-	EKN05_RS24790	TCCGGAGAAAAAAGAGTATGACGTGCATCCTGGTGAAAATCTGGTGAGCTTCGACAACCCCGTTACTTTATTCGTACCCCTTATAATGGGGTGTTAGCCA
208275	-	primary	yes	-	-	-	TCGTTGGGTAATGCTTTATCGAACAGGCGTTTACCTGAACGATTAATGGCAACAGCGTGATGCGTATCTTTACCGACATCAACGCCGATAAAGACCTGGA
210220	-	primary		-	EKN05_RS24795	-	TCGGAGCGCATGGCCGAACGGCTGGGGGAGATACAGAAACGGGTAATCACTGTCTGTGACCGGGAAGCGGATATCTGGCATTACCTGTATTATAAAGTCA
210253	-	secondary		210220	EKN05_RS24795	-	CCGGAGCATCACGCTCCACTCTGGCAGCAGGCTTCGGAGCGCATGGCCGAACGGCTGGGGGAGATACAGAAACGGGTAATCACTGTCTGTGACCGGGAAG
210719	+	primary	yes	-	-	-	CGAAGTTCCCGCCTGTCGGCAACGTCAGCCATCCACTGCGCAGCATGAGAGTTTCCTTTGTGGTGTAGGAACCTTAAGGAAACAACATGTTGGGTGGAGC
212208	-	primary		-	EKN05_RS24805	-	GGCTCAATACACCAGGCTCCCGCACAGTGGCTGAGCTGGAATCTGAAGTTATGCAACTGCGTAAGGCTTTAAATGAAGCACGACTTGAGCGAGATATATT
212452	-	secondary		212208	EKN05_RS24805	-	CGGGAACTTGACTCCTGTCTTTACGGGAGTGAGGTAGCCTGAGTTTAACGGACACTCCTTCCTGAAATAGAATGGCATCAGAAGGAGCCAATAATGAGCA
212504	+	secondary		212635	EKN05_RS24810	-	GTTTTGACGGCTTCGGCTTTAAACTCCGTAGAGTAACGTTGGGTTTTTCTGCTCATTATTGGCTCCTTCTGATGCCATTCTATTTCAGGAAGGAGTGTCC
212553	+	secondary		212504	EKN05_RS24810	-	TGCTCATTATTGGCTCCTTCTGATGCCATTCTATTTCAGGAAGGAGTGTCCGTTAAACTCAGGCTACCTCACTCCCGTAAAGACAGGAGTCAAGTTCCCG
212635	+	primary		-	EKN05_RS24810	-	ACAGGAGTCAAGTTCCCGCTCCGACATAACTGCGTGCAATGGATTTTGAAGGAACCGTCAGCCCATTCCCCGGAGGCAAACATGGGCTGGCAAAAGTGTA
212976	-	secondary	yes	213263	-	-	ATTTAATTTTACAAAACAAGATGTCGCAGAGATGGAGAAAATGAAAAACAATAGATATTGTAATCTGTATGATGTTGAATACTTACTTAGTAAAGATGGT
213040	+	secondary	yes	213050	-	-	CATTATTGATAAAATATTCTAGCACTTTATAGTTGGCACCATCTTTACTAAGTAAGTATTCAACATCATACAGATTACAATATCTATTGTTTTTCATTTT
213050	+	primary	yes	-	-	-	AAAATATTCTAGCACTTTATAGTTGGCACCATCTTTACTAAGTAAGTATTCAACATCATACAGATTACAATATCTATTGTTTTTCATTTTCTCCATCTCT
213263	-	primary	yes	-	-	-	AAAGATCAAGGATTCAGAGAGTTTTGTTATAACAAAAATATTGATCCTGTTAGTCTGGATAGAATTATAAACTTTGTGTTTCAGCTTGAGTATCATATAC
213394	+	primary	yes	-	-	-	TTATAATTCTATCCAGACTAACAGGATCAATATTTTTGTTATAACAAAACTCTCTGAATCCTTGATCTTTACTCTTTCTTATAAAATCAATAAGATGCAA
213814	-	primary	yes	-	-	-	TCTCTGAGATAATACAAAAAGTTCATCCTCTTTCTTCAGACGAACGTCACTTACTTTCTATTATTATTAATTCTAATTTTAACTTCAGACATCAAAGTAA
214191	-	primary		-	EKN05_RS24815	-	AATAACCACAGATAAAAACGCACATAATTGGGGGGGGGGGATGAAAATACCTGAAGCAGTAAATCATATTAATGTTCAGAATAATATTGATCTTGTTGAT
214218	-	secondary		214191	EKN05_RS24815	-	AAGTGTCCAGTTAGATAATGTTATCTAAATAACCACAGATAAAAACGCACATAATTGGGGGGGGGGGATGAAAATACCTGAAGCAGTAAATCATATTAAT
214249	-	secondary		214191	EKN05_RS24815	-	ATCTGTTCATTTAGCTATAATACATACAAGAAAGTGTCCAGTTAGATAATGTTATCTAAATAACCACAGATAAAAACGCACATAATTGGGGGGGGGGGAT
214256	-	secondary		214191	-	EKN05_RS24815	TATTAAAATCTGTTCATTTAGCTATAATACATACAAGAAAGTGTCCAGTTAGATAATGTTATCTAAATAACCACAGATAAAAACGCACATAATTGGGGGG
214273	+	secondary	yes	214481	-	-	TATTCGGATTCGTTTTTCCATCAACAAGATCAATATTATTCTGAACATTAATATGATTTACTGCTTCAGGTATTTTCATCCCCCCCCCCCAATTATGTGC
214481	+	primary	yes	-	-	-	TCCCCTGAATTTAATCACGTTTCCTTTACTGAAGGCAATTTTAACCGTAGTATCAATTATTAACCCTTGGGCTTGATATCCCTCTCCTCTTCTGGGCACG
214841	+	secondary		214938	EKN05_RS24820	-	TGTAAGCGCCCCATCAGCGACGTCTTGTGAAAATTGTCCTGTCTGGCAACAATCGCGCCCATCTATATTGATGGACACGAACGATGAATTCCCAGACAGC
214932	+	secondary		214938	EKN05_RS24820	-	CCAGACAGCAAAAGATATTCCCTGCTTCCGTTCTTATTTGCCTGATGCCCTGCGTTTAAGATTTGAAGATAAACTGACCATCCGGGCCATCGCTCAGCGT
214938	+	primary		-	EKN05_RS24820	-	AGCAAAAGATATTCCCTGCTTCCGTTCTTATTTGCCTGATGCCCTGCGTTTAAGATTTGAAGATAAACTGACCATCCGGGCCATCGCTCAGCGTCTGGGT
215174	-	secondary	yes	215178	-	-	CCTGTATGTCATCATCGCTCAGTAAGCCGTCCTCGTACTGGCTTTTCCATTTAAACAGCAGGTTATCATTGATATCGTGTTCTCTGGCGATCCGGGCAAC
215178	-	primary	yes	-	-	-	CATTCCTGTATGTCATCATCGCTCAGTAAGCCGTCCTCGTACTGGCTTTTCCATTTAAACAGCAGGTTATCATTGATATCGTGTTCTCTGGCGATCCGGG
215449	+	primary		-	-	EKN05_RS24825	AACAAGCATGATGAGCGCCCTGAGGGGGCTCCCGGAAACGTCCCACGGTGCGAGCTGCATCTTAAATCAGGTGTGGTAAAACTGTTTGACCCTCTCACTC
215756	-	primary	yes	-	-	-	GAGTTCATTGTTCATTCCCTTGTTTTATCACGGGTTATATCCGGATGCCAGGCCGTTCTGTCCGTTTGGGATGTTGCCACGCGATCCCCTCCAGTAGCAT
216186	-	primary	yes	-	-	-	GAACACCTCCACAGGCCGGGCAACTGGTTTCAGCAGGCAGAAGGCGATGTGTCTCCCGGGGAAGTTCTGCCGGCAGCGGTTTTCGTGAAGATTTTCGTCC
217460	-	primary	yes	-	-	-	TGTCCATCACCCGTTTAAAGTAACCGGCTCATTTAAACCGTCTGGTCTGTTACCTCCGGTTCCACAAAAATAATGTCCATCATTTTGAAGGTAAGCGCCC
217611	+	primary		-	EKN05_RS24835	EKN05_RS24840	ACAGACCAGACGGTTTAAATGAGCCGGTTACTTTAAACGGGTGATGGACAGCACCTCAAAAGTTCAGATGGATTATATTTGTCTGCAATACCCCGGGTAT
218199	-	primary	yes	-	-	-	TCCAAACCGCATACTTAGAGACCTCGAACGGCTTTGGCTGACTCATGGGCTCCTCCCGGCTATCCGGTTGACCGATAAACCAGCCCCAACGACTGACCCC
218559	+	secondary		218731	-	EKN05_RS24855	TAGTCTGGTGCGTGCATTCGAGTGGTTACTGCGAATTCGTCACGACTGCCCGACGCTGTTTGCACACTGGTGCTTAGCTTACGATACTTGAATGGTTCAA
218731	+	secondary		218996	-	EKN05_RS24855	CACCCGATATCCCCTTTGAGTGCGGTTACGTCCACAGAGGTAAATGCCGCTGACGCGGCATCTGTAATCTGTTACTTTGTGTATATCATTTGCTATATAT
218766	+	secondary		218996	EKN05_RS24855	EKN05_RS24860	AGAGGTAAATGCCGCTGACGCGGCATCTGTAATCTGTTACTTTGTGTATATCATTTGCTATATATTGTCAATATGCTATTGTTGTAAAGCAAATGATATA
218770	+	secondary		218731	EKN05_RS24855	EKN05_RS24860	GTAAATGCCGCTGACGCGGCATCTGTAATCTGTTACTTTGTGTATATCATTTGCTATATATTGTCAATATGCTATTGTTGTAAAGCAAATGATATACGGA
218996	+	primary		-	EKN05_RS24855	EKN05_RS24860	GCTGCTGAAGATGTTATTCTCGACCGGCGGGTGTTTAATTTTAATGACAGGCAATATGAAGAGTTCATTGAAATGCTTGATGCTCCGGTTGCAGATGATC
219209	-	secondary	yes	219478	-	-	CAGCCAGGCGTGCAAGTATAATTACAGGAATGGGGTCTGGCATATTGCGCCGAAGGTTACCTGTAGCTTCTGTATGATTGACACTACCAGTGGCCAGTGA
219478	-	primary	yes	-	-	-	TTTCCGGATTCTTACACAGCCACTGGATCGGTCAACTGATCCTTAACTGATCGGCATTACTCCCTATTGAGGGAGTTTAAGAAACAATGTTTGCACCTGA
219527	-	secondary	yes	219478	-	-	AGGAGGTGGTCTTTTACTGTGCACAGAAAAATCCGGAAACGAGTGAGCGTTTCCGGATTCTTACACAGCCACTGGATCGGTCAACTGATCCTTAACTGAT
219975	+	secondary		220043	-	EKN05_RS24870	TGATAACCGAGTAACCACATTACGATAGTGCTCAACGTTGCCAGCAGACTCAGAACCAGAATTCTTCCTGTTGAACGACTTTTGCTGGCCCGAAGACTGA
220043	+	primary		-	EKN05_RS24870	-	TGTTGAACGACTTTTGCTGGCCCGAAGACTGAGGTAGCCTGAGTTTAACGGACACTCCTTCCTGAAATAGAATGGCATCAGAAGGAGCTAATAATGAGCA
221082	-	primary	yes	-	-	-	ATCTGATGATATTTTTCCCTGAAGGCTGCCGGGGTGATATTCCCCAGACGAGAGTAACGACGCTGACGATTGTAGAAAATCTCAATGTATTCCCGTATTA
221116	-	secondary	yes	221082	-	-	AGGACACTACCATTTGTTCTTTTTTTAAGCAGCCATCTGATGATATTTTTCCCTGAAGGCTGCCGGGGTGATATTCCCCAGACGAGAGTAACGACGCTGA
221125	-	secondary	yes	221082	-	-	GGCCAGTCTAGGACACTACCATTTGTTCTTTTTTTAAGCAGCCATCTGATGATATTTTTCCCTGAAGGCTGCCGGGGTGATATTCCCCAGACGAGAGTAA
221197	+	secondary		221237	-	EKN05_RS24875	ATTGAGATTTTCTACAATCGTCAGCGTCGTTACTCTCGTCTGGGGAATATCACCCCGGCAGCCTTCAGGGAAAAATATCATCAGATGGCTGCTTAAAAAA
221229	+	secondary		221237	-	EKN05_RS24875	CTCTCGTCTGGGGAATATCACCCCGGCAGCCTTCAGGGAAAAATATCATCAGATGGCTGCTTAAAAAAAGAACAAATGGTAGTGTCCTAGACTGGCCCCC
221237	+	primary		-	-	EKN05_RS24875	TGGGGAATATCACCCCGGCAGCCTTCAGGGAAAAATATCATCAGATGGCTGCTTAAAAAAAGAACAAATGGTAGTGTCCTAGACTGGCCCCCTGAATCTC
221550	-	primary	yes	-	-	-	AAGGGCGCGTGCGCTATCCACTTTTTTGCCCGTCCATATTCAACGGCTTCTTTGAGGAGTTCATTTTCCATCGTTTTCTTGCCGAGCAGGCGCTGGAGTT
222526	-	primary	yes	-	-	-	CCGGCACCAGAAATCATTCTTTATGAGTGTCTTACAGATACGTCGCCAGGACGGGTGAGGTGTACTGGCAATAGCGGACATGGATTTGCCCCTATATTTC
222561	-	secondary	yes	222526	-	-	TAGTGCCGGGGTTTGTTCGGACTGAAGGAGAGAGTCCGGCACCAGAAATCATTCTTTATGAGTGTCTTACAGATACGTCGCCAGGACGGGTGAGGTGTAC
222577	-	secondary	yes	222526	-	-	CTGCAGGTAACGTTCATAGTGCCGGGGTTTGTTCGGACTGAAGGAGAGAGTCCGGCACCAGAAATCATTCTTTATGAGTGTCTTACAGATACGTCGCCAG
224839	-	primary	yes	-	-	-	TCTCCGTCGATATCGGGATGTTTTTTTGAGCACCGGCGGCACATTTCAGCGCCCGGATATTACTGCCATCCAGCGCGGTGGCAGACCAGTCAATAAAGCC
224916	+	primary	yes	-	-	-	TTGCTTTCGCTACTTGATGCAAACGGCTTTATTGACTGGTCTGCCACCGCGCTGGATGGCAGTAATATCCGGGCGCTGAAATGTGCCGCCGGTGCTCAAA
225961	+	primary		-	-	EKN05_RS24910	GAGCGGTGTACCGGGAAACCGGTATGCACCGTTCTTAGGGGAGGGCAGTCCAGCAATGAACTGTCCTTACCCGACAAACATCCAAAACGAACGGAACGTG
226023	+	secondary		225961	EKN05_RS24910	-	GTCCTTACCCGACAAACATCCAAAACGAACGGAACGTGCTGGAATCCGCATATAACCCGTTGTAAAGTGAGGAAATGGACACCTCACTTGCTCATGAGAA
226064	-	primary	yes	-	-	-	ACGCTGCAGTTTCGCAACCAGCGCCTTCAGTCGGTTGATTTCGGAAGCATAAGCCGCCATCCGCTGTGAGAGCAGGCGGTTGTATTCAGCCATCTGGTGG
228119	+	secondary	yes	228158	-	-	TAAGGGATTGGTTGATGTAAACACAAAGTTCAAAAAAACTAATAGTGGGGATTGTATGTTGGATAACGCAATAAAATATGAGAATGCAGAAATGATAAAA
228158	+	primary	yes	-	-	-	TAATAGTGGGGATTGTATGTTGGATAACGCAATAAAATATGAGAATGCAGAAATGATAAAACTATTATTGAAATATGGTGCAACATCTGACAATAAATAT
228460	-	primary		-	-	EKN05_RS24925	ACGTTGTCTTTATTTATCATATTTTGCAAACATATTTTCCTTGATGGGATTAAATTTACTGATGGCATATGTATATATTCCTTTCATTGATGGGTTGTGA
229131	-	primary	yes	-	-	-	TCGCGTGATAAATAACTTTGGGGTGAAGTAAATTATCAGGCCATCTGATTATGGAGGACATGCTTGTTGGAGTATGTCTGTCCACAAATATAGACATACC
229152	+	primary	yes	-	-	-	ACTTAGCTAAAATAAAAAAACTGACTGTAGATAATTTTCTTGATGAAAAACATCAGAAATGTTATGGTCTTATATCCGACGGTATGTCTATATTTGTGGA
229474	+	primary	yes	-	-	-	GCATTCAGATACAATCTTAGCATACGGAGAACTCTTGGAAACTTCTGGACTTAACCTTGATAAAACGGTAGAACTACTAACTGCGGAAGGAATGGGAGGA
229680	-	primary	yes	-	-	-	CTAACAGAAGTCCGGGAACATTGTCATATCTCCTTGAGGCCAGCAAATTTACAATATCCTCTGAGTTGAGGAGAGGGGGGCTAAGAATGAGCTCACCGTA
230133	+	primary		-	-	EKN05_RS24940	GATTAATTATAGCTTTTCAAAATAGGAATTTTGAGGCAATAAAAACTTATATGGGAATAATAAAAAATGAAAATATTACACCTGAAGAAATAGCAGAACA
230139	-	primary	yes	-	-	-	TTAAATGAGCCGGTTACCTCAAATTCAGTGTATCACCACGAGATAATATTCAGCTTTTTATATTCTTCATAATTTCTAGAAAATCACTTCCATTTTTTTT
231285	-	primary	yes	-	-	-	TCCACTGACCATGCTTATTCAGACCTCCACAGGTTACAGACACATGTACATGCGGATGCCAGTTGAGACGACGGCCATACGTGTGGATGGCGCAGAGATA
231597	+	primary	yes	-	-	-	TATCACGACGGAATCACAGAGGAGAAGCCTGGTGCTGAAAGCCGGAGGAAAATACTGGCATGTGTACATGTCGAAAAAAAAACGGCCGGCGGGAGGAATA
