# Supplementary material for: Complete genome sequence and annotation of the laboratory reference strain Shigella flexneri serotype 5a M90T and genome-wide transcriptional start site determination
Source: BMC Genomics. 2020 Apr 6;21:285. doi: 10.1186/s12864-020-6565-5 (PMC7132871; doi:10.1186/s12864-020-6565-5)
Supplement: Supplementary file 5 — Additional file 5: Table S4. Pseudogenes transcription abundance level. Reads counting per pseudogene was performed with htseq/0.9.1 [113] using stranded mode and pseudogene as a feature type. The total expression of pseudogenes is the average of the six libraries used for TSS determination. [file 12864_2020_6565_MOESM5_ESM.xlsx]

## Sheet: Chromosome
Gene	SF_TEXP_Ch_1	SF_TEXP_Ch_2	SF_TEXP_Ch_3	SF_TEXN_Ch_1	SF_TEXN_Ch_2	SF_TEXN_Ch_3	Average
EKN05_00010	26	4	38	27	42	24	40.25
EKN05_00015	112	114	219	84	101	93	180.75
EKN05_00020	27	14	38	19	19	18	33.75
EKN05_00060	289	191	283	156	165	155	309.75
EKN05_00085	257	82	188	151	91	93	215.5
EKN05_00115	11	7	3	5	10	1	9.25
EKN05_00125	193	166	253	225	197	170	301
EKN05_00250	29	11	42	46	37	26	47.75
EKN05_00255	44	25	67	49	80	61	81.5
EKN05_00375	255	224	755	399	750	544	731.75
EKN05_00380	52	55	84	38	40	42	77.75
EKN05_00405	216	97	232	193	192	157	271.75
EKN05_00505	5	9	15	6	21	8	16
EKN05_00510	46	10	36	38	28	26	46
EKN05_00515	52	46	60	41	42	39	70
EKN05_00560	45	13	65	61	43	31	64.5
EKN05_00580	491	211	1122	745	804	827	1050
EKN05_00640	14	4	24	35	23	25	31.25
EKN05_00735	84	41	140	95	111	85	139
EKN05_00740	101	128	149	43	61	63	136.25
EKN05_00765	40	15	47	43	65	36	61.5
EKN05_00770	62	26	80	80	89	70	101.75
EKN05_00965	191	112	370	257	348	285	390.75
EKN05_00970	822	236	1178	1157	1216	1002	1402.75
EKN05_00975	184	42	325	361	382	297	397.75
EKN05_01050	49	10	42	42	47	31	55.25
EKN05_01070	34	19	44	34	49	30	52.5
EKN05_01085	26	18	28	34	58	30	48.5
EKN05_01100	18	11	77	59	82	61	77
EKN05_01200	25	8	49	29	38	43	48
EKN05_01485	73	28	67	86	87	63	101
EKN05_01610	63	62	101	76	52	61	103.75
EKN05_01910	10	4	8	16	13	8	14.75
EKN05_01915	43	12	116	77	86	77	102.75
EKN05_01920	39	10	45	51	36	24	51.25
EKN05_01925	173	51	316	259	225	223	311.75
EKN05_01945	74	38	115	136	75	78	129
EKN05_02025	44	23	36	67	38	32	60
EKN05_02035	120	90	170	80	28	61	137.25
EKN05_02070	233	36	277	616	218	251	407.75
EKN05_02075	207	129	997	671	1033	959	999
EKN05_02110	19	10	34	13	9	30	28.75
EKN05_02125	148	69	285	245	297	232	319
EKN05_02180	78	33	154	56	108	100	132.25
EKN05_02200	97	33	129	153	147	101	165
EKN05_02205	537	282	1295	801	977	845	1184.25
EKN05_02210	42	15	41	94	72	48	78
EKN05_02240	24	1	16	60	25	11	34.25
EKN05_02320	1038	3130	4193	850	746	610	2641.75
EKN05_02355	12	2	2	9	11	3	9.75
EKN05_02370	372	207	466	331	521	389	571.5
EKN05_02395	79	13	65	131	56	56	100
EKN05_02405	0	0	3	2	3	3	2.75
EKN05_02675	126	25	54	123	73	53	113.5
EKN05_02705	83	37	120	103	108	99	137.5
EKN05_02745	29	4	62	85	91	61	83
EKN05_02760	56	204	169	76	131	134	192.5
EKN05_02825	70	31	87	63	86	69	101.5
EKN05_02855	85	61	240	217	220	187	252.5
EKN05_03060	173	53	246	299	364	291	356.5
EKN05_03065	42	16	37	54	34	38	55.25
EKN05_03120	143	58	147	128	106	99	170.25
EKN05_03305	577	315	1059	866	1133	888	1209.5
EKN05_03360	34	11	45	38	44	34	51.5
EKN05_03370	8	9	10	8	10	12	14.25
EKN05_03465	406	254	917	610	783	671	910.25
EKN05_03615	25	35	61	35	37	34	56.75
EKN05_03640	318	85	413	451	319	296	470.5
EKN05_03720	87	20	46	77	33	38	75.25
EKN05_03745	21	4	28	23	28	29	33.25
EKN05_03810	83	65	156	80	109	103	149
EKN05_03950	204	110	321	290	373	246	386
EKN05_04140	35	32	76	84	121	78	106.5
EKN05_04145	26	13	57	66	96	66	81
EKN05_04290	15	4	17	9	13	12	17.5
EKN05_04315	7	0	5	24	4	3	10.75
EKN05_04345	54	23	95	61	88	75	99
EKN05_04355	277	66	138	158	60	56	188.75
EKN05_04375	40	26	65	45	63	63	75.5
EKN05_04430	369	119	346	374	445	295	487
EKN05_04555	91	29	209	204	242	185	240
EKN05_04630	49	12	60	62	47	33	65.75
EKN05_04800	64	32	101	62	75	68	100.5
EKN05_04855	83	22	56	90	79	55	96.25
EKN05_04860	527	365	1426	695	850	786	1162.25
EKN05_04875	274	148	412	341	362	266	450.75
EKN05_04885	22	18	33	20	35	30	39.5
EKN05_04895	22	11	51	45	48	19	49
EKN05_04905	39	17	38	50	40	36	55
EKN05_04915	31	10	50	45	60	47	60.75
EKN05_04955	55	25	43	53	26	21	55.75
EKN05_04985	30	19	51	39	43	34	54
EKN05_04990	37	8	36	39	46	27	48.25
EKN05_04995	153	44	135	93	106	100	157.75
EKN05_05000	159	42	202	250	244	216	278.25
EKN05_05005	9	7	13	18	30	19	24
EKN05_05035	28	8	46	32	32	22	42
EKN05_05040	2	0	1	0	3	0	1.5
EKN05_05050	20	5	16	35	12	15	25.75
EKN05_05095	50	37	103	62	77	90	104.75
EKN05_05205	75	21	57	75	39	37	76
EKN05_05245	63	24	81	124	135	70	124.25
EKN05_05310	26	10	38	40	32	26	43
EKN05_05315	0	4	1	5	0	0	2.5
EKN05_05350	32	7	22	30	16	12	29.75
EKN05_05430	702	304	1577	1334	1435	1393	1686.25
EKN05_05455	147	117	320	151	259	220	303.5
EKN05_05510	7	4	25	45	22	23	31.5
EKN05_05520	721	297	958	1348	1805	1384	1628.25
EKN05_05565	417	153	1067	1026	1143	936	1185.5
EKN05_05570	237	53	117	148	167	116	209.5
EKN05_05575	116	31	174	190	196	140	211.75
EKN05_05585	13	6	21	15	14	21	22.5
EKN05_05590	25	19	17	18	13	10	25.5
EKN05_05655	31	19	35	23	38	28	43.5
EKN05_05675	1593	2767	1688	924	1416	898	2321.5
EKN05_05705	42	16	51	28	49	34	55
EKN05_05715	20	16	56	39	35	23	47.25
EKN05_05730	34383	38776	48396	14030	6497	7672	37438.5
EKN05_05750	39	38	57	34	57	35	65
EKN05_05760	99	121	807	475	1058	769	832.25
EKN05_05800	60	34	220	127	184	144	192.25
EKN05_05875	35	13	56	43	62	44	63.25
EKN05_05880	12	13	25	21	9	8	22
EKN05_05890	53	69	118	75	68	77	115
EKN05_05905	207	183	537	254	304	312	449.25
EKN05_05940	65	40	110	78	67	74	108.5
EKN05_06035	22	7	23	26	18	21	29.25
EKN05_06080	80	62	192	148	139	140	190.25
EKN05_06120	67	30	86	67	109	60	104.75
EKN05_06245	47	20	59	58	38	39	65.25
EKN05_06335	42	4	26	60	51	41	56
EKN05_06375	503	336	1419	698	844	772	1143
EKN05_06380	35	18	73	55	85	66	83
EKN05_06410	82	30	104	100	88	77	120.25
EKN05_06420	52	26	66	60	42	57	75.75
EKN05_06455	39	10	105	204	141	94	148.25
EKN05_06480	7	2	10	7	21	8	13.75
EKN05_06500	420	271	1137	543	691	658	930
EKN05_06540	156	44	179	351	238	201	292.25
EKN05_06585	159	73	302	203	270	224	307.75
EKN05_06635	25	15	33	103	32	35	60.75
EKN05_06645	32	8	21	21	10	16	27
EKN05_06730	132	45	256	314	282	261	322.5
EKN05_06780	189	105	278	223	270	218	320.75
EKN05_06835	25	3	23	52	50	27	45
EKN05_06840	116	36	137	186	174	121	192.5
EKN05_06845	1406	2160	3310	1504	2371	2242	3248.25
EKN05_06850	33	12	75	77	85	78	90
EKN05_06855	9	6	2	13	3	3	9
EKN05_06870	10	1	12	30	9	9	17.75
EKN05_06885	34	6	71	49	42	36	59.5
EKN05_06890	218	289	2766	1564	2719	2583	2534.75
EKN05_06910	25	11	103	89	111	105	111
EKN05_06940	69	22	74	78	79	61	95.75
EKN05_06990	65	17	56	60	66	26	72.5
EKN05_06995	9	4	8	23	2	7	13.25
EKN05_07025	48	14	40	51	33	32	54.5
EKN05_07030	17	8	22	27	33	13	30
EKN05_07050	12	4	15	20	16	14	20.25
EKN05_07060	44	35	83	69	77	65	93.25
EKN05_07075	19	10	4	29	16	14	23
EKN05_07085	41	21	113	88	106	106	118.75
EKN05_07090	15	2	12	29	8	15	20.25
EKN05_07120	6	8	6	11	7	7	11.25
EKN05_07125	156	47	376	254	224	179	309
EKN05_07135	128	41	169	204	212	173	231.75
EKN05_07140	1	3	2	2	6	2	4
EKN05_07200	223	128	264	183	189	164	287.75
EKN05_07215	8	4	6	6	5	7	9
EKN05_07265	23	3	11	97	29	20	45.75
EKN05_07305	35	22	50	53	47	38	61.25
EKN05_07310	9	5	18	19	20	13	21
EKN05_07370	30	17	45	32	30	29	45.75
EKN05_07380	201	95	149	236	134	94	227.25
EKN05_07400	19	15	26	19	21	21	30.25
EKN05_07425	0	0	2	2	1	0	1.25
EKN05_07430	27	10	26	31	23	12	32.25
EKN05_07435	24	6	36	50	37	30	45.75
EKN05_07440	17	9	24	15	21	14	25
EKN05_07450	18	2	13	8	3	5	12.25
EKN05_07455	25	15	38	40	42	34	48.5
EKN05_07475	28	16	45	32	43	38	50.5
EKN05_07480	0	0	10	12	8	4	8.5
EKN05_07490	48	13	45	54	49	30	59.75
EKN05_07505	22	18	37	33	29	25	41
EKN05_07510	1	0	1	0	1	1	1
EKN05_07520	0	0	1	2	1	1	1.25
EKN05_07525	32	10	43	34	28	28	43.75
EKN05_07530	9	4	10	5	6	9	10.75
EKN05_07535	2	0	3	3	7	3	4.5
EKN05_07610	29	8	36	31	38	20	40.5
EKN05_07625	17	11	32	18	27	28	33.25
EKN05_07740	304	265	686	351	474	473	638.25
EKN05_07780	143	100	256	173	201	197	267.5
EKN05_07810	117	78	166	146	176	138	205.25
EKN05_07850	9	15	33	24	31	34	36.5
EKN05_07935	50	26	72	61	72	70	87.75
EKN05_07940	5	3	6	11	4	8	9.25
EKN05_08070	570	235	657	378	549	452	710.25
EKN05_08110	110	43	169	95	99	115	157.75
EKN05_08125	755	361	1474	1133	1178	1213	1528.5
EKN05_08135	99	73	140	65	112	84	143.25
EKN05_08140	276	83	512	478	450	336	533.75
EKN05_08190	29	10	41	33	30	22	41.25
EKN05_08280	513	292	904	662	928	694	998.25
EKN05_08285	139	54	204	212	168	171	237
EKN05_08330	126	34	138	210	208	131	211.75
EKN05_08335	9	1	10	31	29	11	22.75
EKN05_08370	30	20	79	58	58	51	74
EKN05_08410	10	4	23	14	13	10	18.5
EKN05_08445	74	24	104	164	165	120	162.75
EKN05_08465	135	24	127	148	133	109	169
EKN05_08470	32	17	56	51	59	45	65
EKN05_08480	72	33	127	74	92	82	120
EKN05_08500	35	19	59	85	84	52	83.5
EKN05_08530	68	21	36	64	44	21	63.5
EKN05_08630	7	1	5	18	0	5	9
EKN05_08635	27	11	40	44	31	32	46.25
EKN05_08640	0	0	4	1	0	2	1.75
EKN05_08685	897	2612	9738	1283	5390	5872	6448
EKN05_08690	39	36	80	63	44	59	80.25
EKN05_08735	161	276	386	466	814	651	688.5
EKN05_08825	14	7	12	5	5	3	11.5
EKN05_08830	19	33	38	24	36	23	43.25
EKN05_08870	86	31	84	78	56	50	96.25
EKN05_08875	37	13	53	53	53	39	62
EKN05_08915	31	13	18	39	23	17	35.25
EKN05_08920	41	18	50	48	67	38	65.5
EKN05_08925	43	15	104	63	99	82	101.5
EKN05_08950	3	3	13	8	8	10	11.25
EKN05_08955	12	2	21	5	11	6	14.25
EKN05_08995	30	16	35	35	28	24	42
EKN05_09000	16	1	12	34	7	10	20
EKN05_09105	83	25	89	148	141	92	144.5
EKN05_09130	483	500	1691	1426	2625	2319	2261
EKN05_09175	55	45	204	145	255	182	221.5
EKN05_09180	166	107	477	235	350	316	412.75
EKN05_09200	24	11	21	70	29	22	44.25
EKN05_09205	124	42	188	235	223	205	254.25
EKN05_09210	11	6	11	15	4	10	14.25
EKN05_09215	7	5	11	8	19	9	14.75
EKN05_09235	11	4	9	14	25	10	18.25
EKN05_09240	251	57	475	515	541	378	554.25
EKN05_09255	66	18	46	62	45	38	68.75
EKN05_09290	54	23	72	70	52	49	80
EKN05_09310	110	26	125	174	165	152	188
EKN05_09315	38	16	63	60	49	56	70.5
EKN05_09385	32	16	41	27	31	40	46.75
EKN05_09400	54	26	50	61	59	42	73
EKN05_09445	21	3	14	29	22	13	25.5
EKN05_09455	7	2	10	10	10	5	11
EKN05_09535	2	3	10	7	6	4	8
EKN05_09550	22	7	47	28	23	30	39.25
EKN05_09555	14	8	17	11	14	13	19.25
EKN05_09575	2	0	5	2	1	3	3.25
EKN05_09580	3	2	4	2	0	3	3.5
EKN05_09585	26	18	59	43	31	34	52.75
EKN05_09715	13	1	3	19	9	4	12.25
EKN05_09890	1	0	86	72	133	99	97.75
EKN05_10200	9	1	4	5	6	4	7.25
EKN05_10235	97	41	166	133	142	124	175.75
EKN05_10345	18	1	6	19	13	8	16.25
EKN05_10350	14	11	21	15	12	10	20.75
EKN05_10360	188	30	108	126	141	107	175
EKN05_10415	71	19	60	83	33	42	77
EKN05_10505	9	5	11	8	6	5	11
EKN05_10510	33	12	38	42	27	34	46.5
EKN05_10555	12	2	12	19	8	11	16
EKN05_10570	148	21	129	513	164	121	274
EKN05_10835	23	20	44	22	24	26	39.75
EKN05_10970	34	8	33	56	43	23	49.25
EKN05_10975	516	230	1031	662	606	602	911.75
EKN05_10980	27	1	19	56	35	22	40
EKN05_11010	529	398	1231	1041	1146	1090	1358.75
EKN05_11045	291	152	456	323	386	300	477
EKN05_11100	75	18	58	81	48	49	82.25
EKN05_11135	1	2	2	5	2	1	3.25
EKN05_11145	44	19	42	57	70	61	73.25
EKN05_11150	26	11	55	52	28	49	55.25
EKN05_11155	35	10	33	47	37	34	49
EKN05_11175	24	15	44	31	32	31	44.25
EKN05_11210	9	11	16	7	9	8	15
EKN05_11310	38	19	49	30	37	35	52
EKN05_11370	59	89	67	78	102	38	108.25
EKN05_11610	46	36	71	30	60	46	72.25
EKN05_11640	0	0	0	1	0	0	0.25
EKN05_11645	18	14	26	23	18	16	28.75
EKN05_11655	48	18	65	66	82	49	82
EKN05_11795	113	50	155	147	149	113	181.75
EKN05_11835	52	19	79	80	73	65	92
EKN05_11870	13	9	25	23	18	22	27.5
EKN05_11880	50	16	63	69	101	78	94.25
EKN05_11885	25	11	67	46	69	63	70.25
EKN05_11890	16	1	50	37	62	52	54.5
EKN05_11900	614	269	1105	1031	1269	1093	1345.25
EKN05_11905	113	32	237	309	366	302	339.75
EKN05_11920	64	46	99	45	104	86	111
EKN05_12005	72	103	202	73	133	115	174.5
EKN05_12045	17	15	43	32	30	24	40.25
EKN05_12055	5	3	10	13	13	5	12.25
EKN05_12105	18	1	3	24	5	3	13.5
EKN05_12115	21	7	27	19	27	10	27.75
EKN05_12260	121	43	120	146	155	85	167.5
EKN05_12310	188	88	654	373	509	556	592
EKN05_12360	76	37	98	75	46	47	94.75
EKN05_12370	68	47	125	79	62	69	112.5
EKN05_12465	95	58	86	64	53	43	99.75
EKN05_12650	48	4	32	37	26	20	41.75
EKN05_12685	18	12	27	26	35	23	35.25
EKN05_12725	31	17	21	31	30	29	39.75
EKN05_12730	41	24	70	49	41	48	68.25
EKN05_12740	37	7	64	62	77	65	78
EKN05_12805	108	42	206	276	259	203	273.5
EKN05_12810	12	6	20	17	19	20	23.5
EKN05_12820	5	0	7	3	8	5	7
EKN05_12845	74	32	112	114	129	118	144.75
EKN05_12850	41	27	74	74	69	70	88.75
EKN05_12885	115	24	126	102	147	108	155.5
EKN05_12925	56	26	101	60	84	82	102.25
EKN05_13315	33	12	38	37	30	21	42.75
EKN05_13385	18	7	21	33	18	20	29.25
EKN05_13640	23	11	46	46	35	28	47.25
EKN05_13720	17	1	10	18	9	10	16.25
EKN05_13730	14	7	18	33	16	15	25.75
EKN05_13745	50	17	46	55	40	36	61
EKN05_13825	26	20	59	60	87	39	72.75
EKN05_13860	312	298	356	183	112	107	342
EKN05_13870	110	216	590	342	588	576	605.5
EKN05_13875	90	14	163	252	350	266	283.75
EKN05_13880	506	230	1016	837	990	843	1105.5
EKN05_13885	325	95	568	515	553	422	619.5
EKN05_13890	78	28	93	106	117	72	123.5
EKN05_13895	5	2	0	0	1	2	2.5
EKN05_13935	23	14	44	22	45	32	45
EKN05_13950	39	9	18	57	33	20	44
EKN05_13955	374	321	1570	939	1591	1385	1545
EKN05_13960	32	8	26	42	28	31	41.75
EKN05_13965	48	9	186	93	74	69	119.75
EKN05_13970	72	48	194	148	180	123	191.25
EKN05_13975	148	26	173	190	132	101	192.5
EKN05_13985	544	338	1308	778	916	823	1176.75
EKN05_13990	217	150	752	828	962	712	905.25
EKN05_13995	162	35	133	302	92	111	208.75
EKN05_14025	14	10	26	15	18	35	29.5
EKN05_14030	40	23	52	34	28	40	54.25
EKN05_14070	18	8	22	16	10	12	21.5
EKN05_14075	33	15	39	43	31	33	48.5
EKN05_14080	8	4	6	22	5	7	13
EKN05_14090	0	0	3	2	1	2	2
EKN05_14145	11	18	20	16	14	15	23.5
EKN05_14160	79	12	57	72	54	40	78.5
EKN05_14165	104	7	10	116	19	15	67.75
EKN05_14265	83	21	187	228	257	187	240.75
EKN05_14415	177	102	366	244	240	235	341
EKN05_14545	37	3	33	33	45	37	47
EKN05_14550	114	174	294	84	129	135	232.5
EKN05_14555	34	39	71	30	44	47	66.25
EKN05_14780	35	11	39	45	34	33	49.25
EKN05_14785	34	8	42	65	55	36	60
EKN05_14825	408	204	1022	620	741	648	910.75
EKN05_14880	134	94	255	76	91	107	189.25
EKN05_14885	141	60	176	107	103	110	174.25
EKN05_14890	378	214	1130	684	942	768	1029
EKN05_14895	8	11	18	16	10	7	17.5
EKN05_14925	71	32	81	87	108	75	113.5
EKN05_14940	68	23	83	84	72	87	104.25
EKN05_14985	23	21	51	34	36	28	48.25
EKN05_15035	316	206	544	399	479	412	589
EKN05_15115	58	44	96	50	70	56	93.5
EKN05_15145	35	15	76	44	42	44	64
EKN05_15165	179	76	191	168	134	127	218.75
EKN05_15185	21	8	17	19	13	16	23.5
EKN05_15295	22	19	38	39	32	22	43
EKN05_15325	11	3	18	18	25	21	24
EKN05_15360	50	17	132	135	188	139	165.25
EKN05_15500	7	11	20	14	13	11	19
EKN05_15505	193	62	344	310	298	221	357
EKN05_15510	1688	960	3263	2781	3464	3140	3824
EKN05_15580	76	18	67	170	44	61	109
EKN05_15615	32	13	43	41	51	48	57
EKN05_15935	186	117	423	214	353	275	392
EKN05_16045	47	26	60	69	100	59	90.25
EKN05_16050	53	9	27	49	32	23	48.25
EKN05_16190	91	50	94	46	49	23	88.25
EKN05_16315	134	98	180	154	199	193	239.5
EKN05_16505	30	17	37	25	13	27	37.25
EKN05_16605	49	22	113	123	150	98	138.75
EKN05_16610	100	9	63	124	59	60	103.75
EKN05_16665	144	62	193	227	166	140	233
EKN05_16905	39	15	61	57	59	52	70.75
EKN05_16940	40	8	24	53	33	21	44.75
EKN05_16945	34	10	60	57	71	57	72.25
EKN05_17005	70	9	41	65	53	36	68.5
EKN05_17035	7	4	3	10	8	2	8.5
EKN05_17040	44	27	60	59	76	55	80.25
EKN05_17070	5	0	4	6	1	3	4.75
EKN05_17080	69	32	152	119	114	98	146
EKN05_17175	31	39	78	32	28	52	65
EKN05_17190	109	44	95	117	137	110	153
EKN05_17380	60	33	50	86	93	63	96.25
EKN05_17450	38	12	43	52	50	30	56.25
EKN05_17460	61	16	48	75	50	41	72.75
EKN05_17465	35	11	46	43	34	33	50.5
EKN05_17470	37	16	55	27	23	38	49
EKN05_17485	433	309	773	485	592	506	774.5
EKN05_17710	48	18	52	60	65	49	73
EKN05_17775	195	100	377	292	370	265	399.75
EKN05_17780	84	36	83	72	104	83	115.5
EKN05_17785	105	23	62	110	104	77	120.25
EKN05_17790	20	6	65	30	71	57	62.25
EKN05_17795	11	5	29	52	42	30	42.25
EKN05_17810	40	14	55	51	34	29	55.75
EKN05_17845	35	13	32	43	31	36	47.5
EKN05_17965	217	32	183	408	141	141	280.5
EKN05_17985	13	9	16	10	13	13	18.5
EKN05_18040	35	11	43	45	41	30	51.25
EKN05_18125	1	0	5	6	4	5	5.25
EKN05_18155	180	55	76	218	96	91	179
EKN05_18190	39	20	160	148	197	164	182
EKN05_18255	187	265	558	197	208	229	411
EKN05_18275	22	12	53	30	35	36	47
EKN05_18405	2259	1203	3403	3800	5317	3978	4990
EKN05_18480	11	8	17	13	19	9	19.25
EKN05_18755	50	24	87	47	64	68	85
EKN05_18760	42	15	46	46	40	37	56.5
EKN05_18765	5	1	5	2	5	3	5.25
EKN05_18970	31	14	53	30	38	30	49
EKN05_19000	51	40	70	72	68	45	86.5
EKN05_19010	93	20	55	81	44	24	79.25
EKN05_19070	197	80	199	145	180	119	230
EKN05_19105	86	13	33	97	68	38	83.75
EKN05_19110	56	20	52	89	69	45	82.75
EKN05_19115	4	0	8	11	3	8	8.5
EKN05_19170	9	4	34	18	46	33	36
EKN05_19175	38	10	48	47	46	37	56.5
EKN05_19180	11	3	46	40	37	35	43
EKN05_19195	0	1	6	4	5	8	6
EKN05_19265	31	11	39	47	42	24	48.5
EKN05_19275	390	295	849	378	455	506	718.25
EKN05_19325	41	20	54	53	52	54	68.5
EKN05_19345	96	25	72	154	69	58	118.5
EKN05_19350	40	15	51	59	53	38	64
EKN05_19430	26	5	39	36	35	29	42.5
EKN05_19560	54	16	71	85	70	55	87.75
EKN05_19585	228	109	380	447	546	410	530
EKN05_19595	408	210	998	623	684	587	877.5
EKN05_19600	24	1	17	19	23	12	24
EKN05_19610	231	98	264	359	606	434	498
EKN05_19625	10	5	41	30	44	37	41.75
EKN05_19630	11	1	7	4	7	3	8.25
EKN05_19635	35	16	32	55	30	24	48
EKN05_19790	51	25	99	42	63	68	87
EKN05_19800	36	13	40	43	51	40	55.75
EKN05_20005	71	57	189	59	58	78	128
EKN05_20075	17	5	8	33	17	8	22
EKN05_20185	298	227	868	412	508	586	724.75
EKN05_20200	60	21	94	80	109	84	112
EKN05_20490	54	22	88	75	80	66	96.25
EKN05_20765	17	8	54	54	67	46	61.5
EKN05_20770	36	13	50	53	63	45	65
EKN05_20775	68	21	73	70	81	58	92.75
EKN05_20930	7	1	8	10	14	5	11.25
EKN05_20935	35	14	45	49	43	33	54.75
EKN05_20940	5	1	5	9	6	5	7.75
EKN05_20985	45	20	50	46	34	36	57.75
EKN05_21110	88	27	283	249	331	280	314.5
EKN05_21115	68	15	51	101	84	30	87.25
EKN05_21125	26	5	6	16	7	0	15
EKN05_21190	20	10	22	27	20	18	29.25
EKN05_21195	13	8	12	24	18	15	22.5
EKN05_21230	192	28	45	148	58	52	130.75
EKN05_21255	776	882	937	351	206	245	849.25
EKN05_21265	665	873	1110	278	206	218	837.5
EKN05_21380	30	16	49	39	39	27	50
EKN05_21415	15	3	16	16	8	13	17.75
EKN05_21440	23	15	45	40	34	27	46
EKN05_21495	2349	532	1311	3451	1133	1114	2472.5
EKN05_21520	49	16	66	59	88	61	84.75
EKN05_21525	35	10	65	47	65	69	72.75
EKN05_21585	19	13	37	24	9	16	29.5
EKN05_21870	55	26	66	84	71	57	89.75
EKN05_22190	45	23	44	46	43	24	56.25
EKN05_22345	20655	3302	3280	9354	2305	2229	10281.2
EKN05_22610	83	89	134	80	103	71	140
EKN05_22620	86	15	75	211	83	56	131.5
EKN05_22805	31	14	41	29	43	26	46
EKN05_22840	503	150	1187	1603	1703	1358	1626
EKN05_23050	72	53	145	99	131	103	150.75
EKN05_23200	89	40	68	86	45	40	92
EKN05_23210	116	19	81	82	77	53	107
EKN05_23225	24	9	49	42	40	35	49.75
EKN05_23260	2	7	6	2	4	5	6.5
EKN05_23365	4399	1135	3749	3294	3747	3091	4853.75
EKN05_23385	33	22	56	43	53	35	60.5
EKN05_23435	7	4	7	7	5	4	8.5
EKN05_23440	61	32	107	25	22	25	68
aceB	298	130	218	178	180	123	281.75
aceK	114	70	157	79	107	103	157.5
acpH	242	221	296	151	205	177	323
adhP	429	215	473	284	405	317	530.75
argF	124	58	326	306	369	281	366
argT	112	62	165	154	195	148	209
astB	160	77	241	126	164	141	227.25
astC	203	96	329	327	309	241	376.25
bcsA	209	164	454	273	329	317	436.5
bcsC	145	58	182	144	130	130	197.25
betB	2029	734	3477	2821	3033	2638	3683
bioF	1233	1038	2975	1690	2218	1868	2755.5
cadB	73	63	90	73	71	61	107.75
chbR	60	14	109	71	84	87	106.25
cinA	667	570	2308	1089	1632	1642	1977
citC	131	28	43	61	27	19	77.25
cpsB	17	13	31	8	34	17	30
csgA	35	20	25	38	29	27	43.5
cusC	22	13	28	13	14	13	25.75
cyoE	145	322	527	86	137	143	340
cytR	220	268	822	422	714	588	758.5
dcuC	47	44	90	25	44	51	75.25
ddpX	24	8	25	16	14	20	26.75
dgcM	220	88	254	198	176	170	276.5
dgcN	111	46	129	121	109	97	153.25
dgoD	122	47	149	160	143	120	185.25
dmsA	39	15	64	54	38	40	62.5
dmsD	170	177	461	307	416	370	475.25
dpiA	26	11	24	21	43	22	36.75
dtpB	170	88	247	205	212	183	276.25
emrA	1067	640	2325	1671	2095	1873	2417.75
emrB	393	285	717	389	445	445	668.5
entC	155	85	451	270	605	377	485.75
eptA	83	14	118	152	119	96	145.5
eutA	36	18	47	16	22	25	41
fepE	38	23	58	46	50	36	62.75
fimB	26	10	60	88	64	53	75.25
fimC	7	0	16	37	8	10	19.5
fimH	13	0	16	8	15	8	15
flgC	1	0	6	4	5	4	5
flgK	60	21	106	61	91	72	102.75
flhA	166	67	207	127	136	137	210
flhB	20	12	22	27	24	17	30.5
flhD	43	29	103	82	154	121	133
fliF	47	24	29	53	16	16	46.25
fliJ	4	3	4	4	2	5	5.5
frlA	35	6	45	88	50	43	66.75
fsa	21	8	27	34	33	27	37.5
fucK	377	96	362	307	334	281	439.25
gabD	194	122	376	263	245	224	356
gap	152	33	174	195	194	153	225.25
gatA	4	4	8	1	3	2	5.5
gatD	37	30	55	23	34	32	52.75
ghrA	179	65	398	332	444	343	440.25
glcC	683	585	1235	481	944	779	1176.75
glcD	17	27	38	30	27	18	39.25
glcF	188	113	250	150	146	133	245
gldA	68	62	197	94	100	148	167.25
glpF	103	158	296	138	304	199	299.5
gntU	374	417	1222	485	693	646	959.25
hlyE	5	2	8	16	8	6	11.25
hmpA	326	138	608	430	444	448	598.5
hpaB	72	26	63	95	75	36	91.75
hpaI	151	61	157	177	126	114	196.5
hslJ	59	24	82	54	72	66	89.25
hyfB	43	51	99	40	38	42	78.25
hyfG	57	19	78	47	47	46	73.5
kdbD	184	153	512	301	378	365	473.25
kdpB	50	41	106	54	77	65	98.25
leuO	18	11	59	46	44	41	54.75
lplA	464	204	838	632	752	683	893.25
lplT	566	323	1131	690	892	837	1109.75
lsrB	25	9	33	32	24	30	38.25
mdtA	32	13	29	29	34	31	42
mdtB	135	76	165	68	72	76	148
mliC	74	34	87	74	86	85	110
mngA	34	16	48	33	46	33	52.5
msrP	60	26	88	88	95	75	108
mtgA	1191	453	1264	1527	912	874	1555.25
murR	202	41	219	206	242	172	270.5
nadB	249	111	292	255	234	205	336.5
narQ	228	135	444	269	324	315	428.75
nfeF	245	296	869	405	677	555	761.75
norW	24	21	56	36	26	30	48.25
ompG	17	9	12	12	9	7	16.5
ompN	27	17	55	27	17	26	42.25
oppF	468	238	901	641	807	658	928.25
otsA	102	50	149	139	111	118	167.25
pdeF	39	20	36	60	27	26	52
pdeR	159	41	235	267	213	182	274.25
pgaA	869	233	422	737	587	347	798.75
pgaB	5	2	4	11	6	4	8
pinE	96	25	148	215	233	160	219.25
potG	61	43	103	84	117	94	125.5
pphB	34	23	50	42	33	31	53.25
preA	132	24	114	141	106	81	149.5
ptsP	46	39	70	42	37	53	71.75
pxpC	1143	316	1443	1451	1212	1169	1683.5
rbsA	26	6	69	53	49	52	63.75
rbsB	1492	1550	2511	1305	1461	1376	2423.75
rhaD	131	70	136	121	91	82	157.75
rhaR	76	31	74	63	38	48	82.5
rhaT	73	30	119	93	73	87	118.75
rhlE	509	276	949	692	853	669	987
rlmG	886	599	1625	620	1089	908	1431.75
rstB	72	38	138	115	130	101	148.5
setA	287	120	451	300	364	319	460.25
speF	63	26	54	80	43	38	76
speG	312	112	504	569	679	463	659.75
srlE	21	10	23	15	12	13	23.5
sseA	288	117	157	132	68	49	202.75
ssuC	73	43	86	62	73	66	100.75
tagK	192	17	100	168	89	84	162.5
tesA	629	198	664	597	538	461	771.75
tnpA	105	23	73	129	37	54	105.25
torD	73	34	77	45	43	37	77.25
tssG	24	16	33	19	19	15	31.5
ttdA	18	10	21	15	10	14	22
ttdR	60	16	73	94	51	60	88.5
uidB	19	26	35	16	28	26	37.5
ulaA	30	22	88	62	80	73	88.75
wcaE	4	2	7	7	6	4	7.5
wcaM	71	21	56	55	52	49	76
xdhA	131	62	218	121	178	145	213.75
xylA	79	75	253	154	177	163	225.25
xylE	253	143	276	238	133	140	295.75
xylH	60	28	62	64	55	48	79.25
ybiO	111	43	137	118	107	102	154.5
ychE	342	150	440	349	402	338	505.25
yebG	365	374	1799	1242	1951	1702	1858.25
yedQ	151	78	271	191	217	212	280
yeeO	71	30	109	46	52	71	94.75
ygjJ	77	15	20	80	35	22	62.25
yidZ	252	299	657	369	533	469	644.75
yjeH	176	112	272	244	240	194	309.5
yjeM	107	61	198	105	143	127	185.25
yjfF	45	77	169	64	110	115	145
yjjX	274	210	825	862	764	743	919.5
yrbL	2491	2011	5792	4828	5916	4212	6312.5
ytfQ	16	13	48	33	26	45	45.25

## Sheet: pWR100
Gene	SF_TEXP_1	SF_TEXP_2	SF_TEXP_3	SF_TEXN_1	SF_TEXN_2	SF_TEXN_3	Average
EKN05_23450	176	52	441	617	351	377	503.5
EKN05_23465	724	150	954	1477	1434	1085	1456
EKN05_23475	153	57	318	381	424	386	429.75
EKN05_23480	139	56	213	246	295	255	301
EKN05_23485	151	82	220	261	293	255	315.5
EKN05_23500	76	25	31	198	68	51	112.25
EKN05_23515	80	23	58	82	122	103	117
EKN05_23525	40	29	67	65	70	66	84.25
EKN05_23540	24	11	13	38	21	11	29.5
EKN05_23545	17	19	46	60	52	36	57.5
EKN05_23550	19	23	22	43	33	36	44
EKN05_23560	11	0	4	26	5	5	12.75
EKN05_23570	110	25	50	184	59	39	116.75
EKN05_23575	125	151	280	193	333	219	325.25
EKN05_23580	97	40	59	137	61	70	116
EKN05_23605	856	508	1825	1435	1859	1681	2041
EKN05_23610	101	19	111	171	214	114	182.5
EKN05_23615	238	105	329	345	415	291	430.75
EKN05_23620	152	80	136	146	129	96	184.75
EKN05_23630	663	498	992	820	1061	900	1233.5
EKN05_23645	35	44	51	35	59	35	64.75
EKN05_23650	240	80	328	384	405	352	447.25
EKN05_23660	336	133	444	353	288	248	450.5
EKN05_23665	118	14	74	136	159	133	158.5
EKN05_23690	1165	483	2123	1950	2689	2092	2625.5
EKN05_23700	630	268	1400	1067	1226	1148	1434.75
EKN05_23705	572	342	825	843	975	761	1079.5
EKN05_23750	480	191	475	624	777	585	783
EKN05_23755	808	427	1423	1248	1567	1208	1670.25
EKN05_23770	803	318	759	1062	971	735	1162
EKN05_23780	110	85	177	145	231	164	228
EKN05_23795	237	111	214	345	449	335	422.75
EKN05_23810	95	22	42	177	217	167	180
EKN05_23815	740	379	1526	1142	1428	1341	1639
EKN05_23820	146	46	239	264	280	290	316.25
EKN05_23835	123	37	76	123	87	56	125.5
EKN05_23840	236	109	303	301	343	288	395
EKN05_23860	76	32	59	71	69	65	93
EKN05_23865	223	136	268	270	241	233	342.75
EKN05_23870	326	314	363	237	284	255	444.75
EKN05_23880	280	144	351	428	457	358	504.5
EKN05_23890	619	550	1856	1237	1959	1715	1984
EKN05_23895	1867	1597	3685	2163	3139	2800	3812.75
EKN05_23900	3188	681	1789	4474	1279	1226	3159.25
EKN05_23910	167	34	137	271	198	156	240.75
EKN05_23930	840	272	1046	1249	1397	1172	1494
EKN05_23935	971	487	2067	1892	2267	2124	2452
EKN05_23940	276	63	206	531	333	272	420.25
EKN05_23945	730	295	1286	1294	1159	1114	1469.5
EKN05_23955	124	48	47	93	45	37	98.5
EKN05_23965	328	179	165	495	277	213	414.25
EKN05_23975	151	51	144	170	193	165	218.5
EKN05_23980	78	19	77	100	137	108	129.75
EKN05_23990	2416	223	1069	4358	1042	1087	2548.75
EKN05_23995	3360	834	3877	5463	5855	4664	6013.25
EKN05_24015	346	183	463	476	448	344	565
EKN05_24020	1196	389	665	1054	580	446	1082.5
EKN05_24025	108	40	232	206	324	199	277.25
EKN05_24030	218	152	644	565	982	697	814.5
EKN05_24050	109	38	109	126	110	102	148.5
EKN05_24055	296	129	253	236	257	233	351
EKN05_24060	538	61	138	594	112	107	387.5
EKN05_24065	1695	631	2311	2862	2816	2893	3302
EKN05_24080	113	46	176	241	226	191	248.25
EKN05_24085	1179	129	542	1310	584	560	1076
EKN05_24095	139	49	159	161	114	139	190.25
EKN05_24100	336	119	378	394	474	355	514
EKN05_24105	289	143	202	190	220	143	296.75
EKN05_24120	135	16	49	171	93	60	131
EKN05_24135	227	405	432	69	134	127	348.5
EKN05_24170	19	4	6	48	16	13	26.5
EKN05_24190	274	143	199	288	188	176	317
EKN05_24275	2385	1129	2509	2805	2035	1860	3180.75
EKN05_24280	735	967	1626	727	1063	1110	1557
EKN05_24285	855	497	1926	1298	1590	1449	1903.75
EKN05_24295	262	117	120	369	168	135	292.75
EKN05_24300	2149	766	1746	2939	3163	2464	3306.75
EKN05_24310	237	128	501	586	801	667	730
EKN05_24325	80	28	63	96	138	94	124.75
EKN05_24340	173	74	158	218	116	126	216.25
EKN05_24345	974	437	1178	1366	1546	1153	1663.5
EKN05_24350	78	18	27	102	43	60	82
EKN05_24385	567	156	831	1375	1303	944	1294
EKN05_24390	173	65	129	357	253	204	295.25
EKN05_24395	16	4	9	35	6	7	19.25
EKN05_24405	12	7	9	6	8	2	11
EKN05_24420	27	25	34	13	26	5	32.5
EKN05_24425	57	54	71	40	67	44	83.25
EKN05_24430	14	20	27	12	23	17	28.25
EKN05_24460	4	3	3	24	6	2	10.5
EKN05_24465	11	12	50	62	75	60	67.5
EKN05_24475	230	70	134	288	107	91	230
EKN05_24480	300	40	94	424	111	69	259.5
EKN05_24490	2644	1645	5317	4639	5818	5305	6342
EKN05_24495	759	225	1309	1592	1738	1525	1787
EKN05_24510	2007	2675	3953	1895	2809	2702	4010.25
EKN05_24515	704	592	1111	606	858	821	1173
EKN05_24530	64	11	56	95	86	66	94.5
EKN05_24540	155	36	157	261	307	232	287
EKN05_24545	59	32	85	75	63	78	98
EKN05_24550	57	18	75	76	67	78	92.75
EKN05_24555	655	401	1697	899	1187	1098	1484.25
EKN05_24560	86	18	66	104	71	68	103.25
EKN05_24565	141	62	121	227	116	99	191.5
EKN05_24575	634	304	1072	1485	1875	1564	1733.5
EKN05_24585	719	408	1460	1534	1995	1735	1962.75
EKN05_24590	232	85	142	270	188	190	276.75
EKN05_24605	69	15	44	116	48	44	84
EKN05_24610	157	50	183	258	311	235	298.5
EKN05_24620	1097	205	536	1741	809	634	1255.5
EKN05_24820	470	311	746	405	482	518	733
EKN05_24825	222	150	401	313	491	386	490.75
EKN05_24830	875	319	1084	1350	1402	1148	1544.5
EKN05_24855	711	159	922	1494	1412	1087	1446.25
EKN05_24865	164	47	318	346	386	425	421.5
EKN05_24870	121	49	198	246	284	288	296.5
EKN05_24875	154	70	228	270	298	279	324.75
EKN05_24890	64	23	35	201	66	57	111.5
EKN05_24905	88	23	53	104	141	74	120.75
EKN05_24915	38	26	72	64	41	58	74.75
EKN05_24930	18	8	9	40	23	13	27.75
EKN05_24935	26	21	35	64	50	29	56.25
EKN05_24940	14	26	26	47	31	33	44.25
EKN05_24950	42	1	11	83	20	12	42.25
EKN05_24960	93	21	41	202	54	47	114.5
EKN05_24965	117	168	281	197	335	188	321.5
EKN05_24970	100	29	71	137	65	62	116
EKN05_24980	140	75	330	217	278	296	334
ltrA	245	258	584	305	411	354	539.25
